# Supplementary material for: Limited conservation in cross-species comparison of GLK transcription factor binding suggested wide-spread cistrome divergence
Source: Nat Commun. 2022 Dec 9;13:7632. doi: 10.1038/s41467-022-35438-4 (PMC9734178; doi:10.1038/s41467-022-35438-4)
Supplement: Supplementary file 4 — Supplementary Data 1-13 [file 41467_2022_35438_MOESM4_ESM.xlsx]

## Sheet: SD1
Supplementary Data 1. ENCODE2 QC matrix for the ChIP-seq libraries
Replicate1	NSC1	RSC1	FRiP1
at_g1_rep1	1.12	1.26	0.371806
at_g2_rep1	1.09	1.27	0.429419
nben_g1_rep1	1.73	1.17	0.114237
nben_g2_rep1	1.77	1.39	0.0621545
sl_g1_rep1	1.25	1.08	0.225868
sl_g2_rep1	1.35	1.06	0.299149
sl_fruit_g1_rep1	1.21	1.18	0.424814
sl_fruit_g2_rep1	1.21	1.23	0.300606
rice_g1_rep1	1.17	1.17	0.188635
rice_g2_rep1	1.4	1.13	0.0899499
zm_g1_rep1	1.3	1.6	0.0756314
zm_g2_rep1	2.57	1.11	0.247976
Replicate2	NSC2	RSC2	FRiP2	Correlation with rep 1
at_g1_rep2	1.1	1.25	0.356536	0.9952
at_g2_rep2	1.08	1.27	0.424339	0.9951
nbent_g1_rep2	1.83	1.2	0.115818	0.9976
nben_g2_rep2	2	1.69	0.0348323	0.8912
sl_g1_rep2	1.16	1.1	0.17234	0.9877
sl_g2_rep2	1.38	1.06	0.300842	0.9987
sl_fruit_g1_rep2	1.22	1.17	0.428325	0.9985
sl_fruit_g2_rep2	1.21	1.2	0.301449	0.9981
rice_g1_rep2	1.17	1.23	0.187329	0.9957
rice_g2_rep2	1.3	1.18	0.0562373	0.9744
zm_g1_rep2	1.94	1.06	0.137059	0.8804
zm_g2_rep2	1.31	1.08	0.0696872	0.9498

## Sheet: SD2
Supplementary Data 2. GLK target genes in Arabidopsis. The differentially expressed p-val is calculated by DESEQ2 using Wald test and the adjusted p-val is calculated using the Benjamini-Hochberg method.
Gene ID	GLK1 summit	Signal Foldchange	GLK2 summit	Signal foldchange	RNA log2FoldChange	padj	Mu FPKM 1	Mu FPKM 2	Mu FPKM 3	WT FPKM 1	WT FPKM 2	WT FPKM 3	Dis to TSS	Annotation
AT1G29930	SRR13189582_peak_1319d	195.82	SRR13189569_peak_1687	91.0909	1.68564	0	9953.08	10270.9	9876.12	29821.2	30323.7	30428.3	174	protein_coding chlorophyll A/B binding protein 1 Subunit of light-harvesting complex II (LHCII),which absorbs light and transfers energy to the photosynthetic reaction center. chlorophyll A/B binding protein 1 (CAB1); FUNCTIONS IN: chlorophyll binding; INVOLVED IN: photosynthesis; LOCATED IN: light-harvesting complex, thylakoid, chloroplast thylakoid membrane, chloroplast; EXPRESSED IN: guard cel…
AT5G19930	SRR13189582_peak_9544a	144.442	SRR13189569_peak_12692a	77.506	0.276437	0.823596	3.40557	9.17838	6.04649	6.21331	6.38309	7.11921	190	protein_coding Protein of unknown function DUF92, transmembrane Protein of unknown function DUF92, transmembrane; LOCATED IN: endomembrane system; EXPRESSED IN: 24 plant structures; EXPRESSED DURING: 13 growth stages; CONTAINS InterPro DOMAIN/s: Protein of unknown function DUF92, transmembrane (InterPro:IPR002794); Has 30201 Blast hits to 17322 proteins in 780 species: Archae - 12; Bacteria - 139…
AT5G19940	SRR13189582_peak_9544a	144.442	SRR13189569_peak_12692a	77.506	0.845454	5.71384e-25	332.272	285.11	333.276	485.552	510.47	503.775	39	protein_coding Plastid-lipid associated protein PAP / fibrillin family protein Plastid-lipid associated protein PAP / fibrillin family protein; FUNCTIONS IN: structural molecule activity; INVOLVED IN: biological_process unknown; LOCATED IN: chloroplast, chloroplast envelope; EXPRESSED IN: 21 plant structures; EXPRESSED DURING: 13 growth stages; CONTAINS InterPro DOMAIN/s: Plastid lipid-associated…
AT4G12800	SRR13189582_peak_7411c	139.811	SRR13189569_peak_9849d	79.3674	1.0052	3.40807e-120	1754.46	1792.2	1769.73	3205.5	3360.95	3387.84	20	protein_coding photosystem I subunit l Encodes subunit L of photosystem I reaction center. photosystem I subunit l (PSAL); FUNCTIONS IN: molecular_function unknown; INVOLVED IN: photosynthesis, light reaction, photosynthesis; LOCATED IN: in 7 components; EXPRESSED IN: 24 plant structures; EXPRESSED DURING: 14 growth stages; CONTAINS InterPro DOMAIN/s: Photosystem I reaction centre, subunit XI Psa…
AT3G47470	SRR13189582_peak_6287b	124.59	SRR13189569_peak_8337	72.4137	1.59762	0	2341.65	2533.92	2367.22	6724.25	6838.83	6940.48	40	protein_coding light-harvesting chlorophyll-protein complex I subunit A4 Encodes a chlorophyll a/b-binding protein that is more similar to the PSI Cab proteins than the PSII cab proteins. The predicted protein is about 20 amino acids shorter than most known Cab proteins. light-harvesting chlorophyll-protein complex I subunit A4 (LHCA4); FUNCTIONS IN: chlorophyll binding; INVOLVED IN: response to …
AT1G25440	SRR13189582_peak_1146d	121.676	SRR13189569_peak_1464d	65.7007	0.509194	1.26106e-05	95.3247	108.585	121.559	165.344	165.552	150.896	65	protein_coding B-box type zinc finger protein with CCT domain B-box type zinc finger protein with CCT domain; FUNCTIONS IN: sequence-specific DNA binding transcription factor activity, zinc ion binding; INVOLVED IN: regulation of transcription; LOCATED IN: membrane; EXPRESSED IN: leaf; CONTAINS InterPro DOMAIN/s: CCT domain (InterPro:IPR010402), Zinc finger, B-box (InterPro:IPR000315); BEST Arabi…
AT4G08920	SRR13189582_peak_7301b	118.526	SRR13189569_peak_9690b	54.6533	0.172959	0.33203	78.753	81.4708	87.1519	100.573	74.1172	82.3372	997	protein_coding cryptochrome 1 Encodes CRY1, a flavin-type blue-light photoreceptor with ATP binding and autophosphorylation activity. Functions in perception of blue / green ratio of light. The photoreceptor may be involved in electron transport. Mutant phenotype displays a blue light-dependent inhibition of hypocotyl elongation. Photoreceptor activity requires light-induced homodimerisation of t…
AT2G05100	SRR13189582_peak_3139	118.372	SRR13189569_peak_4213e	59.4631	1.53279	3.14125e-204	857.124	889.887	824.8	2229.15	1617.03	2451.27	86	protein_coding photosystem II light harvesting complex gene 2.1 Lhcb2.1 protein encoding a subunit of the light harvesting complex II. Member of a gene family with high degree of sequence similarity. Initially LHCB2.3 was considered as a separate gene but appears to be an allele of LHCB2.1. photosystem II light harvesting complex gene 2.1 (LHCB2.1); FUNCTIONS IN: chlorophyll binding; INVOLVED IN:…
AT3G17040	SRR13189582_peak_5588b	116.758	SRR13189569_peak_7395a	82.0123	1.04958	1.88629e-12	20.7679	0	0	0	0	0	156	protein_coding high chlorophyll fluorescent 107 It is a RNA tetratricopeptide repeat-containing protein required for normal processing of transcripts from the polycistronic chloroplast psbB-psbT-psbH-petB-petD operon coding for proteins of the photosystem II and cytochrome b6/f complexes. Localizes to the chloroplast membrane. Involved in regulating plastidial gene expression and biogenesis. high…
AT1G10657	SRR13189582_peak_424c	100.411	SRR13189569_peak_552c	59.3129	2.52995	3.07186e-06	6.88122	2.70327	0	9.55165	14.7726	18.2056	88	protein_coding Plant protein 1589 of unknown function Plant protein 1589 of unknown function; FUNCTIONS IN: molecular_function unknown; INVOLVED IN: biological_process unknown; LOCATED IN: cellular_component unknown; CONTAINS InterPro DOMAIN/s: Conserved hypothetical protein CHP01589, plant (InterPro:IPR006476); BEST Arabidopsis thaliana protein match is: Plant protein 1589 of unknown function (T…
AT1G73860	SRR13189582_peak_2620a	100.162	SRR13189569_peak_3521b	50.3268	0.234333	NA	0.1758	0	0	0	0	0.167311	1544	protein_coding P-loop containing nucleoside triphosphate hydrolases superfamily protein P-loop containing nucleoside triphosphate hydrolases superfamily protein; FUNCTIONS IN: microtubule motor activity, ATP binding; INVOLVED IN: microtubule-based movement; LOCATED IN: chloroplast; EXPRESSED IN: petal, sepal, male gametophyte, flower, pollen tube; EXPRESSED DURING: L mature pollen stage, M germin…
AT1G73870	SRR13189582_peak_2620a	100.162	SRR13189569_peak_3521b	50.3268	3.41582	4.59309e-09	1.42527	2.26685	1.12471	14.1616	19.1316	16.7861	763	protein_coding B-box type zinc finger protein with CCT domain B-box type zinc finger protein with CCT domain; FUNCTIONS IN: sequence-specific DNA binding transcription factor activity, zinc ion binding; INVOLVED IN: regulation of transcription; LOCATED IN: intracellular; EXPRESSED IN: 14 plant structures; EXPRESSED DURING: 9 growth stages; CONTAINS InterPro DOMAIN/s: CCT domain (InterPro:IPR01040…
AT1G55670	SRR13189582_peak_1824b	94.0029	SRR13189569_peak_2420	45.4524	1.56778	1.0852e-277	1937.51	1934.45	1936.91	5053.81	5345.47	5431.01	75	protein_coding photosystem I subunit G Encodes subunit G of photosystem I, an 11-kDa membrane protein that plays an important role in electron transport between plastocyanin and PSI and is involved in the stability of the PSI complex. PSI-G subunit is bound to PSI-B and is in contact with Lhca1. The protein inserts into thylakoids by a direct or "spontaneous" pathway that does not involve the act…
AT1G06680	SRR13189582_peak_245	91.6427	SRR13189569_peak_336	57.3034	1.32262	8.73845e-240	1273.71	1239.36	1265.93	2455.93	2234.89	2141.21	34	protein_coding photosystem II subunit P-1 Encodes a 23 kD extrinsic protein that is part of photosystem II and participates in the regulation of oxygen evolution. photosystem II subunit P-1 (PSBP-1); FUNCTIONS IN: poly(U) RNA binding; INVOLVED IN: photosynthesis, light reaction, defense response to bacterium, response to light intensity; LOCATED IN: in 12 components; EXPRESSED IN: 27 plant struct…
AT4G05180	SRR13189582_peak_7268	90.5956	SRR13189569_peak_9643	35.8545	2.70415	0	575.496	619.257	560.712	3395.64	2155.86	3514.11	59	protein_coding photosystem II subunit Q-2 Encodes the PsbQ subunit of the oxygen evolving complex of photosystem II. photosystem II subunit Q-2 (PSBQ-2); FUNCTIONS IN: calcium ion binding; INVOLVED IN: peptidyl-cysteine S-nitrosylation; LOCATED IN: in 9 components; EXPRESSED IN: 23 plant structures; EXPRESSED DURING: 14 growth stages; CONTAINS InterPro DOMAIN/s: Photosystem II oxygen evolving com…
AT1G68520	SRR13189582_peak_2287c	89.6419	SRR13189569_peak_3088a	43.5971	0.72521	7.56301e-06	55.5985	32.6894	65.6939	77.6661	92.0741	98.3942	217	protein_coding B-box type zinc finger protein with CCT domain B-box type zinc finger protein with CCT domain; FUNCTIONS IN: sequence-specific DNA binding transcription factor activity, zinc ion binding; INVOLVED IN: regulation of transcription; LOCATED IN: intracellular; EXPRESSED IN: 21 plant structures; EXPRESSED DURING: 13 growth stages; CONTAINS InterPro DOMAIN/s: CCT domain (InterPro:IPR0104…
AT2G05070	SRR13189582_peak_3135	86.7137	SRR13189569_peak_4212	55.3694	2.87063	0	429.377	405.961	458.259	2805.9	2858.33	3040.3	128	protein_coding photosystem II light harvesting complex gene 2.2 Encodes Lhcb2.2. Belongs to the Lhc super-gene family encodes the light-harvesting chlorophyll a/b-binding (LHC) proteins that constitute the antenna system of the photosynthetic apparatus. photosystem II light harvesting complex gene 2.2 (LHCB2.2); FUNCTIONS IN: chlorophyll binding; INVOLVED IN: photosynthesis, light harvesting, pho…
AT5G15850	SRR13189582_peak_9370	83.3677	SRR13189569_peak_12463c	79.4533	1.04586	0.00749845	10.4741	8.34032	8.01225	15.6902	17.4838	18.3508	332	protein_coding CONSTANS-like 1 Homologous to the flowering-time gene CONSTANS. CONSTANS-like 1 (COL1); FUNCTIONS IN: sequence-specific DNA binding transcription factor activity, zinc ion binding; INVOLVED IN: circadian rhythm, regulation of flower development; LOCATED IN: intracellular; EXPRESSED IN: 21 plant structures; EXPRESSED DURING: 13 growth stages; CONTAINS InterPro DOMAIN/s: CCT domain (…
AT5G15853	SRR13189582_peak_9370	83.3677	SRR13189569_peak_12463c	79.4533	1.60469	NA	0	0	0	0	0	0	122	protein_coding unknown protein; LOCATED IN: endomembrane system; Has 30201 Blast hits to 17322 proteins in 780 species: Archae - 12; Bacteria - 1396; Metazoa - 17338; Fungi - 3422; Plants - 5037; Viruses - 0; Other Eukaryotes - 2996 (source: NCBI BLink).
AT1G15820	SRR13189582_peak_703	79.2808	SRR13189569_peak_908	46.1231	2.33449	0	683.445	732.119	660.096	3006.05	3114.07	3249.38	1	protein_coding light harvesting complex photosystem II subunit 6 Lhcb6 protein (Lhcb6), light harvesting complex of photosystem II. light harvesting complex photosystem II subunit 6 (LHCB6); FUNCTIONS IN: chlorophyll binding; INVOLVED IN: photosynthesis, nonphotochemical quenching; LOCATED IN: in 7 components; EXPRESSED IN: 24 plant structures; EXPRESSED DURING: 14 growth stages; CONTAINS InterPr…
AT1G15830	SRR13189582_peak_703	79.2808	SRR13189569_peak_908	46.1231	1.7238	NA	1.78046	0.861187	1.58151	7.84802	4.00544	3.89765	868	protein_coding unknown protein; Has 165982 Blast hits to 57214 proteins in 2459 species: Archae - 263; Bacteria - 44622; Metazoa - 55751; Fungi - 10656; Plants - 17613; Viruses - 2527; Other Eukaryotes - 34550 (source: NCBI BLink).
AT2G15950	SRR13189582_peak_3344c	75.9008	SRR13189569_peak_4418c	51.8867									168
AT2G15960	SRR13189582_peak_3344c	75.9008	SRR13189569_peak_4418c	51.8867	1.21113	7.62568e-11	154.391	107.202	139.658	228.678	240.619	250.389	598	protein_coding unknown protein; Has 14 Blast hits to 14 proteins in 5 species: Archae - 0; Bacteria - 0; Metazoa - 0; Fungi - 0; Plants - 14; Viruses - 0; Other Eukaryotes - 0 (source: NCBI BLink).
AT4G28750	SRR13189582_peak_8150b	75.0629	SRR13189569_peak_10850c	57.3311	2.00822	0	1253.31	1248.21	1262.57	4433.42	4637.45	4953.59	46	protein_coding Photosystem I reaction centre subunit IV / PsaE protein mutant has Decreased effective quantum yield of photosystem II; Pale green plants; Reduced growth rate; Subunit E of Photosystem I PSA E1 KNOCKOUT (PSAE-1); FUNCTIONS IN: catalytic activity; INVOLVED IN: response to salt stress; LOCATED IN: in 6 components; EXPRESSED IN: 24 plant structures; EXPRESSED DURING: 14 growth stages;…
AT2G20250	SRR13189582_peak_3490a	74.6291	SRR13189569_peak_4627a	61.5518	0.412838	NA	2.55649	1.91516	2.02319	1.53443	2.21222	4.06664	137	protein_coding unknown protein; Has 10 Blast hits to 10 proteins in 6 species: Archae - 0; Bacteria - 0; Metazoa - 0; Fungi - 2; Plants - 8; Viruses - 0; Other Eukaryotes - 0 (source: NCBI BLink).
AT2G20260	SRR13189582_peak_3490a	74.6291	SRR13189569_peak_4627a	61.5518	2.23929	4.96829e-105	198.148	260.321	244.02	1148.69	1066.08	1112.75	5	protein_coding photosystem I subunit E-2 Encodes subunit E of photosystem I. photosystem I subunit E-2 (PSAE-2); FUNCTIONS IN: catalytic activity; INVOLVED IN: photosynthesis; LOCATED IN: thylakoid, chloroplast thylakoid membrane, chloroplast, plastoglobule, photosystem I reaction center; EXPRESSED IN: 25 plant structures; EXPRESSED DURING: 13 growth stages; CONTAINS InterPro DOMAIN/s: Photosyste…
AT1G79790	SRR13189582_peak_2958	73.4635	SRR13189569_peak_3957a	27.0056	1.09366	0.000137115	32.5117	27.5658	31.9304	57.1234	64.261	69.5993	37	protein_coding Haloacid dehalogenase-like hydrolase (HAD) superfamily protein Haloacid dehalogenase-like hydrolase (HAD) superfamily protein; FUNCTIONS IN: hydrolase activity; LOCATED IN: chloroplast; EXPRESSED IN: 23 plant structures; EXPRESSED DURING: 13 growth stages; CONTAINS InterPro DOMAIN/s: HAD-superfamily hydrolase, subfamily IA, variant 3 (InterPro:IPR006402); Has 30201 Blast hits to 17…
AT1G79800	SRR13189582_peak_2958	73.4635	SRR13189569_peak_3957a	27.0056	-0.727455	NA	0	0	0	0	0	0	277	protein_coding early nodulin-like protein 7 early nodulin-like protein 7 (ENODL7); FUNCTIONS IN: electron carrier activity, copper ion binding; LOCATED IN: anchored to membrane; EXPRESSED IN: 6 plant structures; EXPRESSED DURING: 4 anthesis, petal differentiation and expansion stage; CONTAINS InterPro DOMAIN/s: Plastocyanin-like (InterPro:IPR003245), Cupredoxin (InterPro:IPR008972); BEST Arabidop…
AT1G79810	SRR13189582_peak_2958	73.4635	SRR13189569_peak_3957a	27.0056	-0.0308977	0.97375	17.0465	12.6233	9.48175	0	11.0497	17.8038	1472	protein_coding Pex2/Pex12 N-terminal domain-containing protein / zinc finger (C3HC4-type RING finger) family protein Dominant suppressor of det1 phenotypes. Encodes a peroxisomal protein essential for Arabidopsis growth. Inserted directly from the cytosol into peroxisomes. REVERSAL OF THE DET PHENOTYPE 3 (TED3); FUNCTIONS IN: zinc ion binding; INVOLVED IN: protein import into peroxisome matrix, f…
AT1G19110	SRR13189582_peak_832	73.3747	SRR13189569_peak_1082	39.7627	0.172743	0.603108	11.6076	28.6603	26.2309	28.9027	23.822	28.5156	201	protein_coding inter-alpha-trypsin inhibitor heavy chain-related inter-alpha-trypsin inhibitor heavy chain-related; FUNCTIONS IN: molecular_function unknown; INVOLVED IN: biological_process unknown; LOCATED IN: plasma membrane, membrane; EXPRESSED IN: 24 plant structures; EXPRESSED DURING: 15 growth stages; CONTAINS InterPro DOMAIN/s: von Willebrand factor, type A (InterPro:IPR002035); BEST Arabi…
AT1G58290	SRR13189582_peak_1905	73.2401	SRR13189569_peak_2521b	43.7353	2.22483	1.29519e-115	57.3993	56.0379	53.9785	235.613	235.065	248	104	protein_coding Glutamyl-tRNA reductase family protein Encodes a protein with glutamyl-tRNA reductase (GluTR) activity, catalyzing the NADPH-dependent reduction of Glu-tRNA(Glu) to glutamate 1-semialdehyde (GSA) with the release of free tRNA(Glu). It is involved in the early steps of chlorophyll biosynthesis. HEMA1; FUNCTIONS IN: glutamyl-tRNA reductase activity; INVOLVED IN: chlorophyll biosynthe…
AT1G77960	SRR13189582_peak_2853	72.129	SRR13189569_peak_3821	23.1673	4.73749	NA	0	0	0	0	0	6.08551	114	protein_coding unknown protein; BEST Arabidopsis thaliana protein match is: unknown protein (TAIR:AT1G28630.4); Has 13187 Blast hits to 6837 proteins in 407 species: Archae - 0; Bacteria - 447; Metazoa - 4509; Fungi - 1333; Plants - 399; Viruses - 45; Other Eukaryotes - 6454 (source: NCBI BLink).
AT5G13630	SRR13189582_peak_9283c	71.5113	SRR13189569_peak_12339c	45.9937	1.06983	1.61328e-82	205.636	195.576	211.391	421.114	398.514	374.219	143	protein_coding magnesium-chelatase subunit chlH, chloroplast, putative / Mg-protoporphyrin IX chelatase, putative (CHLH) Encodes magnesium chelatase involved in plastid-to-nucleus signal transduction. GENOMES UNCOUPLED 5 (GUN5); FUNCTIONS IN: magnesium chelatase activity; INVOLVED IN: chlorophyll biosynthetic process, biosynthetic process; LOCATED IN: mitochondrion, magnesium chelatase complex, c…
AT5G13640	SRR13189582_peak_9283c	71.5113	SRR13189569_peak_12339c	45.9937	0.137431	0.68185	25.2015	28.4412	24.198	28.3651	26.7008	24.8743	690	protein_coding phospholipid:diacylglycerol acyltransferase arabidopsis phospholipid:diacylglycerol acyltransferase (PDAT) phospholipid:diacylglycerol acyltransferase (PDAT); FUNCTIONS IN: phosphatidylcholine-sterol O-acyltransferase activity, phospholipid:diacylglycerol acyltransferase activity; INVOLVED IN: lipid metabolic process; LOCATED IN: endoplasmic reticulum, vacuole; EXPRESSED IN: 25 pla…
AT5G54270	SRR13189582_peak_10543b	69.819	SRR13189569_peak_14105b	49.9356	2.63423	0	755.886	799.981	741.557	4074.98	4128.3	4455.84	16	protein_coding light-harvesting chlorophyll B-binding protein 3 Lhcb3 protein is a component of the main light harvesting chlorophyll a/b-protein complex of Photosystem II (LHC II). light-harvesting chlorophyll B-binding protein 3 (LHCB3); FUNCTIONS IN: structural molecule activity; INVOLVED IN: photosynthesis; LOCATED IN: light-harvesting complex, thylakoid, chloroplast thylakoid membrane, chlor…
AT2G34420	SRR13189582_peak_4116c	64.9166	SRR13189569_peak_5463d	41.5418	1.64235	0	3649.91	3709.12	3416.16	10257.8	10310.7	10528.1	1010	protein_coding photosystem II light harvesting complex gene B1B2 Photosystem II type I chlorophyll a/b-binding protein photosystem II light harvesting complex gene B1B2 (LHB1B2); FUNCTIONS IN: chlorophyll binding; INVOLVED IN: photosynthesis, light harvesting in photosystem II, photosynthesis; LOCATED IN: in 7 components; EXPRESSED IN: cotyledon, guard cell, juvenile leaf, cultured cell, leaf; EX…
AT2G34430	SRR13189582_peak_4116c	64.9166	SRR13189569_peak_5463d	41.5418	8.58982	0	15.1532	12.6699	9.8076	5284.88	5363.71	5266.94	160	protein_coding light-harvesting chlorophyll-protein complex II subunit B1 Photosystem II type I chlorophyll a/b-binding protein light-harvesting chlorophyll-protein complex II subunit B1 (LHB1B1); FUNCTIONS IN: chlorophyll binding; INVOLVED IN: photosynthesis, light harvesting in photosystem II, photosynthesis; LOCATED IN: in 8 components; EXPRESSED IN: shoot, cotyledon, guard cell, cultured cell…
AT3G16140	SRR13189582_peak_5543	62.1029	SRR13189569_peak_7345a	33.5219	1.1205	3.64204e-62	1016.36	967.839	1013.01	1926.77	1938.37	2224.27	34	protein_coding photosystem I subunit H-1 Encodes subunit H of photosystem I reaction center subunit VI. photosystem I subunit H-1 (PSAH-1); FUNCTIONS IN: molecular_function unknown; INVOLVED IN: photosynthesis; LOCATED IN: chloroplast thylakoid membrane, chloroplast, photosystem I reaction center; EXPRESSED IN: 23 plant structures; EXPRESSED DURING: 13 growth stages; CONTAINS InterPro DOMAIN/s: P…
AT5G24930	SRR13189582_peak_9729	61.4602	SRR13189569_peak_12965b	25.3414	0.349147	0.00465852	145.269	133.759	155.903	159.947	183.909	165.07	65	protein_coding CONSTANS-like 4 CONSTANS-like 4 (COL4); FUNCTIONS IN: sequence-specific DNA binding transcription factor activity, zinc ion binding; INVOLVED IN: regulation of transcription; LOCATED IN: intracellular, chloroplast; EXPRESSED IN: 21 plant structures; EXPRESSED DURING: 13 growth stages; CONTAINS InterPro DOMAIN/s: CCT domain (InterPro:IPR010402), Zinc finger, B-box (InterPro:IPR00031…
AT1G30370	SRR13189582_peak_1353a	59.5749	SRR13189569_peak_1732c	34.4451	-0.727455	NA	0	0	0.485577	0	0	0	1351	protein_coding alpha/beta-Hydrolases superfamily protein alpha/beta-Hydrolases superfamily protein; FUNCTIONS IN: triglyceride lipase activity; INVOLVED IN: lipid metabolic process; EXPRESSED IN: root; CONTAINS InterPro DOMAIN/s: Lipase, class 3 (InterPro:IPR002921); BEST Arabidopsis thaliana protein match is: alpha/beta-Hydrolases superfamily protein (TAIR:AT1G06800.1); Has 1971 Blast hits to 19…
AT1G30380	SRR13189582_peak_1353a	59.5749	SRR13189569_peak_1732c	34.4451	1.54694	8.19177e-159	998.946	1068.79	945.899	2577.14	2857.68	2760.8	72	protein_coding photosystem I subunit K Encodes subunit K of photosystem I reaction center. photosystem I subunit K (PSAK); FUNCTIONS IN: molecular_function unknown; INVOLVED IN: photosynthesis; LOCATED IN: thylakoid, chloroplast thylakoid membrane, photosystem I, chloroplast, membrane; EXPRESSED IN: 23 plant structures; EXPRESSED DURING: 13 growth stages; CONTAINS InterPro DOMAIN/s: Photosystem I…
AT5G66568	SRR13189582_peak_11146	57.9688	SRR13189569_peak_14922	32.6919									189
AT5G66570	SRR13189582_peak_11146	57.9688	SRR13189569_peak_14922	32.6919	0.867115	5.36602e-90	2566.93	2707.88	2650.34	4472.4	4203.54	4657.96	67	protein_coding PS II oxygen-evolving complex 1 Encodes a protein which is an extrinsic subunit of photosystem II and which has been proposed to play a central role in stabilization of the catalytic manganese cluster. In <i>Arabidopsis thaliana</i> the PsbO proteins are encoded by two genes: <i>psbO1</i> and <i>psbO2</i>. PsbO1 is the major isoform in the wild-type. PS II oxygen-evolving complex 1…
AT2G24780	SRR13189582_peak_3691b	56.1249	SRR13189569_peak_4891a	30.3985	NA	NA	0	0	0	0	0	0	834	protein_coding unknown protein; Has 2 Blast hits to 2 proteins in 1 species: Archae - 0; Bacteria - 0; Metazoa - 0; Fungi - 0; Plants - 2; Viruses - 0; Other Eukaryotes - 0 (source: NCBI BLink).
AT2G24790	SRR13189582_peak_3691b	56.1249	SRR13189569_peak_4891a	30.3985	0.796823	3.79821e-08	86.0642	95.8489	103.752	136.77	160.646	164.19	111	protein_coding CONSTANS-like 3 Positive regulator of photomorphogenesis that acts downstream of COP1 but can promote lateral root development independently of COP1 and also function as a daylength-sensitive regulator of shoot branching. CONSTANS-like 3 (COL3); CONTAINS InterPro DOMAIN/s: CCT domain (InterPro:IPR010402), Zinc finger, B-box (InterPro:IPR000315); BEST Arabidopsis thaliana protein ma…
AT1G31330	SRR13189582_peak_1388a	56.11	SRR13189569_peak_1782a	36.8245	1.06698	1.06343e-159	2347.25	2180.12	2285.79	4413.76	4357	4394.09	80	protein_coding photosystem I subunit F Encodes subunit F of photosystem I. photosystem I subunit F (PSAF); FUNCTIONS IN: molecular_function unknown; INVOLVED IN: photosynthesis; LOCATED IN: in 7 components; EXPRESSED IN: 25 plant structures; EXPRESSED DURING: 14 growth stages; CONTAINS InterPro DOMAIN/s: Photosystem I reaction centre protein PsaF, subunit III (InterPro:IPR003666); Has 387 Blast h…
AT2G30520	SRR13189582_peak_3945c	55.5714	SRR13189569_peak_5235c	39.1331	0.590309	0.000175464	52.0192	58.7891	47.8741	79.1699	72.1136	70.7837	1149	protein_coding Phototropic-responsive NPH3 family protein light inducible root phototropism 2 encoding a signal transducer of the phototropic response in Arabidopsis ROOT PHOTOTROPISM 2 (RPT2); FUNCTIONS IN: signal transducer activity; INVOLVED IN: phototropism; LOCATED IN: nucleus; EXPRESSED IN: 22 plant structures; EXPRESSED DURING: 13 growth stages; CONTAINS InterPro DOMAIN/s: NPH3 (InterPro:I…
AT1G03130	SRR13189582_peak_106	52.3906	SRR13189569_peak_134	44.0843	1.59603	1.05138e-141	792.487	806.187	860.089	2154.4	2293.93	2537.58	96	protein_coding photosystem I subunit D-2 Encodes a protein predicted by sequence similarity with spinach PsaD to be photosystem I reaction center subunit II (PsaD2) photosystem I subunit D-2 (PSAD-2); FUNCTIONS IN: molecular_function unknown; INVOLVED IN: photosynthesis; LOCATED IN: in 6 components; EXPRESSED IN: 23 plant structures; EXPRESSED DURING: 14 growth stages; CONTAINS InterPro DOMAIN/s:…
AT3G02870	SRR13189582_peak_4928	51.2131	SRR13189569_peak_6553	53.6482	1.89104	2.32693e-13	16.1834	15.4305	16.5741	59.3365	52.6986	56.4223	48	protein_coding Inositol monophosphatase family protein Encodes a L-galactose-1-phosphate phosphatase, involved in ascorbate biosynthesis. VTC4; FUNCTIONS IN: 3'(2'),5'-bisphosphate nucleotidase activity, L-galactose-1-phosphate phosphatase activity, inositol or phosphatidylinositol phosphatase activity, inositol-1(or 4)-monophosphatase activity; INVOLVED IN: sulfur metabolic process, L-ascorbic a…
AT5G59480	SRR13189582_peak_10765a	49.2538	SRR13189569_peak_14413a	14.8714	1.39271	0.000247449	0	11.6276	10.6761	25.9142	26.6493	25.5451	58	protein_coding Haloacid dehalogenase-like hydrolase (HAD) superfamily protein Haloacid dehalogenase-like hydrolase (HAD) superfamily protein; FUNCTIONS IN: hydrolase activity; LOCATED IN: cellular_component unknown; EXPRESSED IN: 24 plant structures; EXPRESSED DURING: 15 growth stages; CONTAINS InterPro DOMAIN/s: Pyrimidine 5-nucleotidase (InterPro:IPR010237), HAD-superfamily hydrolase, subfamily…
AT1G60950	SRR13189582_peak_1955	49.1752	SRR13189569_peak_2592	39.1524	1.86082	1.00736e-164	581.296	587.02	574.576	1768.39	2035.95	2065.17	19	protein_coding 2Fe-2S ferredoxin-like superfamily protein encodes a major leaf ferredoxin FED A; FUNCTIONS IN: electron carrier activity, iron-sulfur cluster binding, 2 iron, 2 sulfur cluster binding; INVOLVED IN: photosynthetic electron transport chain, response to light stimulus; LOCATED IN: chloroplast stroma, chloroplast; EXPRESSED IN: 22 plant structures; EXPRESSED DURING: 13 growth stages; …
AT5G35480	SRR13189582_peak_9858	48.6069	SRR13189569_peak_13142	11.1818	3.45089	1.77477e-38	69.1823	44.2269	39.3628	459.922	509.556	513.367	147	protein_coding unknown protein; Has 1807 Blast hits to 1807 proteins in 277 species: Archae - 0; Bacteria - 0; Metazoa - 736; Fungi - 347; Plants - 385; Viruses - 0; Other Eukaryotes - 339 (source: NCBI BLink).
AT5G35490	SRR13189582_peak_9858	48.6069	SRR13189569_peak_13142	11.1818	2.69549	1.00844e-07	4.0625	5.40145	3.67113	34.0141	32.2669	42.0417	99	protein_coding mto 1 responding up 1 Encodes MRU1 (mto 1 responding up). Up-regulated in mto1-1 mutant that over-accumulates soluble methionine. MTO 1 RESPONDING UP 1 (MRU1); Has 35333 Blast hits to 34131 proteins in 2444 species: Archae - 798; Bacteria - 22429; Metazoa - 974; Fungi - 991; Plants - 531; Viruses - 0; Other Eukaryotes - 9610 (source: NCBI BLink).
AT4G27440	SRR13189582_peak_8084a	47.8073	SRR13189569_peak_10762d	48.0798	1.26494	3.62029e-120	315.358	413.064	425.774	956.146	930.557	909.93	116	protein_coding protochlorophyllide oxidoreductase B light-dependent NADPH:protochlorophyllide oxidoreductase B protochlorophyllide oxidoreductase B (PORB); FUNCTIONS IN: oxidoreductase activity, protochlorophyllide reductase activity; INVOLVED IN: chlorophyll biosynthetic process, response to ethylene stimulus; LOCATED IN: chloroplast thylakoid membrane, chloroplast, membrane, chloroplast envelop…
AT3G27680	SRR13189582_peak_6060a	46.9126	SRR13189569_peak_8025	20.0641	NA	NA	0	0	0	0	0	0	527	protein_coding Plant self-incompatibility protein S1 family Plant self-incompatibility protein S1 family; FUNCTIONS IN: molecular_function unknown; INVOLVED IN: biological_process unknown; LOCATED IN: endomembrane system; CONTAINS InterPro DOMAIN/s: Plant self-incompatibility S1 (InterPro:IPR010264); BEST Arabidopsis thaliana protein match is: Plant self-incompatibility protein S1 family (TAIR:AT…
AT3G27690	SRR13189582_peak_6060a	46.9126	SRR13189569_peak_8025	20.0641	5.00215	0	49.7411	53.6481	57.6657	1627.79	1553.66	1654.46	130	protein_coding photosystem II light harvesting complex gene 2.3 Encodes Lhcb2.4. Belongs to the Lhc super-gene family encodes the light-harvesting chlorophyll a/b-binding (LHC) proteins that constitute the antenna system of the photosynthetic apparatus. photosystem II light harvesting complex gene 2.3 (LHCB2.3); FUNCTIONS IN: chlorophyll binding; INVOLVED IN: response to blue light, response to r…
AT1G09157	SRR13189582_peak_357	46.2738	SRR13189569_peak_462a	48.916	NA	NA	0	0	0	0	0	0	537	protein_coding Protein of unknown function (DUF679) Protein of unknown function (DUF679); LOCATED IN: chloroplast; CONTAINS InterPro DOMAIN/s: Protein of unknown function DUF679 (InterPro:IPR007770); BEST Arabidopsis thaliana protein match is: Protein of unknown function (DUF679) (TAIR:AT5G39650.1); Has 35333 Blast hits to 34131 proteins in 2444 species: Archae - 798; Bacteria - 22429; Metazoa - …
AT1G08380	SRR13189582_peak_321a	45.507	SRR13189569_peak_426a	27.7198	1.26234	5.35822e-118	1455.59	1617.72	1604.7	3356.75	3368.19	3656.05	17	protein_coding photosystem I subunit O Encodes subunit O of photosystem I. photosystem I subunit O (PSAO); FUNCTIONS IN: molecular_function unknown; INVOLVED IN: response to salt stress, photosynthesis, light harvesting in photosystem I; LOCATED IN: thylakoid, photosystem I, chloroplast; EXPRESSED IN: 21 plant structures; EXPRESSED DURING: 13 growth stages; CONTAINS InterPro DOMAIN/s: Photosystem…
AT1G08390	SRR13189582_peak_321a	45.507	SRR13189569_peak_426a	27.7198	1.68222	NA	3.98585	2.53324	4.71389	16.2403	10.4067	14.0243	403	protein_coding unknown protein; Has 62 Blast hits to 62 proteins in 27 species: Archae - 0; Bacteria - 0; Metazoa - 34; Fungi - 0; Plants - 28; Viruses - 0; Other Eukaryotes - 0 (source: NCBI BLink).
AT5G01530	SRR13189582_peak_8789b	45.2221	SRR13189569_peak_11681	27.8775	1.44376	7.55724e-260	1363.4	1468.6	1353.29	3467.49	3450.9	3679.31	47	protein_coding light harvesting complex photosystem II light harvesting complex photosystem II (LHCB4.1); FUNCTIONS IN: chlorophyll binding; INVOLVED IN: response to blue light, response to red light, response to far red light, photosynthesis; LOCATED IN: in 6 components; EXPRESSED IN: 27 plant structures; EXPRESSED DURING: 14 growth stages; CONTAINS InterPro DOMAIN/s: Chlorophyll A-B binding pro…
AT5G17230	SRR13189582_peak_9425b	44.7821	SRR13189569_peak_12533b	30.5779	1.33502	2.36805e-22	59.9355	39.122	41.7083	104.107	59.5872	106.665	1349	protein_coding PHYTOENE SYNTHASE Encodes phytoene synthase. PHYTOENE SYNTHASE (PSY); FUNCTIONS IN: phytoene synthase activity, geranylgeranyl-diphosphate geranylgeranyltransferase activity; INVOLVED IN: carotenoid biosynthetic process; LOCATED IN: chloroplast; EXPRESSED IN: 23 plant structures; EXPRESSED DURING: 13 growth stages; CONTAINS InterPro DOMAIN/s: Squalene/phytoene synthase, conserved s…
AT5G17233	SRR13189582_peak_9425b	44.7821	SRR13189569_peak_12533b	30.5779	NA	NA	0	0	0	0	0	0	54	protein_coding unknown protein; Has 30201 Blast hits to 17322 proteins in 780 species: Archae - 12; Bacteria - 1396; Metazoa - 17338; Fungi - 3422; Plants - 5037; Viruses - 0; Other Eukaryotes - 2996 (source: NCBI BLink).
AT2G20670	SRR13189582_peak_3503	44.4915	SRR13189569_peak_4645	11.7991	1.31664	7.83078e-06	19.3246	13.2951	22.4021	46.3471	34.4625	44.3763	115	protein_coding Protein of unknown function (DUF506) Protein of unknown function (DUF506) ; LOCATED IN: chloroplast; EXPRESSED IN: 22 plant structures; EXPRESSED DURING: 14 growth stages; CONTAINS InterPro DOMAIN/s: Protein of unknown function DUF506, plant (InterPro:IPR006502); BEST Arabidopsis thaliana protein match is: Protein of unknown function (DUF506) (TAIR:AT4G32480.1); Has 375 Blast hits …
AT1G09350	SRR13189582_peak_368b	44.3318	SRR13189569_peak_475b	13.5155	0.763569	0.166898	9.13643	11.9291	5.46595	16.4026	14.6579	14.4022	226	protein_coding galactinol synthase 3 galactinol synthase 3 (GolS3); CONTAINS InterPro DOMAIN/s: Glycosyl transferase, family 8 (InterPro:IPR002495); BEST Arabidopsis thaliana protein match is: galactinol synthase 2 (TAIR:AT1G56600.1); Has 1260 Blast hits to 1259 proteins in 288 species: Archae - 0; Bacteria - 98; Metazoa - 258; Fungi - 282; Plants - 479; Viruses - 73; Other Eukaryotes - 70 (sourc…
AT5G02580	SRR13189582_peak_8839b	44.1004	SRR13189569_peak_11759a	19.1116	2.28756	NA	0	0	0	1.4077	0	0	553	protein_coding Plant protein 1589 of unknown function Plant protein 1589 of unknown function; CONTAINS InterPro DOMAIN/s: Conserved hypothetical protein CHP01589, plant (InterPro:IPR006476); BEST Arabidopsis thaliana protein match is: Plant protein 1589 of unknown function (TAIR:AT3G55240.1); Has 206 Blast hits to 206 proteins in 21 species: Archae - 0; Bacteria - 0; Metazoa - 0; Fungi - 0; Plant…
AT3G54890	SRR13189582_peak_6654b	44.084	SRR13189569_peak_8815b	41.5599	2.14234	0	1948.39	1996.69	1917.24	7587.03	7905.59	8205.05	24	protein_coding photosystem I light harvesting complex gene 1 Encodes a component of the light harvesting complex associated with photosystem I. photosystem I light harvesting complex gene 1 (LHCA1); FUNCTIONS IN: chlorophyll binding; INVOLVED IN: response to blue light, response to red light, photosynthesis, light harvesting in photosystem I, response to far red light, photosynthesis; LOCATED IN:…
AT3G61470	SRR13189582_peak_6965	44.0782	SRR13189569_peak_9218b	46.0623	1.78135	0	634.16	915.877	1578.02	4862.27	4954.46	5110.74	31	protein_coding photosystem I light harvesting complex gene 2 Encodes a component of the light harvesting antenna complex of photosystem I. photosystem I light harvesting complex gene 2 (LHCA2); FUNCTIONS IN: chlorophyll binding; INVOLVED IN: photosynthesis, light harvesting in photosystem I, photosynthesis; LOCATED IN: in 6 components; EXPRESSED IN: leaf; EXPRESSED DURING: seedling growth; CONTAI…
AT1G61520	SRR13189582_peak_1980	43.7681	SRR13189569_peak_2632a	48.6648	1.64673	2.97029e-301	1395.14	1516.56	1471.44	4030.85	4116.69	4370.35	280	protein_coding photosystem I light harvesting complex gene 3 PSI type III chlorophyll a/b-binding protein (Lhca3*1) photosystem I light harvesting complex gene 3 (LHCA3); FUNCTIONS IN: chlorophyll binding; INVOLVED IN: photosynthesis, light harvesting, photosynthesis; LOCATED IN: in 6 components; EXPRESSED IN: 24 plant structures; EXPRESSED DURING: 15 growth stages; CONTAINS InterPro DOMAIN/s: Ch…
AT1G44446	SRR13189582_peak_1567c	43.6398	SRR13189569_peak_2022	33.7044	1.98059	4.89422e-55	35.0335	34.687	38.4276	127.534	134.974	134.896	129	protein_coding Pheophorbide a oxygenase family protein with Rieske [2Fe-2S] domain Encodes chlorophyllide <i>a</i> oxygenase which converts chlorophyllide <i>a</i> to chlorophyllide <i>b</i> by catalyzing two successive hydroxylations at the 7-methyl group of chlorophyllide <i>a</i> . Mutants are deficient in pigments that associate with thylakoid membrane proteins, lacking chlorophyll <i>b</i> a…
AT4G04640	SRR13189582_peak_7244	43.2587	SRR13189569_peak_9608	38.0739	0.120215	0.101058	880.119	901.799	823.945	834.008	884.311	928.26	26	protein_coding ATPase, F1 complex, gamma subunit protein One of two genes (with ATPC2) encoding the gamma subunit of Arabidopsis chloroplast ATP synthase. ATPC1; FUNCTIONS IN: enzyme regulator activity; INVOLVED IN: photosynthetic electron transport in photosystem II, ATP synthesis coupled proton transport, ATP biosynthetic process; LOCATED IN: in 6 components; EXPRESSED IN: 24 plant structures; …
AT1G26920	SRR13189582_peak_1188a	42.7735	SRR13189569_peak_1523b	15.1474	0.589782	0.0478793	60.8198	43.2205	41.4322	77.375	66.9695	60.9574	771	protein_coding unknown protein; BEST Arabidopsis thaliana protein match is: unknown protein (TAIR:AT1G69760.1); Has 47 Blast hits to 47 proteins in 13 species: Archae - 0; Bacteria - 0; Metazoa - 0; Fungi - 7; Plants - 34; Viruses - 0; Other Eukaryotes - 6 (source: NCBI BLink).
AT5G01810	SRR13189582_peak_8802a	41.3787	SRR13189569_peak_11700a	24.8596	1.72999	7.00451e-07	5.12255	0	5.75402	18.4256	16.2142	18.1917	370	protein_coding CBL-interacting protein kinase 15 Encodes a CBL-interacting serine/threonine protein kinase, also has similarities to SOS2 kinase. CBL-interacting protein kinase 15 (CIPK15); CONTAINS InterPro DOMAIN/s: Protein kinase, ATP binding site (InterPro:IPR017441), Serine/threonine-protein kinase domain (InterPro:IPR002290), NAF/FISL domain (InterPro:IPR018451), Serine/threonine-protein ki…
AT5G14370	SRR13189582_peak_9312a	41.0262	SRR13189569_peak_12379a	36.7108	0.232308	0.606693	25.0666	30.4565	0	30.6816	26.2041	23.6512	89	protein_coding CCT motif family protein CCT motif family protein; LOCATED IN: chloroplast; EXPRESSED IN: 21 plant structures; EXPRESSED DURING: 13 growth stages; CONTAINS InterPro DOMAIN/s: CCT domain (InterPro:IPR010402); BEST Arabidopsis thaliana protein match is: CCT motif family protein (TAIR:AT4G25990.1); Has 30201 Blast hits to 17322 proteins in 780 species: Archae - 12; Bacteria - 1396; Me…
AT1G79040	SRR13189582_peak_2912	40.7743	SRR13189569_peak_3907	29.9802	0.810019	2.33739e-86	6112.48	6431.07	4431.26	9586.26	6567.63	10403.3	38	protein_coding photosystem II subunit R Encodes for the 10 kDa PsbR subunit of photosystem II (PSII). This subunit appears to be involved in the stable assembly of PSII, particularly that of the oxygen-evolving complex subunit PsbP. Mutants defective in this gene have reduced amounts of subunits PsbP and PsbQ in PSII. In turn, assembly of PsbR is dependent on the presence of PsbJ. photosystem II …
AT4G21270	SRR13189582_peak_7776	40.7596	SRR13189569_peak_10360a	18.9911	-0.100098	0.939877	0	2.82852	3.30338	3.2146	1.68731	2.87932	174	protein_coding kinesin 1 Encodes a kinesin-like motor protein heavy chain. Loss of function mutations have reduced fertility and are defective in spindle formation in male meiosis. kinesin 1 (ATK1); CONTAINS InterPro DOMAIN/s: Kinesin, motor region, conserved site (InterPro:IPR019821), Kinesin, motor domain (InterPro:IPR001752); BEST Arabidopsis thaliana protein match is: kinesin 5 (TAIR:AT4G0519…
AT4G21280	SRR13189582_peak_7776	40.7596	SRR13189569_peak_10360a	18.9911	1.069	2.28988e-80	487.946	1038.23	948.318	1242.06	1848.86	2032.84	78	protein_coding photosystem II subunit QA Encodes the PsbQ subunit of the oxygen evolving complex of photosystem II. photosystem II subunit QA (PSBQA); FUNCTIONS IN: calcium ion binding; INVOLVED IN: response to light stimulus, peptidyl-cysteine S-nitrosylation, response to light intensity; LOCATED IN: in 8 components; EXPRESSED IN: 27 plant structures; EXPRESSED DURING: 15 growth stages; CONTAINS…
AT2G30570	SRR13189582_peak_3950b	39.5467	SRR13189569_peak_5240	35.393	1.05714	1.18087e-87	1546.03	1744.04	1632.01	2993.54	3299.6	3299.5	58	protein_coding photosystem II reaction center W Encodes a protein similar to photosystem II reaction center subunit W. photosystem II reaction center W (PSBW); FUNCTIONS IN: molecular_function unknown; INVOLVED IN: biological_process unknown; LOCATED IN: chloroplast thylakoid membrane; EXPRESSED IN: 22 plant structures; EXPRESSED DURING: 13 growth stages; CONTAINS InterPro DOMAIN/s: Photosystem I…
AT3G08940	SRR13189582_peak_5187	39.01	SRR13189569_peak_6886a	29.6013	2.88453	0	440.319	475.641	441.608	2962.47	679.174	2887.98	111	protein_coding light harvesting complex photosystem II Lhcb4.2 protein (Lhcb4.2, protein involved in the light harvesting complex of photosystem II light harvesting complex photosystem II (LHCB4.2); FUNCTIONS IN: chlorophyll binding; INVOLVED IN: response to blue light, response to red light, response to far red light; LOCATED IN: chloroplast thylakoid membrane, chloroplast, membrane, chloroplast…
AT4G15560	SRR13189582_peak_7521a	38.558	SRR13189569_peak_10014	31.9417	0.883458	8.71569e-32	127.66	118.122	120.897	214.532	212.137	198.518	74	protein_coding Deoxyxylulose-5-phosphate synthase Encodes a protein with 1-deoxyxylulose 5-phosphate synthase activity involved in the MEP pathway. It is essential for chloroplast development in Arabidopsis CLOROPLASTOS ALTERADOS 1 (CLA1); FUNCTIONS IN: 1-deoxy-D-xylulose-5-phosphate synthase activity; INVOLVED IN: chlorophyll biosynthetic process, response to light stimulus, isopentenyl diphosph…
AT4G25990	SRR13189582_peak_8029a	37.4515	SRR13189569_peak_10681a	50.1667	-0.111717	0.93253	4.81725	3.38427	4.9105	5.88329	4.34894	0	1064	protein_coding CCT motif family protein chloroplast import apparatus CIA2-like. CIA2 is a transcription factor which upregulates chloroplast translocon genes CIL; FUNCTIONS IN: molecular_function unknown; INVOLVED IN: biological_process unknown; LOCATED IN: chloroplast; EXPRESSED IN: 7 plant structures; EXPRESSED DURING: LP.04 four leaves visible, LP.10 ten leaves visible, LP.02 two leaves visibl…
AT4G10340	SRR13189582_peak_7329	37.3071	SRR13189569_peak_9737	30.3948	1.40611	2.55742e-214	1336.72	1458.5	1369.71	3274.34	3291.11	3524.45	4	protein_coding light harvesting complex of photosystem II 5 photosystem II encoding the light-harvesting chlorophyll a/b binding protein CP26 of the antenna system of the photosynthetic apparatus light harvesting complex of photosystem II 5 (LHCB5); FUNCTIONS IN: chlorophyll binding; INVOLVED IN: response to blue light, response to red light, response to far red light, photosynthesis, nonphotoche…
AT3G60540	SRR13189582_peak_6916	37.0884	SRR13189569_peak_9153	11.6022	2.68558	NA	1.8256	0	4.31368	9.88726	12.2082	12.3704	123	protein_coding Preprotein translocase Sec, Sec61-beta subunit protein Preprotein translocase Sec, Sec61-beta subunit protein; CONTAINS InterPro DOMAIN/s: Preprotein translocase Sec, Sec61-beta subunit, eukarya (InterPro:IPR016482), Preprotein translocase Sec, Sec61-beta subunit (InterPro:IPR005609); BEST Arabidopsis thaliana protein match is: Preprotein translocase Sec, Sec61-beta subunit protein…
AT1G76920	SRR13189582_peak_2796	36.2513	SRR13189569_peak_3741a	6.75003	0.00888734	0.992342	14.2569	14.3731	13.7069	15.466	14.9554	9.32755	107	protein_coding F-box family protein F-box family protein; CONTAINS InterPro DOMAIN/s: F-box domain, cyclin-like (InterPro:IPR001810), F-box domain, Skp2-like (InterPro:IPR022364), Kelch repeat type 2 (InterPro:IPR011498); BEST Arabidopsis thaliana protein match is: Galactose oxidase/kelch repeat superfamily protein (TAIR:AT3G61590.2); Has 279 Blast hits to 279 proteins in 31 species: Archae - 0; …
AT2G35250	SRR13189582_peak_4155c	36.0561	SRR13189569_peak_5515b	37.7982	NA	NA	0	0	0	0	0	0	769	protein_coding Protein of Unknown Function (DUF239) Protein of Unknown Function (DUF239); FUNCTIONS IN: molecular_function unknown; INVOLVED IN: biological_process unknown; LOCATED IN: endomembrane system; CONTAINS InterPro DOMAIN/s: Protein of unknown function DUF239, plant (InterPro:IPR004314); BEST Arabidopsis thaliana protein match is: Protein of Unknown Function (DUF239) (TAIR:AT2G38255.1); …
AT2G35260	SRR13189582_peak_4155c	36.0561	SRR13189569_peak_5515b	37.7982	1.58376	2.88093e-57	67.8857	89.8176	88.9348	237.877	264.477	263.477	101	protein_coding unknown protein; FUNCTIONS IN: molecular_function unknown; INVOLVED IN: biological_process unknown; LOCATED IN: chloroplast; EXPRESSED IN: 21 plant structures; EXPRESSED DURING: 13 growth stages; BEST Arabidopsis thaliana protein match is: unknown protein (TAIR:AT4G17840.1); Has 42 Blast hits to 42 proteins in 14 species: Archae - 0; Bacteria - 0; Metazoa - 0; Fungi - 0; Plants - 4…
AT1G16530	SRR13189582_peak_729a	35.2424	SRR13189569_peak_943b	17.5067	1.85617	NA	4.88418	3.37386	0	3.26598	11.978	12.4745	109	protein_coding ASYMMETRIC LEAVES 2-like 9 ASYMMETRIC LEAVES 2-like 9 (ASL9); CONTAINS InterPro DOMAIN/s: Lateral organ boundaries, LOB (InterPro:IPR004883); BEST Arabidopsis thaliana protein match is: Lateral organ boundaries (LOB) domain family protein (TAIR:AT2G30130.1); Has 986 Blast hits to 981 proteins in 24 species: Archae - 0; Bacteria - 0; Metazoa - 0; Fungi - 0; Plants - 986; Viruses - 0…
AT2G42220	SRR13189582_peak_4539b	34.3898	SRR13189569_peak_6027	30.3361	3.27685	3.75392e-170	68.0393	68.0412	69.8198	585.951	621.696	643.072	35	protein_coding Rhodanese/Cell cycle control phosphatase superfamily protein Rhodanese/Cell cycle control phosphatase superfamily protein; FUNCTIONS IN: molecular_function unknown; INVOLVED IN: biological_process unknown; LOCATED IN: chloroplast thylakoid membrane, chloroplast; EXPRESSED IN: 22 plant structures; EXPRESSED DURING: 13 growth stages; CONTAINS InterPro DOMAIN/s: Rhodanese-like (InterP…
AT3G59060	SRR13189582_peak_6852a	34.0579	SRR13189569_peak_9073a	22.9374	0.120274	0.56906	34.1055	0	0	0	0	0	107	protein_coding phytochrome interacting factor 3-like 6 Encodes a novel Myc-related bHLH transcription factor, which physically associated with APRR1/TOC1 and is a member of PIF3 transcription factor family. Involved in shade avoidance. Functions as negative regulator of PhyB. Protein levels are modulated by phytochrome B. phytochrome interacting factor 3-like 6 (PIL6); FUNCTIONS IN: DNA binding, …
AT3G46780	SRR13189582_peak_6271	33.1676	SRR13189569_peak_8307	27.2658	1.82236	1.10948e-179	197.543	205.691	195.339	681.939	650.455	637.51	71	protein_coding plastid transcriptionally active 16 plastid transcriptionally active 16 (PTAC16); FUNCTIONS IN: binding, catalytic activity; INVOLVED IN: metabolic process; LOCATED IN: in 6 components; EXPRESSED IN: 21 plant structures; EXPRESSED DURING: 14 growth stages; CONTAINS InterPro DOMAIN/s: NAD(P)-binding domain (InterPro:IPR016040), NmrA-like (InterPro:IPR008030); BEST Arabidopsis thalia…
AT4G19010	SRR13189582_peak_7701	32.5936	SRR13189569_peak_10253	22.4385	-0.764484	NA	1.27432	3.19122	1.91006	1.28791	0.704414	1.48897	226	protein_coding AMP-dependent synthetase and ligase family protein AMP-dependent synthetase and ligase family protein; FUNCTIONS IN: 4-coumarate-CoA ligase activity; INVOLVED IN: metabolic process; EXPRESSED IN: 21 plant structures; EXPRESSED DURING: 11 growth stages; CONTAINS InterPro DOMAIN/s: AMP-binding, conserved site (InterPro:IPR020845), AMP-dependent synthetase/ligase (InterPro:IPR000873);…
AT4G19020	SRR13189582_peak_7701	32.5936	SRR13189569_peak_10253	22.4385	-0.0136171	0.988249	4.4942	5.2688	4.99881	4.91802	4.3873	3.8618	51	protein_coding chromomethylase 2 chromomethylase 2 (CMT2); FUNCTIONS IN: chromatin binding, DNA binding; INVOLVED IN: chromatin assembly or disassembly, DNA methylation; LOCATED IN: chromatin, nucleus; CONTAINS InterPro DOMAIN/s: DNA methylase, C-5 cytosine-specific (InterPro:IPR001525), Chromo domain-like (InterPro:IPR016197), Bromo adjacent homology (BAH) domain (InterPro:IPR001025), Chromo dom…
AT5G22390	SRR13189582_peak_9614	32.4446	SRR13189569_peak_12780a	18.2229	0.126744	0.850974	26.2095	19.813	28.2912	27.4438	26.1426	21.6888	1043	protein_coding Protein of unknown function (DUF3049) Protein of unknown function (DUF3049); CONTAINS InterPro DOMAIN/s: Protein of unknown function DUF3049 (InterPro:IPR021410); BEST Arabidopsis thaliana protein match is: Protein of unknown function (DUF3049) (TAIR:AT1G54740.1); Has 218 Blast hits to 214 proteins in 36 species: Archae - 0; Bacteria - 0; Metazoa - 28; Fungi - 3; Plants - 164; Viru…
AT4G09649	SRR13189582_peak_7320	31.4134	SRR13189569_peak_9720b	31.9617	0.830418	NA	0	0	0	0	0	0	110	protein_coding unknown protein; Has 30201 Blast hits to 17322 proteins in 780 species: Archae - 12; Bacteria - 1396; Metazoa - 17338; Fungi - 3422; Plants - 5037; Viruses - 0; Other Eukaryotes - 2996 (source: NCBI BLink).
AT4G09650	SRR13189582_peak_7320	31.4134	SRR13189569_peak_9720b	31.9617	1.14237	6.955e-78	598.386	662.237	648.155	1267.96	1293.23	1329.64	155	protein_coding ATP synthase delta-subunit gene Encodes the chloroplast ATPase delta-subunit. ATP synthase delta-subunit gene (ATPD); FUNCTIONS IN: hydrogen ion transporting ATP synthase activity, rotational mechanism; INVOLVED IN: response to cold, defense response to bacterium, photosynthetic electron transport in photosystem I, photosynthetic electron transport in photosystem II, photosynthesis…
AT4G27520	SRR13189582_peak_8093	31.3411	SRR13189569_peak_10772a	12.6527	-0.165671	0.229427	254.755	172.593	248.278	205.959	223.167	195.927	198	protein_coding early nodulin-like protein 2 early nodulin-like protein 2 (ENODL2); FUNCTIONS IN: electron carrier activity, copper ion binding; LOCATED IN: in 6 components; EXPRESSED IN: 24 plant structures; EXPRESSED DURING: 13 growth stages; CONTAINS InterPro DOMAIN/s: Plastocyanin-like (InterPro:IPR003245), Cupredoxin (InterPro:IPR008972); BEST Arabidopsis thaliana protein match is: early nodu…
AT4G27530	SRR13189582_peak_8093	31.3411	SRR13189569_peak_10772a	12.6527	-1.21405	NA	0	0	0	0	0	0	484	protein_coding unknown protein; BEST Arabidopsis thaliana protein match is: unknown protein (TAIR:AT5G53895.1); Has 14 Blast hits to 14 proteins in 3 species: Archae - 0; Bacteria - 0; Metazoa - 0; Fungi - 0; Plants - 14; Viruses - 0; Other Eukaryotes - 0 (source: NCBI BLink).
AT3G63060	SRR13189582_peak_7045	31.3358	SRR13189569_peak_9328b	20.0558	2.55502	NA	0	0	0	0	0	1.07916	130	protein_coding EID1-like 3 EID1-like 3 (EDL3); BEST Arabidopsis thaliana protein match is: EID1-like 1 (TAIR:AT5G15440.1); Has 30201 Blast hits to 17322 proteins in 780 species: Archae - 12; Bacteria - 1396; Metazoa - 17338; Fungi - 3422; Plants - 5037; Viruses - 0; Other Eukaryotes - 2996 (source: NCBI BLink).
AT3G63070	SRR13189582_peak_7045	31.3358	SRR13189569_peak_9328b	20.0558	-0.41252	0.115726	0	0	0	0	0	11.2185	736	protein_coding Tudor/PWWP/MBT domain-containing protein Tudor/PWWP/MBT domain-containing protein; FUNCTIONS IN: molecular_function unknown; INVOLVED IN: biological_process unknown; LOCATED IN: cellular_component unknown; EXPRESSED IN: 25 plant structures; EXPRESSED DURING: 14 growth stages; CONTAINS InterPro DOMAIN/s: RNA polymerase II, large subunit, CTD (InterPro:IPR006569), PWWP (InterPro:IPR0…
AT3G48100	SRR13189582_peak_6327	30.9801	SRR13189569_peak_8383a	17.5564	0.910598	0.0675784	6.18229	12.1676	9.01148	13.4834	16.4776	13.3783	10	protein_coding response regulator 5 Encodes a transcription repressor that mediates a negative feedback loop in cytokinin signalling. ARR5 expression is upregulated by Class I KNOX genes. Arr5 protein is stabilized by cytokinin in a two-component phosphorelay. response regulator 5 (RR5); CONTAINS InterPro DOMAIN/s: CheY-like (InterPro:IPR011006), Signal transduction response regulator, receiver d…
AT1G04530	SRR13189582_peak_159a	30.6494	SRR13189569_peak_209	15.7421	0.0474185	0.929479	43.329	28.838	36.1401	34.5741	36.9794	42.923	74	protein_coding Tetratricopeptide repeat (TPR)-like superfamily protein Tetratricopeptide repeat (TPR)-like superfamily protein; FUNCTIONS IN: binding; EXPRESSED IN: 22 plant structures; EXPRESSED DURING: 13 growth stages; CONTAINS InterPro DOMAIN/s: Tetratricopeptide-like helical (InterPro:IPR011990), Tetratricopeptide repeat-containing (InterPro:IPR013026); BEST Arabidopsis thaliana protein matc…
AT1G04540	SRR13189582_peak_159a	30.6494	SRR13189569_peak_209	15.7421	1.09634	NA	0.714303	1.04308	2.11164	2.95707	2.86154	2.46845	1145	protein_coding Calcium-dependent lipid-binding (CaLB domain) family protein Calcium-dependent lipid-binding (CaLB domain) family protein; INVOLVED IN: biological_process unknown; LOCATED IN: membrane; EXPRESSED IN: 10 plant structures; EXPRESSED DURING: L mature pollen stage, M germinated pollen stage, 4 anthesis, C globular stage, petal differentiation and expansion stage; CONTAINS InterPro DOMA…
AT3G21055	SRR13189582_peak_5740	30.6404	SRR13189569_peak_7611	28.7612	1.52021	2.50287e-170	1901.29	737.915	1798.1	4725.13	0	5180.63	14	protein_coding photosystem II subunit T Encodes photosystem II 5 kD protein subunit PSII-T. This is a nuclear-encoded gene (PsbTn) which also has a plastid-encoded paralog (PsbTc). photosystem II subunit T (PSBTN); FUNCTIONS IN: molecular_function unknown; INVOLVED IN: biological_process unknown; LOCATED IN: chloroplast thylakoid lumen, chloroplast photosystem II, chloroplast; EXPRESSED IN: 21 pl…
AT3G21060	SRR13189582_peak_5740	30.6404	SRR13189569_peak_7611	28.7612	0.0720001	0.934241	6.21142	9.46935	8.37231	6.96352	9.3458	7.20811	227	protein_coding Transducin/WD40 repeat-like superfamily protein Transducin/WD40 repeat-like superfamily protein; CONTAINS InterPro DOMAIN/s: WD40 repeat-like-containing domain (InterPro:IPR011046), WD40 repeat 2 (InterPro:IPR019782), WD40 repeat, conserved site (InterPro:IPR019775), WD40-repeat-containing domain (InterPro:IPR017986), WD40 repeat (InterPro:IPR001680), WD40/YVTN repeat-like-containi…
AT1G20340	SRR13189582_peak_905b	30.516	SRR13189569_peak_1164	16.9015	1.28833	4.54946e-168	2528.97	2645.5	0	5382.94	5972.07	6017.07	105	protein_coding Cupredoxin superfamily protein recombination and DNA-damage resistance protein (DRT112) One of two Arabidopsis plastocyanin genes. Predominant form, expressed 10x higher than PETE1. PETE2 is thought to be post-transcriptionally regulated via copper accumulation and is involved in copper homeostasis. DNA-DAMAGE-REPAIR/TOLERATION PROTEIN 112 (DRT112); FUNCTIONS IN: electron carrier a…
AT1G20350	SRR13189582_peak_905b	30.516	SRR13189569_peak_1164	16.9015	4.11902	NA	0	0	0	3.29149	2.70445	1.53901	236	protein_coding translocase inner membrane subunit 17-1 mitochondrial inner membrane translocase translocase inner membrane subunit 17-1 (TIM17-1); FUNCTIONS IN: protein transporter activity, P-P-bond-hydrolysis-driven protein transmembrane transporter activity; INVOLVED IN: protein transport; LOCATED IN: mitochondrial inner membrane presequence translocase complex; EXPRESSED IN: 11 plant structur…
AT1G13080	SRR13189582_peak_550d	30.1892	SRR13189569_peak_711c	27.9515	1.24546	0.00152543	9.22405	0	9.61333	7.5434	17.1152	12.3469	190	protein_coding cytochrome P450, family 71, subfamily B, polypeptide 2 cytochrome P450 monooxygenase "cytochrome P450, family 71, subfamily B, polypeptide 2" (CYP71B2); FUNCTIONS IN: electron carrier activity, monooxygenase activity, iron ion binding, oxygen binding, heme binding; INVOLVED IN: response to cyclopentenone, heat acclimation; EXPRESSED IN: 24 plant structures; EXPRESSED DURING: 13 gro…
AT1G51400	SRR13189582_peak_1676	30.1761	SRR13189569_peak_2204	25.9697									12
AT1G51402	SRR13189582_peak_1676	30.1761	SRR13189569_peak_2204	25.9697	2.1706	6.25092e-158	0	0	0	0	0	0	401	protein_coding unknown protein; FUNCTIONS IN: molecular_function unknown; INVOLVED IN: biological_process unknown; LOCATED IN: endomembrane system; Has 30201 Blast hits to 17322 proteins in 780 species: Archae - 12; Bacteria - 1396; Metazoa - 17338; Fungi - 3422; Plants - 5037; Viruses - 0; Other Eukaryotes - 2996 (source: NCBI BLink).
AT3G56940	SRR13189582_peak_6757a	29.0317	SRR13189569_peak_8956c	33.6902	0.530481	1.59827e-25	908.337	940.953	863.844	1220.57	1171.41	1233.79	42	protein_coding dicarboxylate diiron protein, putative (Crd1) Encodes a putative ZIP protein with varying mRNA accumulation in leaves, stems and roots. Has a consensus carboxylate-bridged di-iron binding site. COPPER RESPONSE DEFECT 1 (CRD1); FUNCTIONS IN: magnesium-protoporphyrin IX monomethyl ester (oxidative) cyclase activity, DNA binding; INVOLVED IN: chlorophyll biosynthetic process, oxidatio…
AT3G59400	SRR13189582_peak_6859	28.9857	SRR13189569_peak_9083b	35.1188	2.22104	8.29484e-68	76.2073	91.3443	67.653	327.739	336.574	369.914	39	protein_coding enzyme binding;tetrapyrrole binding GUN, genomes uncoupled, is necessary for coupling the expression of some nuclear genes to the functional state of the chloroplast. Binds to the magnesium chelatase complex and promotes formation of the substrate,a tetrapyrrole signaling molecule. Porphyrin-binding protein that enhances the activity of Mg-chelatase. Although required for chlorophy…
AT3G59410	SRR13189582_peak_6859	28.9857	SRR13189569_peak_9083b	35.1188	-0.319262	0.50913	4.94166	5.927	0	0	0	2.83821	433	protein_coding protein kinase family protein GCN2; FUNCTIONS IN: protein tyrosine kinase activity, protein kinase activity, aminoacyl-tRNA ligase activity, ATP binding; INVOLVED IN: protein amino acid phosphorylation, translation; EXPRESSED IN: 24 plant structures; EXPRESSED DURING: 15 growth stages; CONTAINS InterPro DOMAIN/s: Ubiquitin-conjugating enzyme/RWD-like (InterPro:IPR016135), Protein k…
AT2G07739	SRR13189582_peak_3287b	28.2194	SRR13189569_peak_4341b	15.0929	-1.55738	NA	2.68062	1.29398	1.59379	1.8273	0	1.29782	106	protein_coding Ycf1 protein Ycf1 protein; FUNCTIONS IN: molecular_function unknown; INVOLVED IN: biological_process unknown; LOCATED IN: endomembrane system; CONTAINS InterPro DOMAIN/s: Ycf1 (InterPro:IPR008896); BEST Arabidopsis thaliana protein match is: Ycf1 protein (TAIR:ATMG00370.1); Has 1145 Blast hits to 1145 proteins in 726 species: Archae - 0; Bacteria - 0; Metazoa - 0; Fungi - 0; Plants…
AT2G07764	SRR13189582_peak_3287b	28.2194	SRR13189569_peak_4341b	15.0929									212
AT2G07765	SRR13189582_peak_3287b	28.2194	SRR13189569_peak_4341b	15.0929									1130
AT5G45820	SRR13189582_peak_10186d	27.8773	SRR13189569_peak_13625c	15.0631	-0.60328	0.000296439	92.1864	101.498	96.7098	66.6961	48.3985	59.8336	1114	protein_coding CBL-interacting protein kinase 20 Encodes a CBL-interacting serine/threonine protein kinase comprised of an N-terminal kinase catalytic domain similar to SNF1/AMPK and a unique C-terminal regulatory domain. CBL-interacting protein kinase 20 (CIPK20); CONTAINS InterPro DOMAIN/s: Protein kinase, ATP binding site (InterPro:IPR017441), Serine/threonine-protein kinase domain (InterPro:I…
AT1G64850	SRR13189582_peak_2109a	27.2994	SRR13189569_peak_2821a	34.8601	0.29967	0.573084	49.515	32.8327	25.7977	51.8759	46.3695	44.8477	168	protein_coding Calcium-binding EF hand family protein Calcium-binding EF hand family protein; CONTAINS InterPro DOMAIN/s: EF-HAND 2 (InterPro:IPR018249); BEST Arabidopsis thaliana protein match is: unknown protein (TAIR:AT4G37445.1); Has 71 Blast hits to 71 proteins in 15 species: Archae - 0; Bacteria - 0; Metazoa - 0; Fungi - 0; Plants - 71; Viruses - 0; Other Eukaryotes - 0 (source: NCBI BLink).
AT1G64860	SRR13189582_peak_2109a	27.2994	SRR13189569_peak_2821a	34.8601	0.909994	7.88638e-11	49.1715	52.6598	50.7797	80.382	91.3411	95.9797	95	protein_coding sigma factor A Subunit of chloroplast RNA polymerase, confers the ability to recognize promoter sequences on the core enzyme sigma factor A (SIGA); CONTAINS InterPro DOMAIN/s: RNA polymerase sigma factor, region 2 (InterPro:IPR013325), Winged helix-turn-helix transcription repressor DNA-binding (InterPro:IPR011991), RNA polymerase sigma-70 region 3 (InterPro:IPR007624), RNA polymer…
AT4G01140	SRR13189582_peak_7116	27.2436	SRR13189569_peak_9429	21.8762	-1.55154	NA	0.44759	0.425547	0	0	0	0	1347	protein_coding Protein of unknown function (DUF1191) Protein of unknown function (DUF1191); FUNCTIONS IN: molecular_function unknown; INVOLVED IN: biological_process unknown; LOCATED IN: endomembrane system; EXPRESSED IN: inflorescence meristem, leaf whorl, root, flower; EXPRESSED DURING: 4 anthesis; CONTAINS InterPro DOMAIN/s: Protein of unknown function DUF1191 (InterPro:IPR010605); BEST Arabid…
AT4G01150	SRR13189582_peak_7116	27.2436	SRR13189569_peak_9429	21.8762	1.2174	2.24615e-41	275.416	312.491	325.72	667.901	622.476	673.514	1	protein_coding unknown protein; FUNCTIONS IN: molecular_function unknown; INVOLVED IN: biological_process unknown; LOCATED IN: thylakoid, chloroplast thylakoid membrane, chloroplast, plastoglobule, chloroplast envelope; EXPRESSED IN: 23 plant structures; EXPRESSED DURING: 14 growth stages; BEST Arabidopsis thaliana protein match is: unknown protein (TAIR:AT4G38100.1); Has 323 Blast hits to 323 pr…
AT4G25080	SRR13189582_peak_7987	27.1514	SRR13189569_peak_10625	38.2604	0.84533	9.61333e-21	125.454	101.705	66.3514	184.48	163.868	139.914	71	protein_coding magnesium-protoporphyrin IX methyltransferase Encodes a protein with methyltransferase activity responsible for the methylation of magnesium protoporphyrin IX. Mutants defective in this gene are affected in chlorophyll biosynthesis and show a reduction in the accumulation of a number of major thylakoid-associated proteins including components of PSI (LHCI), PSII (LHCII, D1, CP43) a…
AT5G02940	SRR13189582_peak_8853	26.668	SRR13189569_peak_11776	18.2331	-0.113443	0.678575	43.4662	30.7721	45.2487	39.08	28.0538	0	419	protein_coding Protein of unknown function (DUF1012) Protein of unknown function (DUF1012); LOCATED IN: chloroplast, chloroplast envelope; EXPRESSED IN: 21 plant structures; EXPRESSED DURING: 13 growth stages; CONTAINS InterPro DOMAIN/s: Protein of unknown function DUF1012 (InterPro:IPR010420); BEST Arabidopsis thaliana protein match is: Protein of unknown function (DUF1012) (TAIR:AT5G43745.1); H…
AT5G02950	SRR13189582_peak_8853	26.668	SRR13189569_peak_11776	18.2331	-0.463362	NA	2.22554	1.7956	1.99382	1.12675	1.84618	1.04574	646	protein_coding Tudor/PWWP/MBT superfamily protein Tudor/PWWP/MBT superfamily protein; CONTAINS InterPro DOMAIN/s: PWWP (InterPro:IPR000313); BEST Arabidopsis thaliana protein match is: Tudor/PWWP/MBT superfamily protein (TAIR:AT3G09670.2); Has 1812 Blast hits to 1531 proteins in 231 species: Archae - 0; Bacteria - 88; Metazoa - 662; Fungi - 158; Plants - 279; Viruses - 11; Other Eukaryotes - 614 …
AT5G02150	SRR13189582_peak_8819b	26.5989	SRR13189569_peak_11731a	23.6391	-0.113598	0.872609	11.7283	25.4453	28.6404	0	21.6871	18.0233	172	protein_coding Fes1C Encodes one of the Arabidopsis orthologs of the human Hsp70-binding protein 1 (HspBP-1) and yeast Fes1p: Fes1A (AT3G09350), Fes1B (AT3G53800), Fes1C (AT5G02150). Fes1C (Fes1C); FUNCTIONS IN: binding; LOCATED IN: cellular_component unknown; EXPRESSED IN: 22 plant structures; EXPRESSED DURING: 13 growth stages; CONTAINS InterPro DOMAIN/s: Armadillo-like helical (InterPro:IPR011…
AT5G02160	SRR13189582_peak_8819b	26.5989	SRR13189569_peak_11731a	23.6391	0.935759	1.00095e-27	548.312	514.171	434.505	839.232	893.03	940.655	25	protein_coding unknown protein; FUNCTIONS IN: molecular_function unknown; INVOLVED IN: biological_process unknown; LOCATED IN: chloroplast thylakoid membrane; EXPRESSED IN: 23 plant structures; EXPRESSED DURING: 13 growth stages; Has 121 Blast hits to 121 proteins in 17 species: Archae - 0; Bacteria - 0; Metazoa - 0; Fungi - 0; Plants - 121; Viruses - 0; Other Eukaryotes - 0 (source: NCBI BLink).
AT5G02170	SRR13189582_peak_8819b	26.5989	SRR13189569_peak_11731a	23.6391	0.908405	NA	0.347535	0	0.416491	0	0	0	1577	protein_coding Transmembrane amino acid transporter family protein Transmembrane amino acid transporter family protein; CONTAINS InterPro DOMAIN/s: Amino acid transporter, transmembrane (InterPro:IPR013057); BEST Arabidopsis thaliana protein match is: Transmembrane amino acid transporter family protein (TAIR:AT5G02180.1); Has 30201 Blast hits to 17322 proteins in 780 species: Archae - 12; Bacteri…
AT5G64040	SRR13189582_peak_10982	26.3629	SRR13189569_peak_14719	19.6188	1.60511	3.01024e-171	560.665	627.19	541.919	2482.2	2646.85	2517.12	16	protein_coding photosystem I reaction center subunit PSI-N, chloroplast, putative / PSI-N, putative (PSAN) Encodes the only subunit of photosystem I located entirely in the thylakoid lumen. May be involved in the interaction between plastocyanin and the photosystem I complex. PSAN; FUNCTIONS IN: calmodulin binding; INVOLVED IN: photosynthetic electron transport in photosystem I; LOCATED IN: in 6 …
AT5G61270	SRR13189582_peak_10849a	25.6789	SRR13189569_peak_14526c	19.6524	-0.0856049	0.886488	15.0147	9.96946	0	0	10.4861	9.57827	1396	protein_coding phytochrome-interacting factor7 Basic helix-loop-helix (bHLH) phytochrome interacting factor. Interacts specifically with the far-red lightabsorbing Pfr form of phyB through a conserved domain called the active phyB binding motif. Upon light exposure, PIF7 rapidly migrates to intranuclear speckles, where it colocalizes with phyB. Role as negative regulator of phyB-mediated seedling…
AT2G34620	SRR13189582_peak_4126	25.4804	SRR13189569_peak_5478	27.6984	2.5733	6.17499e-17	8.81013	13.9765	9.64023	65.1728	58.8766	50.2597	113	protein_coding Mitochondrial transcription termination factor family protein Mitochondrial transcription termination factor family protein; CONTAINS InterPro DOMAIN/s: Mitochodrial transcription termination factor-related (InterPro:IPR003690); BEST Arabidopsis thaliana protein match is: Mitochondrial transcription termination factor family protein (TAIR:AT2G03050.1); Has 1033 Blast hits to 730 pr…
AT2G34630	SRR13189582_peak_4126	25.4804	SRR13189569_peak_5478	27.6984	-0.2011	0.735278	11.9428	11.903	7.5671	9.21499	16.082	20.9068	1479	protein_coding geranyl diphosphate synthase 1 Encodes a geranyl diphosphate synthase. RNAi lines are dwarf. T-DNA knock-out lines are embryo lethal. geranyl diphosphate synthase 1 (GPS1); CONTAINS InterPro DOMAIN/s: Polyprenyl synthetase-related (InterPro:IPR017446), Terpenoid synthase (InterPro:IPR008949), Polyprenyl synthetase (InterPro:IPR000092); BEST Arabidopsis thaliana protein match is: so…
AT1G76100	SRR13189582_peak_2738e	25.3141	SRR13189569_peak_3677f	22.8407	2.41173	3.11133e-39	47.7077	56.294	36.6883	220.689	258.161	211.569	90	protein_coding plastocyanin 1 One of two Arabidopsis plastocyanin genes. Expressed at 1/10th level of PETE2. Does not respond to increased copper levels and is thought to be the isoform that participates in electron transport under copper-limiting conditions. plastocyanin 1 (PETE1); FUNCTIONS IN: electron carrier activity, copper ion binding; LOCATED IN: thylakoid, thylakoid lumen, chloroplast th…
AT1G51090	SRR13189582_peak_1671a	25.2591	SRR13189569_peak_2192a	11.2802	-0.494134	0.172834	63.9324	65.5835	75.6183	43.232	36.7391	54.5453	344	protein_coding Heavy metal transport/detoxification superfamily protein Heavy metal transport/detoxification superfamily protein ; FUNCTIONS IN: metal ion binding; INVOLVED IN: defense response to fungus; LOCATED IN: cellular_component unknown; EXPRESSED IN: 15 plant structures; EXPRESSED DURING: 9 growth stages; CONTAINS InterPro DOMAIN/s: Heavy metal transport/detoxification protein (InterPro:I…
AT1G52220	SRR13189582_peak_1707b	25.0582	SRR13189569_peak_2244	27.4248	0.468238	0.000952536	217.505	227.713	208.059	292.611	292.607	255.977	96	protein_coding FUNCTIONS IN: molecular_function unknown; INVOLVED IN: biological_process unknown; LOCATED IN: chloroplast thylakoid membrane, chloroplast; EXPRESSED IN: 23 plant structures; EXPRESSED DURING: 13 growth stages; BEST Arabidopsis thaliana protein match is: photosystem I P subunit (TAIR:AT2G46820.2); Has 291 Blast hits to 291 proteins in 50 species: Archae - 0; Bacteria - 90; Metazoa …
AT1G52230	SRR13189582_peak_1707b	25.0582	SRR13189569_peak_2244	27.4248	1.83854	9.52435e-182	971.123	978.123	975.16	2926.34	3154.34	3427.2	41	protein_coding photosystem I subunit H2 photosystem I subunit H2 (PSAH2); FUNCTIONS IN: molecular_function unknown; INVOLVED IN: photosynthesis; LOCATED IN: in 6 components; EXPRESSED IN: 21 plant structures; EXPRESSED DURING: 13 growth stages; CONTAINS InterPro DOMAIN/s: Photosystem I reaction centre subunit VI (InterPro:IPR004928); BEST Arabidopsis thaliana protein match is: photosystem I subun…
AT1G29920	SRR13189582_peak_1319b	24.8505	SRR13189569_peak_1686c	24.9542	2.47278	0	1194.65	1155.76	1145.63	5925.25	6231.2	5545.27	122	protein_coding chlorophyll A/B-binding protein 2 Encodes lhcb1.1 a component of the LHCIIb light harvesting complex associated with photosystem II. chlorophyll A/B-binding protein 2 (CAB2); FUNCTIONS IN: chlorophyll binding; INVOLVED IN: response to blue light, response to red light, response to far red light, photosynthesis; LOCATED IN: light-harvesting complex, thylakoid, chloroplast thylakoid …
AT3G27250	SRR13189582_peak_6036	24.7922	SRR13189569_peak_7997	11.0395	1.82286	NA	0.566122	1.07924	0.673689	4.60614	3.18985	3.25406	1096	protein_coding unknown protein; BEST Arabidopsis thaliana protein match is: unknown protein (TAIR:AT5G40800.1); Has 104 Blast hits to 104 proteins in 13 species: Archae - 0; Bacteria - 0; Metazoa - 0; Fungi - 0; Plants - 104; Viruses - 0; Other Eukaryotes - 0 (source: NCBI BLink).
AT2G47450	SRR13189582_peak_4820c	24.6447	SRR13189569_peak_6408b	26.6941	1.03042	7.58205e-29	144.192	131.419	133.889	254.861	247.238	268.809	121	protein_coding chloroplast signal recognition particle component (CAO) A component of the chloroplast signal recognition particle pathway that is involved in LHCP targeting. It is downregulated in response to high light. It recognizes the DPLG motif in Lhcb1. CHAOS (CAO); FUNCTIONS IN: chromatin binding; INVOLVED IN: response to high light intensity, protein import into chloroplast thylakoid memb…
AT1G56510	SRR13189582_peak_1859	24.4849	SRR13189569_peak_2469	24.0927	-0.168851	0.739667	5.31054	4.85565	0	8.0807	5.9905	7.87089	106	protein_coding Disease resistance protein (TIR-NBS-LRR class) TIR-NB-LRR protein that confers resistance to four races of Albugo candida. WHITE RUST RESISTANCE 4 (WRR4); FUNCTIONS IN: transmembrane receptor activity, nucleoside-triphosphatase activity, nucleotide binding, ATP binding; INVOLVED IN: defense response to fungus, incompatible interaction, defense response; LOCATED IN: intrinsic to mem…
AT1G22767	SRR13189582_peak_1057	24.2234	SRR13189569_peak_1344	9.49012	NA	NA	0	0	0	0	0	0	340	protein_coding unknown protein; Has 30201 Blast hits to 17322 proteins in 780 species: Archae - 12; Bacteria - 1396; Metazoa - 17338; Fungi - 3422; Plants - 5037; Viruses - 0; Other Eukaryotes - 2996 (source: NCBI BLink).
AT1G22770	SRR13189582_peak_1057	24.2234	SRR13189569_peak_1344	9.49012	-0.812997	6.16881e-12	59.8867	65.8362	60.4346	36.5915	29.4546	33.2983	1008	protein_coding gigantea protein (GI) Together with CONSTANTS (CO) and FLOWERING LOCUS T (FT), GIGANTEA promotes flowering under long days in a circadian clock-controlled flowering pathway. GI acts earlier than CO and FT in the pathway by increasing CO and FT mRNA abundance. Located in the nucleus. Regulates several developmental processes, including photoperiod-mediated flowering, phytochrome B s…
AT1G72610	SRR13189582_peak_2556a	24.0837	SRR13189569_peak_3436b	20.2541									237
AT1G72620	SRR13189582_peak_2556a	24.0837	SRR13189569_peak_3436b	20.2541	3.30283	NA	0	0	0	0	1.41238	1.20034	635	protein_coding alpha/beta-Hydrolases superfamily protein alpha/beta-Hydrolases superfamily protein; FUNCTIONS IN: hydrolase activity; INVOLVED IN: biological_process unknown; LOCATED IN: endomembrane system; CONTAINS InterPro DOMAIN/s: Alpha/beta hydrolase fold-1 (InterPro:IPR000073); BEST Arabidopsis thaliana protein match is: alpha/beta-Hydrolases superfamily protein (TAIR:AT1G17430.1); Has 661…
AT3G60318	SRR13189582_peak_6893	23.6942	SRR13189569_peak_9128	13.5056	-1.50881	NA	0	0	0	0	0	0	17	protein_coding unknown protein; Has 30201 Blast hits to 17322 proteins in 780 species: Archae - 12; Bacteria - 1396; Metazoa - 17338; Fungi - 3422; Plants - 5037; Viruses - 0; Other Eukaryotes - 2996 (source: NCBI BLink).
AT4G01050	SRR13189582_peak_7107	23.6161	SRR13189569_peak_9416	24.0258	0.799002	5.08616e-24	164.912	165.102	170.252	270.16	272.248	272.154	84	protein_coding thylakoid rhodanese-like hydroxyproline-rich glycoprotein family protein, contains a rhodanese homology domain. Required for anchoring the FNR flavoenzyme to the thylakoid membranes and sustaining high efficiency photosynthetic linear electron flow. thylakoid rhodanese-like (TROL); FUNCTIONS IN: protein binding; INVOLVED IN: defense response to bacterium, photosynthetic electron tr…
AT1G49130	SRR13189582_peak_1622	23.2675	SRR13189569_peak_2116	15.6334	1.80656	0.00265139	5.15904	1.55853	4.77086	5.53161	9.74658	11.1154	373	protein_coding B-box type zinc finger protein with CCT domain B-box type zinc finger protein with CCT domain; FUNCTIONS IN: sequence-specific DNA binding transcription factor activity, zinc ion binding; INVOLVED IN: regulation of transcription; LOCATED IN: intracellular; CONTAINS InterPro DOMAIN/s: CCT domain (InterPro:IPR010402), Zinc finger, B-box (InterPro:IPR000315); BEST Arabidopsis thaliana…
AT5G17260	SRR13189582_peak_9428a	22.9954	SRR13189569_peak_12536b	10.3849	0.242698	NA	0	1.31316	1.08538	0.62048	0.514528	0.438285	562	protein_coding NAC domain containing protein 86 NAC domain containing protein 86 (NAC086); FUNCTIONS IN: sequence-specific DNA binding transcription factor activity; INVOLVED IN: multicellular organismal development, regulation of transcription; LOCATED IN: cellular_component unknown; CONTAINS InterPro DOMAIN/s: No apical meristem (NAM) protein (InterPro:IPR003441); BEST Arabidopsis thaliana prot…
AT5G17262	SRR13189582_peak_9428a	22.9954	SRR13189569_peak_12536b	10.3849	NA	NA	0	0	0	0	0	0	97	protein_coding unknown protein; Has 30201 Blast hits to 17322 proteins in 780 species: Archae - 12; Bacteria - 1396; Metazoa - 17338; Fungi - 3422; Plants - 5037; Viruses - 0; Other Eukaryotes - 2996 (source: NCBI BLink).
AT5G17270	SRR13189582_peak_9428a	22.9954	SRR13189569_peak_12536b	10.3849	-0.829242	0.133166	7.45921	5.20744	5.90031	3.06724	4.29825	3.22495	1500	protein_coding Protein prenylyltransferase superfamily protein Protein prenylyltransferase superfamily protein; FUNCTIONS IN: binding; INVOLVED IN: biological_process unknown; LOCATED IN: cellular_component unknown; EXPRESSED IN: 21 plant structures; EXPRESSED DURING: 10 growth stages; CONTAINS InterPro DOMAIN/s: Tetratricopeptide TPR-1 (InterPro:IPR001440), Tetratricopeptide-like helical (InterP…
AT3G16000	SRR13189582_peak_5540	22.9601	SRR13189569_peak_7341	16.1874	0.85726	2.64297e-10	39.5794	17.3378	29.4329	74.9546	77.3499	65.4324	107	protein_coding MAR binding filament-like protein 1 encodes a DNA-binding protein that binds to plastid DNA non-specifically and is associated with nucleoids and thylakoid membranes. The expression of the gene is correlated with the development of thylakoid membranes. MAR binding filament-like protein 1 (MFP1); FUNCTIONS IN: DNA binding; LOCATED IN: chloroplast thylakoid membrane, chloroplast, pla…
AT3G16010	SRR13189582_peak_5540	22.9601	SRR13189569_peak_7341	16.1874	0.180895	0.886063	4.53229	2.60024	4.65447	2.4778	4.07789	5.2564	85	protein_coding Pentatricopeptide repeat (PPR-like) superfamily protein Pentatricopeptide repeat (PPR-like) superfamily protein; CONTAINS InterPro DOMAIN/s: Pentatricopeptide repeat (InterPro:IPR002885); BEST Arabidopsis thaliana protein match is: Tetratricopeptide repeat (TPR)-like superfamily protein (TAIR:AT3G06920.1); Has 55395 Blast hits to 14888 proteins in 319 species: Archae - 4; Bacteria …
AT2G40860	SRR13189582_peak_4461	22.9491	SRR13189569_peak_5926	9.1587	0.368479	0.547547	5.20455	5.26381	6.69061	6.07251	0	7.491	158	protein_coding protein kinase family protein / protein phosphatase 2C ( PP2C) family protein protein kinase family protein / protein phosphatase 2C ( PP2C) family protein; FUNCTIONS IN: protein serine/threonine kinase activity, protein serine/threonine phosphatase activity, protein kinase activity, catalytic activity, ATP binding; INVOLVED IN: protein amino acid phosphorylation; LOCATED IN: cellu…
AT2G40880	SRR13189582_peak_4461	22.9491	SRR13189569_peak_5926	9.1587	1.49433	5.56713e-16	93.526	76.3936	84.6417	200.073	251.472	226.245	60	protein_coding cystatin A Encodes a protein with cysteine proteinase inhibitor activity. Overexpression increases tolerance to abiotic stressors (i.e.salt,osmitic, cold stress). cystatin A (CYSA); FUNCTIONS IN: cysteine-type endopeptidase inhibitor activity; INVOLVED IN: response to abiotic stimulus; LOCATED IN: endomembrane system; EXPRESSED IN: 24 plant structures; EXPRESSED DURING: 13 growth s…
AT2G32580	SRR13189582_peak_4049	22.9441	SRR13189569_peak_5368	14.0919	0.317523	0.32374	57.1953	65.1446	61.7731	63.6717	80.2501	59.5514	1085	protein_coding Protein of unknown function (DUF1068) Protein of unknown function (DUF1068); FUNCTIONS IN: molecular_function unknown; INVOLVED IN: biological_process unknown; LOCATED IN: endomembrane system; EXPRESSED IN: 22 plant structures; EXPRESSED DURING: 13 growth stages; CONTAINS InterPro DOMAIN/s: Protein of unknown function DUF1068 (InterPro:IPR010471); BEST Arabidopsis thaliana protein …
AT3G55240	SRR13189582_peak_6666a	22.6854	SRR13189569_peak_8834a	9.21325	5.83411	4.67525e-19	3.32836	0	2.67472	117.002	102.93	118.934	133	protein_coding Plant protein 1589 of unknown function Overexpression leads to PEL (Pseudo-Etiolation in Light) phenotype. FUNCTIONS IN: molecular_function unknown; INVOLVED IN: developmental process; LOCATED IN: endomembrane system; CONTAINS InterPro DOMAIN/s: Conserved hypothetical protein CHP01589, plant (InterPro:IPR006476); BEST Arabidopsis thaliana protein match is: Plant protein 1589 of unk…
AT1G68360	SRR13189582_peak_2269	22.6253	SRR13189569_peak_3064	6.5754	-0.274313	NA	2.05359	0	2.46493	0	2.28336	0	259	protein_coding C2H2 and C2HC zinc fingers superfamily protein C2H2 and C2HC zinc fingers superfamily protein; FUNCTIONS IN: sequence-specific DNA binding transcription factor activity; INVOLVED IN: regulation of transcription; LOCATED IN: intracellular; EXPRESSED IN: 12 plant structures; EXPRESSED DURING: 4 anthesis, F mature embryo stage, petal differentiation and expansion stage, E expanded cot…
AT5G04490	SRR13189582_peak_8928	22.6172	SRR13189569_peak_11866	15.1966	-0.273892	0.484465	42.7446	43.6936	39.8656	36.7546	20.6081	35.4164	79	protein_coding vitamin E pathway gene 5 Encodes a protein with phytol kinase activity involved in tocopherol biosynthesis. vitamin E pathway gene 5 (VTE5); FUNCTIONS IN: phytol kinase activity, phosphatidate cytidylyltransferase activity; INVOLVED IN: vitamin E biosynthetic process, phospholipid biosynthetic process; LOCATED IN: chloroplast, membrane; EXPRESSED IN: 23 plant structures; EXPRESSED …
AT1G29910	SRR13189582_peak_1317	22.6122	SRR13189569_peak_1685	26.3071	3.32464	0	621.816	610.592	606.061	6646.78	6886.04	6636.82	133	protein_coding chlorophyll A/B binding protein 3 member of Chlorophyll a/b-binding protein family chlorophyll A/B binding protein 3 (CAB3); FUNCTIONS IN: chlorophyll binding; INVOLVED IN: photosynthesis, light harvesting, photosynthesis; LOCATED IN: in 6 components; EXPRESSED IN: cotyledon, guard cell, juvenile leaf, cultured cell, leaf; CONTAINS InterPro DOMAIN/s: Chlorophyll A-B binding protein…
AT4G28610	SRR13189582_peak_8140b	22.3676	SRR13189569_peak_10835	15.5481	-0.0589701	0.913625	28.1602	35.3625	29.0158	28.2718	18.9577	27.8376	64	protein_coding phosphate starvation response 1 Similar to phosphate starvation response gene from Chlamydomonas. Weakly responsive to phosphate starvation. Acts upstream of PHO2 in phosphate signaling. phosphate starvation response 1 (PHR1); CONTAINS InterPro DOMAIN/s: Homeodomain-like (InterPro:IPR009057), Myb, DNA-binding (InterPro:IPR014778), HTH transcriptional regulator, Myb-type, DNA-bindin…
AT3G62000	SRR13189582_peak_6999b	22.3637	SRR13189569_peak_9261a	14.9298	-0.254654	NA	3.17256	0	0	0	0	2.78483	940	protein_coding S-adenosyl-L-methionine-dependent methyltransferases superfamily protein S-adenosyl-L-methionine-dependent methyltransferases superfamily protein; FUNCTIONS IN: O-methyltransferase activity; LOCATED IN: cytosol; EXPRESSED IN: 15 plant structures; EXPRESSED DURING: 10 growth stages; CONTAINS InterPro DOMAIN/s: O-methyltransferase, family 3 (InterPro:IPR002935); BEST Arabidopsis thal…
AT3G48090	SRR13189582_peak_6326a	22.1753	SRR13189569_peak_8382a	18.9608	0.604772	0.0733072	12.8738	3.49685	0	0	6.34501	17.9426	295	protein_coding alpha/beta-Hydrolases superfamily protein Component of R gene-mediated disease resistance in Arabidopsis thaliana with homology to eukaryotic lipases. enhanced disease susceptibility 1 (EDS1); CONTAINS InterPro DOMAIN/s: Lipase, class 3 (InterPro:IPR002921); BEST Arabidopsis thaliana protein match is: alpha/beta-Hydrolases superfamily protein (TAIR:AT3G48080.1); Has 536 Blast hits …
AT5G58900	SRR13189582_peak_10741	21.9234	SRR13189569_peak_14374a	11.4934	-0.142104	0.796344	19.6778	22.2986	21.6174	15.3182	18.148	18.1376	1300	protein_coding Homeodomain-like transcriptional regulator Homeodomain-like transcriptional regulator; FUNCTIONS IN: DNA binding, sequence-specific DNA binding transcription factor activity; INVOLVED IN: regulation of transcription; EXPRESSED IN: 20 plant structures; EXPRESSED DURING: 11 growth stages; CONTAINS InterPro DOMAIN/s: Molecular chaperone, heat shock protein, Hsp40, DnaJ (InterPro:IPR01…
AT2G42180	SRR13189582_peak_4537	21.9115	SRR13189569_peak_6024	11.6368	NA	NA	0	0	0	0	0	0	824	protein_coding unknown protein; BEST Arabidopsis thaliana protein match is: unknown protein (TAIR:AT3G57950.1); Has 35333 Blast hits to 34131 proteins in 2444 species: Archae - 798; Bacteria - 22429; Metazoa - 974; Fungi - 991; Plants - 531; Viruses - 0; Other Eukaryotes - 9610 (source: NCBI BLink).
AT2G42190	SRR13189582_peak_4537	21.9115	SRR13189569_peak_6024	11.6368	0.66114	0.175196	17.6485	21.239	18.1113	30.3494	22.2449	25.8657	84	protein_coding unknown protein; BEST Arabidopsis thaliana protein match is: unknown protein (TAIR:AT3G57930.2); Has 1381 Blast hits to 1230 proteins in 175 species: Archae - 3; Bacteria - 25; Metazoa - 672; Fungi - 135; Plants - 127; Viruses - 30; Other Eukaryotes - 389 (source: NCBI BLink).
AT4G27950	SRR13189582_peak_8114c	21.8498	SRR13189569_peak_10805	8.56925	0.973238	NA	1.55083	1.98366	1.84001	2.09796	4.03101	3.45363	547	protein_coding cytokinin response factor 4 encodes a member of the ERF (ethylene response factor) subfamily B-5 of ERF/AP2 transcription factor family. The protein contains one AP2 domain. There are 7 members in this subfamily. cytokinin response factor 4 (CRF4); CONTAINS InterPro DOMAIN/s: DNA-binding, integrase-type (InterPro:IPR016177), Pathogenesis-related transcriptional factor/ERF, DNA-bind…
AT3G11670	SRR13189582_peak_5295	21.7125	SRR13189569_peak_7042	16.4351	1.21903	7.30574e-07	15.5254	10.1938	4.82895	27.9752	24.7276	16.5516	238	protein_coding UDP-Glycosyltransferase superfamily protein Responsible for the final assembly of galactolipids in photosynthetic membranes. Provides stability to the PS I core complex (e.g. subunits PsaD, PsaE). DIGALACTOSYL DIACYLGLYCEROL DEFICIENT 1 (DGD1); CONTAINS InterPro DOMAIN/s: Glycosyl transferase, group 1 (InterPro:IPR001296); BEST Arabidopsis thaliana protein match is: digalactosyl di…
AT1G19720	SRR13189582_peak_867b	21.4152	SRR13189569_peak_1124a	23.4102	-0.0222068	0.961697	20.4025	17.9397	22.9975	23.9055	22.599	17.8318	105	protein_coding Pentatricopeptide repeat (PPR-like) superfamily protein Pentatricopeptide repeat (PPR-like) superfamily protein; INVOLVED IN: biological_process unknown; LOCATED IN: nucleus, chloroplast, cytoplasm; CONTAINS InterPro DOMAIN/s: Pentatricopeptide repeat (InterPro:IPR002885); BEST Arabidopsis thaliana protein match is: Tetratricopeptide repeat (TPR)-like superfamily protein (TAIR:AT3G…
AT1G19740	SRR13189582_peak_867b	21.4152	SRR13189569_peak_1124a	23.4102	-0.600953	1.66116e-07	252.346	270.483	264.521	144.929	159.588	168.219	1490	protein_coding ATP-dependent protease La (LON) domain protein ATP-dependent protease La (LON) domain protein; FUNCTIONS IN: ATP-dependent peptidase activity; INVOLVED IN: proteolysis; LOCATED IN: chloroplast; EXPRESSED IN: 22 plant structures; EXPRESSED DURING: 13 growth stages; CONTAINS InterPro DOMAIN/s: Peptidase S16, lon N-terminal (InterPro:IPR003111); BEST Arabidopsis thaliana protein match…
AT5G62720	SRR13189582_peak_10933b	21.3723	SRR13189569_peak_14649d	17.2894	0.250879	0.296728	48.7663	80.1191	117.64	106.616	105.802	148.898	33	protein_coding Integral membrane HPP family protein Integral membrane HPP family protein; FUNCTIONS IN: molecular_function unknown; INVOLVED IN: biological_process unknown; LOCATED IN: integral to membrane, chloroplast inner membrane, chloroplast envelope; EXPRESSED IN: 22 plant structures; EXPRESSED DURING: 13 growth stages; CONTAINS InterPro DOMAIN/s: HPP (InterPro:IPR007065); BEST Arabidopsis …
AT5G64735	SRR13189582_peak_11026	21.1788	SRR13189569_peak_14773	12.814									1165
AT1G03620	SRR13189582_peak_125	20.8969	SRR13189569_peak_159	23.2093	0.108188	NA	2.49909	1.55195	2.97272	3.37771	1.84553	1.57443	1365	protein_coding ELMO/CED-12 family protein ELMO/CED-12 family protein; FUNCTIONS IN: molecular_function unknown; INVOLVED IN: phagocytosis; LOCATED IN: cytoskeleton; EXPRESSED IN: 16 plant structures; EXPRESSED DURING: 6 growth stages; CONTAINS InterPro DOMAIN/s: Engulfment/cell motility, ELMO (InterPro:IPR006816); BEST Arabidopsis thaliana protein match is: ELMO/CED-12 family protein (TAIR:AT3G03…
AT1G03630	SRR13189582_peak_125	20.8969	SRR13189569_peak_159	23.2093	1.01101	2.83368e-21	106.22	122.797	123.182	213.564	225.772	224.993	84	protein_coding protochlorophyllide oxidoreductase C Encodes for a protein with protochlorophyllide oxidoreductase activity. The enzyme is NADPH- and light-dependent. protochlorophyllide oxidoreductase C (POR C); FUNCTIONS IN: oxidoreductase activity, NADPH dehydrogenase activity, protochlorophyllide reductase activity; INVOLVED IN: chlorophyll biosynthetic process; LOCATED IN: chloroplast thylako…
AT1G05490	SRR13189582_peak_197a	20.8123	SRR13189569_peak_277a	9.12556	0.713548	NA	0.520207	0.503892	0.614132	0.712109	0.883652	0.885087	1340	protein_coding chromatin remodeling 31 chromatin remodeling 31 (chr31); FUNCTIONS IN: helicase activity, DNA binding, ATP binding, nucleic acid binding; INVOLVED IN: biological_process unknown; EXPRESSED IN: 13 plant structures; EXPRESSED DURING: 6 growth stages; CONTAINS InterPro DOMAIN/s: DEAD-like helicase, N-terminal (InterPro:IPR014001), DNA/RNA helicase, C-terminal (InterPro:IPR001650), Hel…
AT1G05500	SRR13189582_peak_197a	20.8123	SRR13189569_peak_277a	9.12556	0.38205	0.40294	14.4753	9.67336	6.65771	11.5993	19.4198	8.89957	163	protein_coding Calcium-dependent lipid-binding (CaLB domain) family protein Encodes a endomembrane-localized synaptotagmin. Synaptotagmin family proteins are calcium sensors that regulate exocytosis in mammalian cells. NTMC2T2.1; FUNCTIONS IN: molecular_function unknown; INVOLVED IN: biological_process unknown; LOCATED IN: endomembrane system, plasma membrane; EXPRESSED IN: 25 plant structures; E…
AT2G07732	SRR13189582_peak_3278a	20.8089	SRR13189569_peak_4339a	10.0617	-2.91978	NA	2.63502	2.48138	1.55972	0	0	0	411	protein_coding Ribulose bisphosphate carboxylase large chain, catalytic domain Ribulose bisphosphate carboxylase large chain, catalytic domain; FUNCTIONS IN: ribulose-bisphosphate carboxylase activity, magnesium ion binding; INVOLVED IN: carbon fixation; LOCATED IN: plastid; CONTAINS InterPro DOMAIN/s: Ribulose bisphosphate carboxylase, large subunit, C-terminal (InterPro:IPR000685); BEST Arabido…
AT1G73480	SRR13189582_peak_2594	20.7191	SRR13189569_peak_3486	9.24463	-0.265683	0.161368	65.2302	68.339	57.3291	56.7854	59.4615	51.5162	1102	protein_coding alpha/beta-Hydrolases superfamily protein alpha/beta-Hydrolases superfamily protein; FUNCTIONS IN: hydrolase activity; EXPRESSED IN: 25 plant structures; EXPRESSED DURING: 15 growth stages; BEST Arabidopsis thaliana protein match is: alpha/beta-Hydrolases superfamily protein (TAIR:AT1G18360.1); Has 6390 Blast hits to 6380 proteins in 1730 species: Archae - 36; Bacteria - 4672; Meta…
AT4G09010	SRR13189582_peak_7308a	20.6942	SRR13189569_peak_9700a	25.3959	1.13628	1.01741e-27	115.06	125.703	118.025	247.994	248.812	273.391	86	protein_coding ascorbate peroxidase 4 Encodes a protein that was initially believed to act as a microsomal ascorbate peroxidase APX4 but to date, no evidence of enzymatic activity has been found. ascorbate peroxidase 4 (APX4); FUNCTIONS IN: peroxidase activity, heme binding; INVOLVED IN: oxidation reduction, response to oxidative stress; LOCATED IN: in 7 components; EXPRESSED IN: 22 plant structu…
AT3G24050	SRR13189582_peak_5899	20.6872	SRR13189569_peak_7823	7.70107	0.510041	0.0441259	38.9266	43.9063	44.5354	54.5986	56.3689	63.122	402	protein_coding GATA transcription factor 1 Encodes a member of the GATA factor family of zinc finger transcription factors. GATA transcription factor 1 (GATA1); CONTAINS InterPro DOMAIN/s: Zinc finger, NHR/GATA-type (InterPro:IPR013088), Zinc finger, GATA-type (InterPro:IPR000679); BEST Arabidopsis thaliana protein match is: GATA transcription factor 9 (TAIR:AT4G32890.1); Has 1635 Blast hits to 1…
AT3G55250	SRR13189582_peak_6667c	20.5577	SRR13189569_peak_8835d	8.37351	0.779129	9.4147e-05	47.2903	56.7366	52.8144	89.1525	83.8283	74.3681	1327	protein_coding unknown protein; FUNCTIONS IN: molecular_function unknown; INVOLVED IN: biological_process unknown; LOCATED IN: mitochondrion, chloroplast, nucleus; EXPRESSED IN: 23 plant structures; EXPRESSED DURING: 13 growth stages; Has 46 Blast hits to 46 proteins in 17 species: Archae - 0; Bacteria - 0; Metazoa - 0; Fungi - 0; Plants - 46; Viruses - 0; Other Eukaryotes - 0 (source: NCBI BLink…
AT1G67080	SRR13189582_peak_2208a	20.3299	SRR13189569_peak_2977c	16.2921	0.160121	0.784235	27.3016	35.3775	26.0172	24.9259	27.9815	36.6524	1173	protein_coding abscisic acid (aba)-deficient 4 Encodes a protein involved in the photoprotection of PSII. An aba4-1 mutant completely lacks neoxanthin,a component of the chromophore of the peripheral antenna system in PSII. ABA4 is required for neoxanthin biosynthesis, an intermediary step in abscisic acid biosynthesis, but no catalytic activity has been detected for the ABA4 protein. abscisic ac…
AT1G78230	SRR13189582_peak_2870	20.2017	SRR13189569_peak_3847	9.07906	-0.165273	0.782009	11.4326	12.4479	15.2247	10.0267	8.18721	10.9052	848	protein_coding Outer arm dynein light chain 1 protein Outer arm dynein light chain 1 protein; INVOLVED IN: biological_process unknown; LOCATED IN: vacuole; CONTAINS InterPro DOMAIN/s: Leucine-rich repeat, typical subtype (InterPro:IPR003591), Leucine-rich repeat (InterPro:IPR001611); BEST Arabidopsis thaliana protein match is: Outer arm dynein light chain 1 protein (TAIR:AT4G03260.2); Has 24271 B…
AT1G56340	SRR13189582_peak_1855a	20.1905	SRR13189569_peak_2462a	5.29593	0.283809	0.0708731	102.036	113.702	107.964	87.7661	130.744	118.191	130	protein_coding calreticulin 1a Encodes one of three Arabidopsis calreticulins. In CRT-deficient mouse fibroblasts, this protein restores ER Ca2+ levels. calreticulin 1a (CRT1a); FUNCTIONS IN: unfolded protein binding, calcium ion binding; INVOLVED IN: response to oxidative stress, response to cadmium ion, response to salt stress, calcium ion homeostasis; LOCATED IN: mitochondrion, endoplasmic ret…
AT5G24520	SRR13189582_peak_9705	20.1438	SRR13189569_peak_12929a	12.7882	-0.323844	0.373781	17.7947	25.8163	33.3149	17.8608	13.4933	12.0249	60	protein_coding Transducin/WD40 repeat-like superfamily protein Required for the accumulation of purple anthocyanins in leaves and stems. Involved in trichome and root hair development. Controls epidermal cell fate specification. Affects dihydroflavonol 4-reductase gene expression. It is thought that a ternary complex composed of TT2, TT8 and TTG1 is necessary for correct expression of BAN in seed…
AT2G32680	SRR13189582_peak_4051	20.0677	SRR13189569_peak_5372	16.9761	0.0933829	0.860572	17.4405	12.8278	15.5329	15.9245	16.3554	13.3317	241	protein_coding receptor like protein 23 receptor like protein 23 (RLP23); FUNCTIONS IN: kinase activity; INVOLVED IN: signal transduction, defense response; LOCATED IN: endomembrane system; EXPRESSED IN: 17 plant structures; EXPRESSED DURING: 9 growth stages; CONTAINS InterPro DOMAIN/s: Leucine-rich repeat (InterPro:IPR001611); BEST Arabidopsis thaliana protein match is: receptor like protein 24 …
AT1G62180	SRR13189582_peak_2005	19.8784	SRR13189569_peak_2663	5.4129	0.473434	0.0265892	36.1019	39.8392	42.1478	47.22	50.9264	52.6966	70	protein_coding 5'adenylylphosphosulfate reductase 2 encodes a adenosine 5'-phosphosulfate reductase, involved in sulfate assimilation. Is a major effect locus for natural variation of shoot sulfate content in Arabidopsis. 5'adenylylphosphosulfate reductase 2 (APR2); FUNCTIONS IN: adenylyl-sulfate reductase activity, phosphoadenylyl-sulfate reductase (thioredoxin) activity; INVOLVED IN: sulfate as…
AT1G62181	SRR13189582_peak_2005	19.8784	SRR13189569_peak_2663	5.4129	-0.727455	NA	0	0	0	0	0	0	12	protein_coding unknown protein; Has 30201 Blast hits to 17322 proteins in 780 species: Archae - 12; Bacteria - 1396; Metazoa - 17338; Fungi - 3422; Plants - 5037; Viruses - 0; Other Eukaryotes - 2996 (source: NCBI BLink).
AT3G28216	SRR13189582_peak_6088	19.856	SRR13189569_peak_8065a	23	NA	NA	0	0	0	0	0	0	670	protein_coding unknown protein; Has 30201 Blast hits to 17322 proteins in 780 species: Archae - 12; Bacteria - 1396; Metazoa - 17338; Fungi - 3422; Plants - 5037; Viruses - 0; Other Eukaryotes - 2996 (source: NCBI BLink).
AT3G28220	SRR13189582_peak_6088	19.856	SRR13189569_peak_8065a	23	1.47981	0.00491712	4.37049	7.61552	5.20678	14.5159	10.306	18.848	306	protein_coding TRAF-like family protein TRAF-like family protein; FUNCTIONS IN: molecular_function unknown; INVOLVED IN: response to salt stress; LOCATED IN: vacuole, chloroplast envelope; EXPRESSED IN: 19 plant structures; EXPRESSED DURING: 13 growth stages; CONTAINS InterPro DOMAIN/s: TRAF-like (InterPro:IPR008974), MATH (InterPro:IPR002083); BEST Arabidopsis thaliana protein match is: TRAF-lik…
AT1G52790	SRR13189582_peak_1724	19.6185	SRR13189569_peak_2271a	18.5941	0.234333	NA	0	0	0	0	0	0.688938	355	protein_coding 2-oxoglutarate (2OG) and Fe(II)-dependent oxygenase superfamily protein encodes a putative oxidoreductase, 2OG-Fe(II) oxygenase family protein, similar to GS-AOP loci (GI:16118889, GI:16118887, GI:16118891, GI:16118893); contains PF03171 2OG-Fe(II) oxygenase superfamily domain 2-oxoglutarate (2OG) and Fe(II)-dependent oxygenase superfamily protein; FUNCTIONS IN: oxidoreductase acti…
AT1G52800	SRR13189582_peak_1724	19.6185	SRR13189569_peak_2271a	18.5941	0.0324738	NA	2.22191	0.709072	0.876505	3.01139	1.66316	0.71188	375	protein_coding 2-oxoglutarate (2OG) and Fe(II)-dependent oxygenase superfamily protein 2-oxoglutarate (2OG) and Fe(II)-dependent oxygenase superfamily protein; FUNCTIONS IN: oxidoreductase activity; LOCATED IN: cellular_component unknown; EXPRESSED IN: stem, root; CONTAINS InterPro DOMAIN/s: Oxoglutarate/iron-dependent oxygenase (InterPro:IPR005123); BEST Arabidopsis thaliana protein match is: 2-…
AT5G52570	SRR13189582_peak_10450b	19.5484	SRR13189569_peak_13984a	12.6722	3.55816	NA	0	0	0	0	0	0	256	protein_coding beta-carotene hydroxylase 2 Converts &#946;-carotene to zeaxanthin via cryptoxanthin. beta-carotene hydroxylase 2 (BETA-OHASE 2); FUNCTIONS IN: carotene beta-ring hydroxylase activity; INVOLVED IN: xanthophyll biosynthetic process, carotene metabolic process; LOCATED IN: endoplasmic reticulum, chloroplast; EXPRESSED IN: 20 plant structures; EXPRESSED DURING: 11 growth stages; CONTA…
AT5G52580	SRR13189582_peak_10450b	19.5484	SRR13189569_peak_13984a	12.6722	0.34593	0.286007	9.26426	20.864	18.9328	25.767	16.4655	25.6044	586	protein_coding RabGAP/TBC domain-containing protein RabGAP/TBC domain-containing protein; FUNCTIONS IN: RAB GTPase activator activity; INVOLVED IN: regulation of Rab GTPase activity; LOCATED IN: intracellular; EXPRESSED IN: 23 plant structures; EXPRESSED DURING: 13 growth stages; CONTAINS InterPro DOMAIN/s: RabGAP/TBC (InterPro:IPR000195), Protein of unknown function DUF3548 (InterPro:IPR021935);…
AT5G15840	SRR13189582_peak_9367	19.3913	SRR13189569_peak_12461	6.80354	-2.92628	NA	1.46902	2.31073	0.580665	0	0	0.468569	66	protein_coding B-box type zinc finger protein with CCT domain Encodes a protein showing similarities to zinc finger transcription factors, involved in regulation of flowering under long days. Acts upstream of FT and SOC1. CONSTANS (CO); CONTAINS InterPro DOMAIN/s: CCT domain (InterPro:IPR010402), Zinc finger, B-box (InterPro:IPR000315); BEST Arabidopsis thaliana protein match is: CONSTANS-like 2 …
AT5G15845	SRR13189582_peak_9367	19.3913	SRR13189569_peak_12461	6.80354									333
AT3G12150	SRR13189582_peak_5312	19.3409	SRR13189569_peak_7065	12.8025	-0.186931	0.773605	9.55178	0	8.32562	15.3046	9.52167	13.3738	96	protein_coding unknown protein; CONTAINS InterPro DOMAIN/s: Protein of unknown function DUF2048 (InterPro:IPR019149); Has 421 Blast hits to 334 proteins in 155 species: Archae - 2; Bacteria - 147; Metazoa - 215; Fungi - 0; Plants - 43; Viruses - 0; Other Eukaryotes - 14 (source: NCBI BLink).
AT4G02760	SRR13189582_peak_7189	19.3298	SRR13189569_peak_9532	23.2421	-1.4398	NA	0	3.61892	0	0.585431	0	0	1087	protein_coding RNI-like superfamily protein RNI-like superfamily protein; BEST Arabidopsis thaliana protein match is: F-box/RNI-like superfamily protein (TAIR:AT4G02740.1); Has 491 Blast hits to 434 proteins in 99 species: Archae - 0; Bacteria - 4; Metazoa - 330; Fungi - 45; Plants - 97; Viruses - 0; Other Eukaryotes - 15 (source: NCBI BLink).
AT4G02770	SRR13189582_peak_7189	19.3298	SRR13189569_peak_9532	23.2421	1.36512	4.69722e-180	2161.64	2147.65	2136.27	4796.58	5164.76	5409.09	83	protein_coding photosystem I subunit D-1 Encodes a protein predicted by sequence similarity with spinach PsaD to be photosystem I reaction center subunit II (PsaD1) photosystem I subunit D-1 (PSAD-1); FUNCTIONS IN: molecular_function unknown; INVOLVED IN: photosynthesis; LOCATED IN: in 6 components; EXPRESSED IN: 25 plant structures; EXPRESSED DURING: 14 growth stages; CONTAINS InterPro DOMAIN/s:…
AT3G06070	SRR13189582_peak_5067d	19.2758	SRR13189569_peak_6734e	14.2376	0.0179246	0.976136	73.0338	65.3242	68.4884	68.114	75.9759	52.7528	1202	protein_coding unknown protein; BEST Arabidopsis thaliana protein match is: unknown protein (TAIR:AT5G19190.1); Has 33 Blast hits to 33 proteins in 12 species: Archae - 0; Bacteria - 0; Metazoa - 1; Fungi - 0; Plants - 32; Viruses - 0; Other Eukaryotes - 0 (source: NCBI BLink).
AT1G51805	SRR13189582_peak_1694b	19.1814	SRR13189569_peak_2226a	15.3794	-0.483645	1.82283e-07	93.4909	128.781	126.081	65.5216	68.2358	81.244	231	protein_coding Leucine-rich repeat protein kinase family protein Leucine-rich repeat protein kinase family protein; FUNCTIONS IN: protein serine/threonine kinase activity, protein kinase activity, kinase activity, ATP binding; INVOLVED IN: protein amino acid phosphorylation; LOCATED IN: endomembrane system; EXPRESSED IN: 20 plant structures; EXPRESSED DURING: 13 growth stages; CONTAINS InterPro D…
AT4G12000	SRR13189582_peak_7380	18.9842	SRR13189569_peak_9809	5.10919	0.108369	NA	1.42278	2.28856	2.25735	1.9362	2.67654	2.29217	1240	protein_coding SNARE associated Golgi protein family SNARE associated Golgi protein family; CONTAINS InterPro DOMAIN/s: SNARE associated Golgi protein (InterPro:IPR015414); BEST Arabidopsis thaliana protein match is: SNARE associated Golgi protein family (TAIR:AT4G22850.1); Has 1565 Blast hits to 1562 proteins in 407 species: Archae - 8; Bacteria - 720; Metazoa - 121; Fungi - 35; Plants - 266; Vi…
AT4G12005	SRR13189582_peak_7380	18.9842	SRR13189569_peak_9809	5.10919	0.234333	NA	0	0	0	0	0	0	147	protein_coding unknown protein; Has 2 Blast hits to 2 proteins in 1 species: Archae - 0; Bacteria - 0; Metazoa - 0; Fungi - 0; Plants - 2; Viruses - 0; Other Eukaryotes - 0 (source: NCBI BLink).
AT2G47390	SRR13189582_peak_4814b	18.9187	SRR13189569_peak_6402b	15.338	-0.51977	2.02572e-06	95.4923	100.658	92.4708	49.4438	63.0787	54.1882	484	protein_coding Prolyl oligopeptidase family protein Prolyl oligopeptidase family protein; FUNCTIONS IN: serine-type peptidase activity, serine-type endopeptidase activity; INVOLVED IN: proteolysis; LOCATED IN: chloroplast stroma, chloroplast; EXPRESSED IN: 24 plant structures; EXPRESSED DURING: 13 growth stages; CONTAINS InterPro DOMAIN/s: Peptidase S9, prolyl oligopeptidase, catalytic domain (In…
AT2G47400	SRR13189582_peak_4814b	18.9187	SRR13189569_peak_6402b	15.338	0.530565	3.06041e-15	1431.41	1509.32	1447.79	1798.75	2066.33	2034.32	4	protein_coding CP12 domain-containing protein 1 CP12-1 encodes a small peptide found in the chloroplast stroma. It belongs to the CP12 gene family thought to be involved in the formation of a supramolecular complex with glyceraldehyde-3-phosphate dehydrogenase (GAPDH) and phosphoribulokinase (PRK) embedded in the Calvin cycle. CP12 domain-containing protein 1 (CP12-1); FUNCTIONS IN: molecular_fun…
AT2G47410	SRR13189582_peak_4814b	18.9187	SRR13189569_peak_6402b	15.338	-0.646733	0.00753363	16.5294	4.44881	10.3334	8.91582	5.30085	6.40883	1281	protein_coding WD40/YVTN repeat-like-containing domain;Bromodomain WD40/YVTN repeat-like-containing domain;Bromodomain; CONTAINS InterPro DOMAIN/s: WD40 repeat 2 (InterPro:IPR019782), WD40 repeat, conserved site (InterPro:IPR019775), WD40 repeat (InterPro:IPR001680), Bromodomain (InterPro:IPR001487), G-protein beta WD-40 repeat, region (InterPro:IPR020472), WD40 repeat-like-containing domain (Int…
AT3G08910	SRR13189582_peak_5185	18.9073	SRR13189569_peak_6885	8.32992	0.697082	0.411842	5.09489	4.40922	7.25628	10.3964	9.7355	5.39994	360	protein_coding DNAJ heat shock family protein DNAJ heat shock family protein; FUNCTIONS IN: unfolded protein binding, heat shock protein binding; INVOLVED IN: protein folding; LOCATED IN: cellular_component unknown; EXPRESSED IN: 19 plant structures; EXPRESSED DURING: 12 growth stages; CONTAINS InterPro DOMAIN/s: Molecular chaperone, heat shock protein, Hsp40, DnaJ (InterPro:IPR015609), HSP40/Dna…
AT3G08920	SRR13189582_peak_5185	18.9073	SRR13189569_peak_6885	8.32992	1.08555	4.98513e-05	40.4809	51.2809	29.4482	71.7462	88.7767	80.8932	19	protein_coding Rhodanese/Cell cycle control phosphatase superfamily protein Rhodanese/Cell cycle control phosphatase superfamily protein; FUNCTIONS IN: molecular_function unknown; INVOLVED IN: biological_process unknown; LOCATED IN: chloroplast; EXPRESSED IN: 21 plant structures; EXPRESSED DURING: 13 growth stages; CONTAINS InterPro DOMAIN/s: Rhodanese-like (InterPro:IPR001763); BEST Arabidopsis …
AT3G08930	SRR13189582_peak_5185	18.9073	SRR13189569_peak_6885	8.32992	-0.183784	0.577041	0	48.7241	36.3699	29.2083	20.6821	30.0491	1140	protein_coding LMBR1-like membrane protein LMBR1-like membrane protein; LOCATED IN: endomembrane system; EXPRESSED IN: 24 plant structures; EXPRESSED DURING: 15 growth stages; CONTAINS InterPro DOMAIN/s: LMBR1-like membrane protein, conserved region (InterPro:IPR006876); BEST Arabidopsis thaliana protein match is: LMBR1-like membrane protein (TAIR:AT5G01460.1); Has 384 Blast hits to 384 proteins …
AT3G07650	SRR13189582_peak_5155	18.7997	SRR13189569_peak_6843	9.71092	-0.510379	0.357365	10.6778	12.9245	14.8009	6.51515	2.69043	10.4241	350	protein_coding CONSTANS-like 9 This gene belongs to the CO (CONSTANS) gene family. This gene family is divided in three subgroups: groups III, to which COL9 belongs, is characterised by one B-box (supposed to regulate protein-protein interactions) and a second diverged zinc finger. COL9 downregulates expression of CO (CONSTANS) as well as FT and SOC1 which are known regulatory targets of CO. CONS…
AT3G16520	SRR13189582_peak_5564a	18.691	SRR13189569_peak_7368a	21.3703	1.3201	5.78846e-27	65.3161	58.4738	60.896	142.817	139.995	143.348	60	protein_coding UDP-glucosyl transferase 88A1 UDP-glucosyl transferase 88A1 (UGT88A1); FUNCTIONS IN: in 6 functions; INVOLVED IN: metabolic process; LOCATED IN: cellular_component unknown; EXPRESSED IN: 22 plant structures; EXPRESSED DURING: 13 growth stages; CONTAINS InterPro DOMAIN/s: UDP-glucuronosyl/UDP-glucosyltransferase (InterPro:IPR002213); BEST Arabidopsis thaliana protein match is: UDP-g…
AT3G12700	SRR13189582_peak_5329b	18.65	SRR13189569_peak_7087g	13.9364	-0.0885707	0.914574	17.0983	12.389	12.8585	11.7934	12.9286	10.9853	1402	protein_coding Eukaryotic aspartyl protease family protein Eukaryotic aspartyl protease family protein; FUNCTIONS IN: aspartic-type endopeptidase activity; INVOLVED IN: proteolysis; LOCATED IN: cellular_component unknown; EXPRESSED IN: 21 plant structures; EXPRESSED DURING: 13 growth stages; CONTAINS InterPro DOMAIN/s: Peptidase aspartic (InterPro:IPR021109), Peptidase aspartic, catalytic (InterP…
AT3G48140	SRR13189582_peak_6331	18.5561	SRR13189569_peak_8384	9.78716	0.452454	4.3043e-05	466.662	445.464	416.489	526.2	566.655	585.656	95	protein_coding B12D protein B12D protein; CONTAINS InterPro DOMAIN/s: B12D (InterPro:IPR010530); BEST Arabidopsis thaliana protein match is: B12D protein (TAIR:AT3G29970.1); Has 143 Blast hits to 143 proteins in 25 species: Archae - 0; Bacteria - 0; Metazoa - 0; Fungi - 0; Plants - 143; Viruses - 0; Other Eukaryotes - 0 (source: NCBI BLink).
AT2G39000	SRR13189582_peak_4343a	18.4821	SRR13189569_peak_5762	9.76756	0.0323541	0.958501	26.2419	50.9166	20.3123	17.3087	37.4891	25.4177	1210	protein_coding Acyl-CoA N-acyltransferases (NAT) superfamily protein Acyl-CoA N-acyltransferases (NAT) superfamily protein; FUNCTIONS IN: N-acetyltransferase activity; INVOLVED IN: metabolic process; LOCATED IN: chloroplast; EXPRESSED IN: 22 plant structures; EXPRESSED DURING: 13 growth stages; CONTAINS InterPro DOMAIN/s: GCN5-related N-acetyltransferase, C-terminal (InterPro:IPR022610), GCN5-rel…
AT5G18170	SRR13189582_peak_9459	18.4449	SRR13189569_peak_12580a	13.6133	0.0645034	0.854456	59.0346	64.6199	57.9356	58.7394	64.2013	58.5957	659	protein_coding glutamate dehydrogenase 1 Encodes the 43 kDa alpha-subunit of the glutamate dehydrogenase with a putative mitochondrial transit polypeptide and NAD(H)- and alpha-ketoglutarate-binding domains. Mitochondrial localization confirmed by subcellular fractionation. Combines in several ratios with GDH2 protein (GDH-beta) to form seven isoenzymes. Catalyzes the cleavage of glycine residues…
AT1G67740	SRR13189582_peak_2234	18.4347	SRR13189569_peak_3016	16.026	0.805333	1.27527e-54	1375.81	1314.59	1241.62	2050.97	2161.82	2168.22	17	protein_coding photosystem II BY PsbY precursor (psbY) mRNA. This single nuclear gene is imported into the chloroplasts where it is processed into two integral membrane proteins with identical topology (PsbY-1 and PsbY-2). The protein appears to bind manganese but its role is not well understood. photosystem II BY (PSBY); FUNCTIONS IN: manganese ion binding; INVOLVED IN: photosynthesis; LOCATED I…
AT2G38290	SRR13189582_peak_4315	18.3387	SRR13189569_peak_5721b	12.3839	-0.439769	0.41701	20.5417	12.1802	13.3888	10.0953	10.8048	10.9514	750	protein_coding ammonium transporter 2 encodes a high-affinity ammonium transporter, which is expressed in shoot and root. Expression in root and shoot is under nitrogen and carbon dioxide regulation, respectively. ammonium transporter 2 (AMT2); FUNCTIONS IN: ammonium transmembrane transporter activity, high affinity secondary active ammonium transmembrane transporter activity; INVOLVED IN: ammoni…
AT3G43110	SRR13189582_peak_6164	18.3135	SRR13189569_peak_8170b	12.279	NA	NA	0	0	0	0	0	0	156	protein_coding unknown protein; FUNCTIONS IN: molecular_function unknown; INVOLVED IN: biological_process unknown; LOCATED IN: endomembrane system; EXPRESSED IN: petal, flower; EXPRESSED DURING: 4 anthesis, petal differentiation and expansion stage; BEST Arabidopsis thaliana protein match is: unknown protein (TAIR:AT5G20790.1); Has 30 Blast hits to 30 proteins in 10 species: Archae - 0; Bacteria …
AT3G43120	SRR13189582_peak_6164	18.3135	SRR13189569_peak_8170b	12.279	NA	NA	0	0	0	0	0	0	1439	protein_coding SAUR-like auxin-responsive protein family SAUR-like auxin-responsive protein family ; CONTAINS InterPro DOMAIN/s: Auxin responsive SAUR protein (InterPro:IPR003676); BEST Arabidopsis thaliana protein match is: SAUR-like auxin-responsive protein family (TAIR:AT5G20810.1); Has 1460 Blast hits to 1446 proteins in 27 species: Archae - 0; Bacteria - 0; Metazoa - 0; Fungi - 0; Plants - 1…
AT2G06520	SRR13189582_peak_3165a	18.1396	SRR13189569_peak_4239c	15.6252	0.935436	1.07732e-54	1401.59	1567.77	1413.41	1949.1	2529.48	2765.82	22	protein_coding photosystem II subunit X Encodes a protein with sequence similarity to the spinach photosystem II subunit PsbX. photosystem II subunit X (PSBX); FUNCTIONS IN: molecular_function unknown; INVOLVED IN: photosynthesis; LOCATED IN: chloroplast thylakoid membrane; EXPRESSED IN: 22 plant structures; EXPRESSED DURING: 13 growth stages; CONTAINS InterPro DOMAIN/s: Photosystem II protein Ps…
AT5G04275	SRR13189582_peak_8918b	18.0565	SRR13189569_peak_11854g	6.223									328
AT4G34610	SRR13189582_peak_8421	18.0245	SRR13189569_peak_11201d	12.331	0.39369	0.398506	7.25718	4.68406	6.91826	11.8684	7.46335	0	1217	protein_coding BEL1-like homeodomain 6 BEL1-like homeodomain 6 (BLH6); FUNCTIONS IN: DNA binding, sequence-specific DNA binding transcription factor activity; INVOLVED IN: regulation of transcription, DNA-dependent, regulation of transcription; EXPRESSED IN: 21 plant structures; EXPRESSED DURING: 13 growth stages; CONTAINS InterPro DOMAIN/s: Homeobox (InterPro:IPR001356), Homeodomain-like (InterP…
AT2G30032	SRR13189582_peak_3922b	17.9505	SRR13189569_peak_5204a	17.478	NA	NA	0	0	0	0	0	0	107	protein_coding unknown protein; LOCATED IN: endomembrane system; Has 30201 Blast hits to 17322 proteins in 780 species: Archae - 12; Bacteria - 1396; Metazoa - 17338; Fungi - 3422; Plants - 5037; Viruses - 0; Other Eukaryotes - 2996 (source: NCBI BLink).
AT2G34750	SRR13189582_peak_4137b	17.9051	SRR13189569_peak_5494a	9.19233	0.237768	0.422407	31.2612	29.9812	28.6104	26.9714	30.0597	33.0353	1332	protein_coding RNA polymerase I specific transcription initiation factor RRN3 protein RNA polymerase I specific transcription initiation factor RRN3 protein; FUNCTIONS IN: RNA polymerase I transcription factor activity; INVOLVED IN: biological_process unknown; LOCATED IN: cellular_component unknown; EXPRESSED IN: 23 plant structures; EXPRESSED DURING: 13 growth stages; CONTAINS InterPro DOMAIN/s:…
AT2G34770	SRR13189582_peak_4137b	17.9051	SRR13189569_peak_5494a	9.19233	0.391018	0.18932	41.4285	43.8944	44.9702	56.3237	29.8952	50.9155	53	protein_coding fatty acid hydroxylase 1 encodes a fatty acid hydroxylase, required for the AtBI-1-mediated suppression of programmed cell death. fatty acid hydroxylase 1 (FAH1); FUNCTIONS IN: fatty acid alpha-hydroxylase activity, catalytic activity; INVOLVED IN: very long-chain fatty acid metabolic process, negative regulation of programmed cell death; LOCATED IN: endoplasmic reticulum; EXPRESSE…
AT3G54460	SRR13189582_peak_6640	17.875	SRR13189569_peak_8797b	9.9455	0.306445	0.35363	9.65462	11.2792	14.3746	14.8336	12.061	13.0991	164	protein_coding SNF2 domain-containing protein / helicase domain-containing protein / F-box family protein SNF2 domain-containing protein / helicase domain-containing protein / F-box family protein; FUNCTIONS IN: helicase activity, DNA binding, zinc ion binding, nucleic acid binding, ATP binding; LOCATED IN: endomembrane system; CONTAINS InterPro DOMAIN/s: F-box domain, cyclin-like (InterPro:IPR00…
AT1G52390	SRR13189582_peak_1714	17.624	SRR13189569_peak_2253	9.50583	NA	NA	0	0	0	0	0	0	847	protein_coding unknown protein; Has 7 Blast hits to 7 proteins in 2 species: Archae - 0; Bacteria - 0; Metazoa - 0; Fungi - 0; Plants - 7; Viruses - 0; Other Eukaryotes - 0 (source: NCBI BLink).
AT1G66900	SRR13189582_peak_2197	17.5895	SRR13189569_peak_2959b	21.041	-0.139801	0.8734	8.50512	9.11022	11.7852	8.36065	9.03901	9.98516	12	protein_coding alpha/beta-Hydrolases superfamily protein alpha/beta-Hydrolases superfamily protein; CONTAINS InterPro DOMAIN/s: Protein of unknown function DUF818 (InterPro:IPR008536); BEST Arabidopsis thaliana protein match is: alpha/beta-Hydrolases superfamily protein (TAIR:AT5G38220.3); Has 3645 Blast hits to 3636 proteins in 755 species: Archae - 4; Bacteria - 1186; Metazoa - 604; Fungi - 183…
AT3G02380	SRR13189582_peak_4914c	17.5479	SRR13189569_peak_6529b	19.9491	1.21658	0.0080878	5.47774	6.50475	5.92581	14.0853	17.0791	14.5682	503	protein_coding CONSTANS-like 2 homologous to the flowering-time gene CONSTANS (CO) encoding zinc-finger proteins CONSTANS-like 2 (COL2); FUNCTIONS IN: sequence-specific DNA binding transcription factor activity, zinc ion binding; INVOLVED IN: regulation of flower development; LOCATED IN: intracellular; EXPRESSED IN: 20 plant structures; EXPRESSED DURING: 13 growth stages; CONTAINS InterPro DOMAIN…
AT3G02390	SRR13189582_peak_4914c	17.5479	SRR13189569_peak_6529b	19.9491	-0.477167	NA	0	0	0	0	0	4.31406	416	protein_coding unknown protein; Has 30201 Blast hits to 17322 proteins in 780 species: Archae - 12; Bacteria - 1396; Metazoa - 17338; Fungi - 3422; Plants - 5037; Viruses - 0; Other Eukaryotes - 2996 (source: NCBI BLink).
AT3G02400	SRR13189582_peak_4914c	17.5479	SRR13189569_peak_6529b	19.9491	-1.2325	NA	5.56769	4.58191	6.58275	2.53757	2.52528	1.79549	628	protein_coding SMAD/FHA domain-containing protein SMAD/FHA domain-containing protein ; FUNCTIONS IN: DNA binding; INVOLVED IN: regulation of transcription, DNA-dependent; LOCATED IN: nucleus; EXPRESSED IN: 21 plant structures; EXPRESSED DURING: 11 growth stages; CONTAINS InterPro DOMAIN/s: AT hook, DNA-binding motif (InterPro:IPR017956), SMAD/FHA domain (InterPro:IPR008984), Forkhead-associated (…
AT4G13495	SRR13189582_peak_7429a	17.5178	SRR13189569_peak_9879b	30.7505									99
AT4G01026	SRR13189582_peak_7106	17.2593	SRR13189569_peak_9414	12.9507	0.335184	0.452163	23.9161	11.8542	6.43897	26.3782	28.9856	35.5604	103	protein_coding PYR1-like 7 Encodes a member of the PYR (pyrabactin resistance )/PYL(PYR1-like)/RCAR (regulatory components of ABA receptor) family proteins with 14 members. PYR/PYL/RCAR family proteins function as abscisic acid sensors. Mediate ABA-dependent regulation of protein phosphatase 2Cs ABI1 and ABI2. PYL/RCAR family proteins function as abscisic acid sensors. Mediate ABA-dependent regul…
AT1G24147	SRR13189582_peak_1109b	17.1836	SRR13189569_peak_1415a	12.785	0.615398	0.043715	62.456	59.9337	63.9558	80.2089	92.0706	92.4245	450	protein_coding unknown protein; FUNCTIONS IN: molecular_function unknown; INVOLVED IN: biological_process unknown; LOCATED IN: endomembrane system; BEST Arabidopsis thaliana protein match is: unknown protein (TAIR:AT1G24148.1); Has 4 Blast hits to 4 proteins in 2 species: Archae - 0; Bacteria - 0; Metazoa - 0; Fungi - 0; Plants - 4; Viruses - 0; Other Eukaryotes - 0 (source: NCBI BLink).
AT1G64720	SRR13189582_peak_2105	17.0634	SRR13189569_peak_2814	16.1168	0.116456	0.0850964	930.226	1016.6	1030.72	999.958	753.152	1016.72	31	protein_coding Polyketide cyclase/dehydrase and lipid transport superfamily protein membrane related protein CP5 CP5; FUNCTIONS IN: molecular_function unknown; INVOLVED IN: biological_process unknown; LOCATED IN: vacuole; EXPRESSED IN: 23 plant structures; EXPRESSED DURING: 15 growth stages; CONTAINS InterPro DOMAIN/s: Lipid-binding START (InterPro:IPR002913); BEST Arabidopsis thaliana protein ma…
AT1G64740	SRR13189582_peak_2105	17.0634	SRR13189569_peak_2814	16.1168	0.221891	0.598431	36.212	41.3477	23.3393	31.0694	35.7288	44.5399	1328	protein_coding alpha-1 tubulin alpha-tubulin expressed primarily in stamens and mature pollen alpha-1 tubulin (TUA1); FUNCTIONS IN: structural constituent of cytoskeleton; INVOLVED IN: microtubule-based process; LOCATED IN: microtubule cytoskeleton, cytosol, plasma membrane; EXPRESSED IN: 24 plant structures; EXPRESSED DURING: 15 growth stages; CONTAINS InterPro DOMAIN/s: Alpha tubulin (InterPro:…
AT2G03010	SRR13189582_peak_3085c	16.7939	SRR13189569_peak_4140c	10.2534	-1.98581	NA	0.612616	0	0	0	0	0	1045	protein_coding Family of unknown function (DUF577) Family of unknown function (DUF577); CONTAINS InterPro DOMAIN/s: Protein of unknown function DUF577 (InterPro:IPR007598); BEST Arabidopsis thaliana protein match is: Family of unknown function (DUF577) (TAIR:AT5G37410.1); Has 114 Blast hits to 63 proteins in 11 species: Archae - 0; Bacteria - 0; Metazoa - 2; Fungi - 0; Plants - 106; Viruses - 0; …
AT5G50950	SRR13189582_peak_10376	16.7878	SRR13189569_peak_13894	14.0297	1.84148	1.23307e-48	46.1547	43.9912	24.1164	156.173	161.236	98.1545	1376	protein_coding FUMARASE 2 Encodes a fumarase enzyme initially shown to be in the mitochondria through proteomic studies but later shown to be present in the cytosol using an RFP fluorescent protein tag. It appears to be important for the accumulation of fumarate from malate in leaves in the light, and helps to promote nitrogen assimilation under high nitrogen conditions. It does not appear to be …
AT5G62430	SRR13189582_peak_10916a	16.723	SRR13189569_peak_14620a	15.7131	0.736059	0.0321824	11.9646	19.5955	22.3613	30.203	26.6418	37.5257	528	protein_coding cycling DOF factor 1 Dof-type zinc finger domain-containing protein, similar to H-protein promoter binding factor-2a GI:3386546 from (Arabidopsis thaliana). Represses expression of Constans (CO), a circadian regulator of flowering time. Interacts with LKP2 and FKF1. Expression oscillates under constant light conditions. Mainly expressed in the vasculature of cotyledons, leaves and …
AT1G10090	SRR13189582_peak_394a	16.6976	SRR13189569_peak_517	6.97508	-0.245023	0.470551	22.5099	22.5385	24.2386	10.6123	9.94932	18.3212	75	protein_coding Early-responsive to dehydration stress protein (ERD4) Early-responsive to dehydration stress protein (ERD4); FUNCTIONS IN: molecular_function unknown; INVOLVED IN: biological_process unknown; LOCATED IN: endomembrane system, membrane; EXPRESSED IN: 24 plant structures; EXPRESSED DURING: 14 growth stages; CONTAINS InterPro DOMAIN/s: Protein of unknown function DUF221 (InterPro:IPR00…
AT1G33720	SRR13189582_peak_1471b	16.6825	SRR13189569_peak_1888c	16.3875	0.108908	0.897365	9.59414	8.41902	10.4269	8.14829	8.4951	8.65945	604	protein_coding cytochrome P450, family 76, subfamily C, polypeptide 6 member of CYP76C "cytochrome P450, family 76, subfamily C, polypeptide 6" (CYP76C6); FUNCTIONS IN: electron carrier activity, monooxygenase activity, iron ion binding, oxygen binding, heme binding; INVOLVED IN: oxidation reduction; LOCATED IN: endomembrane system; CONTAINS InterPro DOMAIN/s: Cytochrome P450 (InterPro:IPR001128)…
AT5G47070	SRR13189582_peak_10239	16.6382	SRR13189569_peak_13698	9.41587	0.152912	0.848251	8.80048	11.1099	9.55711	9.53137	8.72285	0	48	protein_coding Protein kinase superfamily protein Protein kinase superfamily protein; FUNCTIONS IN: protein serine/threonine kinase activity, protein kinase activity, kinase activity, ATP binding; INVOLVED IN: protein amino acid phosphorylation; LOCATED IN: plasma membrane; EXPRESSED IN: 22 plant structures; EXPRESSED DURING: 13 growth stages; CONTAINS InterPro DOMAIN/s: Protein kinase, ATP bindi…
AT1G29670	SRR13189582_peak_1309	16.5976	SRR13189569_peak_1674b	13.0622	0.39386	0.00276312	141.456	152.803	158.093	163.376	193.939	199.155	603	protein_coding GDSL-like Lipase/Acylhydrolase superfamily protein GDSL-like Lipase/Acylhydrolase superfamily protein; FUNCTIONS IN: hydrolase activity, acting on ester bonds, carboxylesterase activity; INVOLVED IN: lipid metabolic process; LOCATED IN: apoplast, cell wall, chloroplast; EXPRESSED IN: 23 plant structures; EXPRESSED DURING: 14 growth stages; CONTAINS InterPro DOMAIN/s: Lipase, GDSL (…
AT5G35970	SRR13189582_peak_9871	16.4454	SRR13189569_peak_13159b	15.6339	0.00749363	0.973224	113.029	115.934	112.1	108.407	97.166	109.7	97	protein_coding P-loop containing nucleoside triphosphate hydrolases superfamily protein P-loop containing nucleoside triphosphate hydrolases superfamily protein; FUNCTIONS IN: hydrolase activity, DNA binding, ATP binding; INVOLVED IN: biological_process unknown; LOCATED IN: chloroplast, chloroplast envelope; EXPRESSED IN: 22 plant structures; EXPRESSED DURING: 13 growth stages; CONTAINS InterPro …
AT2G18290	SRR13189582_peak_3430	16.3424	SRR13189569_peak_4537	9.62521	-0.0558155	0.914294	68.7935	53.0881	0	47.7495	53.5778	45.3188	1032	protein_coding anaphase promoting complex 10 anaphase promoting complex 10 (APC10); INVOLVED IN: regulation of DNA endoreduplication, phloem or xylem histogenesis; LOCATED IN: anaphase-promoting complex; EXPRESSED IN: 23 plant structures; EXPRESSED DURING: 13 growth stages; CONTAINS InterPro DOMAIN/s: Anaphase-promoting complex, subunit 10 (InterPro:IPR004939), Anaphase-promoting complex, subunit…
AT5G59080	SRR13189582_peak_10753a	16.3212	SRR13189569_peak_14392a	17.504	0.678579	0.0379193	41.9896	37.861	35.9827	35.4594	56.8247	65.7689	410	protein_coding unknown protein; FUNCTIONS IN: molecular_function unknown; INVOLVED IN: response to oxidative stress; LOCATED IN: chloroplast; EXPRESSED IN: 18 plant structures; EXPRESSED DURING: 9 growth stages; BEST Arabidopsis thaliana protein match is: unknown protein (TAIR:AT3G46880.1); Has 1807 Blast hits to 1807 proteins in 277 species: Archae - 0; Bacteria - 0; Metazoa - 736; Fungi - 347; …
AT1G69760	SRR13189582_peak_2380	16.0615	SRR13189569_peak_3203	6.00653	-0.636148	0.248917	14.8321	19.267	12.4077	9.08948	9.97846	8.84376	1001	protein_coding unknown protein; BEST Arabidopsis thaliana protein match is: unknown protein (TAIR:AT1G26920.1); Has 51 Blast hits to 51 proteins in 15 species: Archae - 0; Bacteria - 2; Metazoa - 2; Fungi - 7; Plants - 29; Viruses - 0; Other Eukaryotes - 11 (source: NCBI BLink).
AT5G03350	SRR13189582_peak_8871a	16.0568	SRR13189569_peak_11798a	16.4956	3.26791	1.12579e-45	22.5395	15.503	13.3975	133.865	169.355	150.188	258	protein_coding Legume lectin family protein Legume lectin family protein; FUNCTIONS IN: carbohydrate binding, binding; INVOLVED IN: biological_process unknown; LOCATED IN: apoplast, cell wall, chloroplast; EXPRESSED IN: 19 plant structures; EXPRESSED DURING: 12 growth stages; CONTAINS InterPro DOMAIN/s: Legume lectin, beta chain (InterPro:IPR001220), Concanavalin A-like lectin/glucanase, subgroup…
AT5G03360	SRR13189582_peak_8871a	16.0568	SRR13189569_peak_11798a	16.4956	-0.145807	NA	2.19657	1.04369	1.31659	1.50628	1.54915	1.06121	939	protein_coding DC1 domain-containing protein DC1 domain-containing protein; CONTAINS InterPro DOMAIN/s: DC1 (InterPro:IPR004146), C1-like (InterPro:IPR011424); BEST Arabidopsis thaliana protein match is: Cysteine/Histidine-rich C1 domain family protein (TAIR:AT4G26380.1); Has 3288 Blast hits to 689 proteins in 36 species: Archae - 2; Bacteria - 14; Metazoa - 5; Fungi - 0; Plants - 3251; Viruses -…
AT1G67900	SRR13189582_peak_2248e	16.0327	SRR13189569_peak_3037e	12.7054	0.479876	0.00519383	37.3315	12.4615	0	49.9175	50.5444	17.0106	436	protein_coding Phototropic-responsive NPH3 family protein Phototropic-responsive NPH3 family protein; FUNCTIONS IN: signal transducer activity; INVOLVED IN: response to light stimulus; LOCATED IN: cellular_component unknown; EXPRESSED IN: cultured cell; CONTAINS InterPro DOMAIN/s: NPH3 (InterPro:IPR004249), BTB/POZ fold (InterPro:IPR011333); BEST Arabidopsis thaliana protein match is: Phototropic…
AT3G06470	SRR13189582_peak_5083a	15.9993	SRR13189569_peak_6759a	9.90133	0.736301	0.0891836	15.0215	26.9379	14.9764	27.1543	28.6536	33.2845	13	protein_coding GNS1/SUR4 membrane protein family GNS1/SUR4 membrane protein family; FUNCTIONS IN: molecular_function unknown; INVOLVED IN: biological_process unknown; LOCATED IN: integral to membrane; EXPRESSED IN: 22 plant structures; EXPRESSED DURING: 13 growth stages; CONTAINS InterPro DOMAIN/s: GNS1/SUR4 membrane protein (InterPro:IPR002076); BEST Arabidopsis thaliana protein match is: GNS1/S…
AT5G14430	SRR13189582_peak_9314	15.9184	SRR13189569_peak_12382	7.78322	-0.0793845	0.841259	37.4655	47.2059	47.2124	39.5866	35.7749	34.581	9	protein_coding S-adenosyl-L-methionine-dependent methyltransferases superfamily protein S-adenosyl-L-methionine-dependent methyltransferases superfamily protein; LOCATED IN: Golgi apparatus, plasma membrane, plant-type cell wall; EXPRESSED IN: 23 plant structures; EXPRESSED DURING: 13 growth stages; CONTAINS InterPro DOMAIN/s: Protein of unknown function DUF248, methyltransferase putative (InterP…
AT2G03590	SRR13189582_peak_3100b	15.9106	SRR13189569_peak_4160	13.8314	1.07663	NA	0.353249	1.34704	0	0.481058	1.18937	1.7002	9	protein_coding ureide permease 1 Encodes a member of a class of allantoin transporters. ureide permease 1 (UPS1); FUNCTIONS IN: allantoin uptake transmembrane transporter activity; INVOLVED IN: allantoin transport; LOCATED IN: endomembrane system; BEST Arabidopsis thaliana protein match is: ureide permease 2 (TAIR:AT2G03530.2); Has 283 Blast hits to 283 proteins in 80 species: Archae - 0; Bacteri…
AT5G42100	SRR13189582_peak_10041b	15.8951	SRR13189569_peak_13404	8.44482	-0.0171677	0.960295	79.0212	82.4249	84.8497	79.1817	79.4579	69.4072	171	protein_coding beta-1,3-glucanase_putative encodes a plasmodesmal (Pd)-associated membrane protein involved in plasmodesmal callose degradation, i.e. beta-1,3-glucanase (EC 3.2.1.39), and functions in the gating of Pd "beta-1,3-glucanase_putative" (BG_PPAP); FUNCTIONS IN: hydrolase activity, hydrolyzing O-glycosyl compounds, glucan endo-1,3-beta-D-glucosidase activity; INVOLVED IN: cell communica…
AT1G80970	SRR13189582_peak_3003	15.8942	SRR13189569_peak_4019b	9.59585	-0.490785	NA	0.741473	1.41051	0	0	0	0	666	protein_coding XH domain-containing protein XH domain-containing protein; CONTAINS InterPro DOMAIN/s: Domain of unknown function XH (InterPro:IPR005379); BEST Arabidopsis thaliana protein match is: XH domain-containing protein (TAIR:AT1G80990.1); Has 32 Blast hits to 32 proteins in 10 species: Archae - 0; Bacteria - 4; Metazoa - 2; Fungi - 0; Plants - 26; Viruses - 0; Other Eukaryotes - 0 (source…
AT4G28180	SRR13189582_peak_8124	15.888	SRR13189569_peak_10816	10.6909	-0.423426	0.576366	16.4541	19.8558	18.64	15.0976	12.5209	11.6154	210	protein_coding unknown protein; FUNCTIONS IN: molecular_function unknown; INVOLVED IN: N-terminal protein myristoylation; LOCATED IN: cellular_component unknown; EXPRESSED IN: 15 plant structures; EXPRESSED DURING: 8 growth stages; Has 1508 Blast hits to 1315 proteins in 223 species: Archae - 4; Bacteria - 127; Metazoa - 687; Fungi - 310; Plants - 142; Viruses - 28; Other Eukaryotes - 210 (source…
AT4G28181	SRR13189582_peak_8124	15.888	SRR13189569_peak_10816	10.6909	NA	NA	0	0	0	0	0	0	40	protein_coding unknown protein; Has 30201 Blast hits to 17322 proteins in 780 species: Archae - 12; Bacteria - 1396; Metazoa - 17338; Fungi - 3422; Plants - 5037; Viruses - 0; Other Eukaryotes - 2996 (source: NCBI BLink).
AT4G28190	SRR13189582_peak_8124	15.888	SRR13189569_peak_10816	10.6909	1.25733	0.0870034	4.96692	4.75715	3.27404	12.7625	8.04783	8.48404	1197	protein_coding Developmental regulator, ULTRAPETALA Encodes a novel Cys-rich protein with a B-box like domain that acts as a negative regulator of meristem cell accumulation in inflorescence and floral meristems as loss-of-function ult1 mutations cause inflorescence meristem enlargement, the production of extra flowers and floral organs, and a decrease in floral meristem determinacy. Acts opposit…
AT3G46090	SRR13189582_peak_6251b	15.7717	SRR13189569_peak_8280c	13.4018	0.608672	NA	2.50086	1.18277	7.44205	3.39194	5.60512	5.98638	612	protein_coding C2H2 and C2HC zinc fingers superfamily protein ZAT7; FUNCTIONS IN: sequence-specific DNA binding transcription factor activity, zinc ion binding, nucleic acid binding; INVOLVED IN: response to chitin, regulation of transcription; LOCATED IN: intracellular; CONTAINS InterPro DOMAIN/s: Zinc finger, C2H2-like (InterPro:IPR015880), Zinc finger, C2H2-type (InterPro:IPR007087); BEST Arab…
AT1G18460	SRR13189582_peak_791b	15.7069	SRR13189569_peak_1033c	6.90932	0.264847	0.451206	17.6006	18.7026	25.3362	23.9284	17.3853	20.1916	110	protein_coding alpha/beta-Hydrolases superfamily protein alpha/beta-Hydrolases superfamily protein; FUNCTIONS IN: lipase activity; INVOLVED IN: glycerol biosynthetic process, lipid metabolic process; EXPRESSED IN: 23 plant structures; EXPRESSED DURING: 13 growth stages; CONTAINS InterPro DOMAIN/s: AB-hydrolase-associated lipase region (InterPro:IPR006693); BEST Arabidopsis thaliana protein match …
AT5G15970	SRR13189582_peak_9376a	15.7015	SRR13189569_peak_12468b	10.3308	1.44526	4.42182e-69	619.226	645.068	595.39	1570.65	1613.78	1590.05	127	protein_coding stress-responsive protein (KIN2) / stress-induced protein (KIN2) / cold-responsive protein (COR6.6) / cold-regulated protein (COR6.6) Encodes a gene that can be induced by cold and abscisic acid and may be involved in cold acclimation and salt tolerance. KIN2; FUNCTIONS IN: molecular_function unknown; INVOLVED IN: response to water deprivation, response to salt stress, response to …
AT5G15980	SRR13189582_peak_9376a	15.7015	SRR13189569_peak_12468b	10.3308	-0.277901	0.719096	6.64285	5.65613	7.92965	4.01293	5.23682	5.91183	1297	protein_coding Pentatricopeptide repeat (PPR) superfamily protein Pentatricopeptide repeat (PPR) superfamily protein; FUNCTIONS IN: molecular_function unknown; INVOLVED IN: biological_process unknown; LOCATED IN: mitochondrion; EXPRESSED IN: 23 plant structures; EXPRESSED DURING: 13 growth stages; CONTAINS InterPro DOMAIN/s: Pentatricopeptide repeat (InterPro:IPR002885); BEST Arabidopsis thaliana…
AT2G43010	SRR13189582_peak_4584b	15.6729	SRR13189569_peak_6078	12.5274	-0.0472858	0.818795	160.934	161.804	162.177	148.402	118.389	137.381	135	protein_coding phytochrome interacting factor 4 Isolated as a semidominant mutation defective in red -light responses. Encodes a nuclear localized bHLH protein that interacts with active PhyB protein. Negatively regulates phyB mediated red light responses. Involved in shade avoidance response. Protein abundance is negatively regulated by PhyB. phytochrome interacting factor 4 (PIF4); CONTAINS Int…
AT1G22400	SRR13189582_peak_1027b	15.5482	SRR13189569_peak_1306b	16.7696	-0.155937	0.880168	5.88739	7.46763	3.26087	0	6.10344	3.45119	234	protein_coding UDP-Glycosyltransferase superfamily protein UGT85A1; FUNCTIONS IN: in 6 functions; INVOLVED IN: metabolic process; LOCATED IN: cellular_component unknown; EXPRESSED IN: 22 plant structures; EXPRESSED DURING: 10 growth stages; CONTAINS InterPro DOMAIN/s: UDP-glucuronosyl/UDP-glucosyltransferase (InterPro:IPR002213); BEST Arabidopsis thaliana protein match is: UDP-glucosyl transferas…
AT5G58610	SRR13189582_peak_10728a	15.4838	SRR13189569_peak_14359a	7.80032	-3.46424	NA	0.382953	0.181436	0.680968	0	0	0	929	protein_coding PHD finger transcription factor, putative PHD finger transcription factor, putative; FUNCTIONS IN: RNA binding, DNA binding, zinc ion binding; INVOLVED IN: N-terminal protein myristoylation, regulation of transcription, DNA-dependent, response to chitin; LOCATED IN: endomembrane system, nucleus; EXPRESSED IN: 7 plant structures; EXPRESSED DURING: 4 anthesis, F mature embryo stage, …
AT5G58620	SRR13189582_peak_10728a	15.4838	SRR13189569_peak_14359a	7.80032	0.240514	0.7992	5.2001	5.13242	3.24343	5.06455	4.44892	4.26598	1353	protein_coding zinc finger (CCCH-type) family protein zinc finger (CCCH-type) family protein; FUNCTIONS IN: sequence-specific DNA binding transcription factor activity; INVOLVED IN: regulation of transcription; LOCATED IN: endomembrane system; EXPRESSED IN: 17 plant structures; EXPRESSED DURING: 7 growth stages; CONTAINS InterPro DOMAIN/s: Zinc finger, CCCH-type (InterPro:IPR000571), Ankyrin repe…
AT3G11900	SRR13189582_peak_5304	15.2829	SRR13189569_peak_7054	7.52678	-0.00764813	0.994436	0	8.76581	8.33353	10.1237	6.60841	6.72428	128	protein_coding aromatic and neutral transporter 1 encodes an amino acid transporter that transports aromatic and neutral amino acids, IAA, and 2,4-D. Expressed in all tissues with highest abundance in flowers and cauline leaves. a member of a small gene family in Arabidopsis and represents a new class of amino acid transporters. aromatic and neutral transporter 1 (ANT1); CONTAINS InterPro DOMAIN/…
AT1G59740	SRR13189582_peak_1926a	15.2208	SRR13189569_peak_2553	8.46335	-0.25665	NA	2.16883	2.88247	2.96405	1.6629	2.38586	2.03176	352	protein_coding Major facilitator superfamily protein Major facilitator superfamily protein; FUNCTIONS IN: transporter activity; INVOLVED IN: oligopeptide transport, response to nematode; LOCATED IN: plasma membrane, membrane; EXPRESSED IN: 19 plant structures; EXPRESSED DURING: 10 growth stages; CONTAINS InterPro DOMAIN/s: PTR2 family proton/oligopeptide symporter, conserved site (InterPro:IPR018…
AT3G26980	SRR13189582_peak_6025	15.2095	SRR13189569_peak_7984b	10.3756	0.484313	0.398832	13.5628	13.6661	22.2015	19.4304	23.131	25.307	41	protein_coding membrane-anchored ubiquitin-fold protein 4 precursor membrane-anchored ubiquitin-fold protein 4 precursor (MUB4); CONTAINS InterPro DOMAIN/s: Membrane-anchored ubiquitin-fold protein, HCG-1 (InterPro:IPR017000), Ubiquitin (InterPro:IPR000626), Ubiquitin supergroup (InterPro:IPR019955); BEST Arabidopsis thaliana protein match is: Ubiquitin family protein (TAIR:AT4G24990.1); Has 168 …
AT3G27770	SRR13189582_peak_6061	15.1756	SRR13189569_peak_8026	10.998	0.468378	0.0251305	34.1476	23.8271	35.9846	59.2987	22.4355	0	14	protein_coding unknown protein; FUNCTIONS IN: molecular_function unknown; INVOLVED IN: biological_process unknown; LOCATED IN: endomembrane system; EXPRESSED IN: 22 plant structures; EXPRESSED DURING: 13 growth stages; BEST Arabidopsis thaliana protein match is: unknown protein (TAIR:AT5G62960.1); Has 158 Blast hits to 157 proteins in 21 species: Archae - 0; Bacteria - 0; Metazoa - 13; Fungi - 0;…
AT2G33385	SRR13189582_peak_4075	15.0922	SRR13189569_peak_5414	5.72919	-0.110135	NA	0.525909	0	0	0	0	0	578	protein_coding actin-related protein C2B actin-related protein C2B (arpc2b); CONTAINS InterPro DOMAIN/s: Arp2/3 complex, 34kDa subunit p34-Arc (InterPro:IPR007188); BEST Arabidopsis thaliana protein match is: Arp2/3 complex, 34 kD subunit p34-Arc (TAIR:AT1G30825.1); Has 387 Blast hits to 387 proteins in 167 species: Archae - 0; Bacteria - 0; Metazoa - 145; Fungi - 133; Plants - 69; Viruses - 0; O…
AT2G33390	SRR13189582_peak_4075	15.0922	SRR13189569_peak_5414	5.72919	0.180335	0.818823	15.8651	15.2475	12.4691	15.737	17.3012	15.1574	757	protein_coding unknown protein; Has 34 Blast hits to 34 proteins in 10 species: Archae - 0; Bacteria - 0; Metazoa - 0; Fungi - 0; Plants - 34; Viruses - 0; Other Eukaryotes - 0 (source: NCBI BLink).
AT3G54840	SRR13189582_peak_6652	15.0537	SRR13189569_peak_8812a	8.80108	0.245153	0.708695	20.6512	20.4408	0	21.6589	19.4253	22.6799	1433	protein_coding Ras-related small GTP-binding family protein Encodes a novel Rab-like GTP-ase that is localized to the peripheral membrane of the endosome. ARA6; FUNCTIONS IN: GTP binding, GTPase activity; INVOLVED IN: early endosome to late endosome transport, N-terminal protein myristoylation; LOCATED IN: endosome, external side of endosome membrane, early endosome; EXPRESSED IN: 25 plant struct…
AT4G20970	SRR13189582_peak_7766a	15.0116	SRR13189569_peak_10348b	20.6748	-1.24853	NA	1.43998	0	1.70687	0	1.62372	0	1379	protein_coding basic helix-loop-helix (bHLH) DNA-binding superfamily protein basic helix-loop-helix (bHLH) DNA-binding superfamily protein; FUNCTIONS IN: DNA binding, sequence-specific DNA binding transcription factor activity; INVOLVED IN: defense response to fungus, regulation of transcription; LOCATED IN: nucleus; CONTAINS InterPro DOMAIN/s: Helix-loop-helix DNA-binding domain (InterPro:IPR001…
AT5G13100	SRR13189582_peak_9258	14.8974	SRR13189569_peak_12306	6.85355	0.011017	0.989039	17.0735	25.0121	19.3507	17.9796	12.0068	20.2645	257	protein_coding unknown protein; Has 1807 Blast hits to 1807 proteins in 277 species: Archae - 0; Bacteria - 0; Metazoa - 736; Fungi - 347; Plants - 385; Viruses - 0; Other Eukaryotes - 339 (source: NCBI BLink).
AT4G22570	SRR13189582_peak_7852a	14.8875	SRR13189569_peak_10450b	12.8384	1.35362	2.10243e-05	23.2759	0	18.4952	34.2058	45.9631	57.8093	687	protein_coding adenine phosphoribosyl transferase 3 Encodes an adenine phosphoribosyltransferase (APT; EC 2.4.2.7), which is a constitutively expressed enzyme involved in the one-step salvage of adenine to AMP. APT3 has higher affinity for zeatin, isopentenyladenine and benzyladenine than APT1 but lower Vmax than APT1. adenine phosphoribosyl transferase 3 (APT3); CONTAINS InterPro DOMAIN/s: Adeni…
AT2G21650	SRR13189582_peak_3542b	14.8621	SRR13189569_peak_4695b	19.3263	-0.344877	0.600598	28.4067	39.5964	48.8256	24.4784	54.5204	26.9192	542	protein_coding Homeodomain-like superfamily protein RSM1 is a member of a small sub-family of single MYB transcription factors. Analysis of overexpressin lines indicate its involvement during early morphogenesis. MATERNAL EFFECT EMBRYO ARREST 3 (MEE3); CONTAINS InterPro DOMAIN/s: SANT, DNA-binding (InterPro:IPR001005), Molecular chaperone, heat shock protein, Hsp40, DnaJ (InterPro:IPR015609), Hom…
AT2G30945	SRR13189582_peak_3973	14.7052	SRR13189569_peak_5264	5.62727									107
AT2G35290	SRR13189582_peak_4156	14.7029	SRR13189569_peak_5517	6.70104	0.0174889	NA	0	0	4.55728	0	1.4139	2.42423	173	protein_coding unknown protein; Has 39 Blast hits to 39 proteins in 10 species: Archae - 0; Bacteria - 0; Metazoa - 0; Fungi - 0; Plants - 39; Viruses - 0; Other Eukaryotes - 0 (source: NCBI BLink).
AT4G22290	SRR13189582_peak_7843b	14.6417	SRR13189569_peak_10440	10.6414	0.115001	0.846114	21.3428	22.535	15.5865	19.4754	22.3481	12.4827	1078	protein_coding Ubiquitin-specific protease family C19-related protein Ubiquitin-specific protease family C19-related protein; BEST Arabidopsis thaliana protein match is: Ubiquitin-specific protease family C19-related protein (TAIR:AT1G78880.1); Has 147 Blast hits to 147 proteins in 22 species: Archae - 0; Bacteria - 2; Metazoa - 5; Fungi - 0; Plants - 137; Viruses - 0; Other Eukaryotes - 3 (sourc…
AT5G23060	SRR13189582_peak_9650	14.3586	SRR13189569_peak_12834	11.0277	0.547655	4.54559e-08	169.048	183.461	166.117	226.871	242.635	228.618	83	protein_coding calcium sensing receptor Encodes a chloroplast-localized protein that modulates cytoplasmic Ca2+ concentration and is crucial for proper stomatal regulation in response to elevations of external Ca2+. calcium sensing receptor (CaS); INVOLVED IN: regulation of stomatal closure, cellular response to calcium ion; LOCATED IN: thylakoid, mitochondrion, chloroplast thylakoid membrane, ch…
AT3G19930	SRR13189582_peak_5707c	14.2389	SRR13189569_peak_7561a	7.77349	0.00325318	0.994924	32.6789	27.425	28.2027	24.8015	26.6759	29.476	935	protein_coding sugar transporter 4 Encodes a sucrose hydrogen symporter that is induced by wounding. sugar transporter 4 (STP4); FUNCTIONS IN: carbohydrate transmembrane transporter activity, sugar:hydrogen symporter activity, monosaccharide transmembrane transporter activity, sucrose:hydrogen symporter activity; INVOLVED IN: defense response to fungus, response to wounding, sucrose transport; LO…
AT5G19190	SRR13189582_peak_9516a	14.1025	SRR13189569_peak_12658a	16.6549	0.561657	0.00718782	100.927	97.5006	103.021	136.587	129.531	143.699	489	protein_coding unknown protein; BEST Arabidopsis thaliana protein match is: unknown protein (TAIR:AT3G06070.1); Has 1807 Blast hits to 1807 proteins in 277 species: Archae - 0; Bacteria - 0; Metazoa - 736; Fungi - 347; Plants - 385; Viruses - 0; Other Eukaryotes - 339 (source: NCBI BLink).
AT3G15840	SRR13189582_peak_5536	14.0745	SRR13189569_peak_7337	15.0001	-0.513587	6.05333e-10	622.596	672.357	566.888	411.988	391.611	408.363	289	protein_coding post-illumination chlorophyll fluorescence increase Encodes a chloroplast-targeted protein localized in the stroma that is a novel component essential for NDH-mediated non-photochemical reduction of the plastoquinone pool in chlororespiratory electron transport. post-illumination chlorophyll fluorescence increase (PIFI); FUNCTIONS IN: molecular_function unknown; INVOLVED IN: chloro…
AT3G15850	SRR13189582_peak_5536	14.0745	SRR13189569_peak_7337	15.0001	0.238941	0.192834	100.128	115.454	95.8174	117.907	122.78	118.226	121	protein_coding fatty acid desaturase 5 Chloroplastic enzyme responsible for the synthesis of 16:1 fatty acids from galactolipids and sulpholipids. Uses ferredoxin as electron donor. fatty acid desaturase 5 (FAD5); CONTAINS InterPro DOMAIN/s: Fatty acid desaturase, type 1, core (InterPro:IPR015876), Fatty acid desaturase, type 1 (InterPro:IPR005804); BEST Arabidopsis thaliana protein match is: Fat…
AT5G08520	SRR13189582_peak_9088	14.0426	SRR13189569_peak_12085	9.38678	-0.373539	0.0854362	56.6391	55.8951	56.1245	41.7435	38.3947	40.3445	537	protein_coding Duplicated homeodomain-like superfamily protein Duplicated homeodomain-like superfamily protein; CONTAINS InterPro DOMAIN/s: Molecular chaperone, heat shock protein, Hsp40, DnaJ (InterPro:IPR015609), SANT, eukarya (InterPro:IPR017884), Myb-like DNA-binding domain, SHAQKYF class (InterPro:IPR006447), SANT, DNA-binding (InterPro:IPR001005), Myb, DNA-binding (InterPro:IPR014778), Home…
AT3G20362	SRR13189582_peak_5723b	14.0115	SRR13189569_peak_7582b	9.16143	NA	NA	0	0	0	0	0	0	415	protein_coding unknown protein; FUNCTIONS IN: molecular_function unknown; INVOLVED IN: biological_process unknown; LOCATED IN: endomembrane system; Has 4 Blast hits to 4 proteins in 1 species: Archae - 0; Bacteria - 0; Metazoa - 0; Fungi - 0; Plants - 4; Viruses - 0; Other Eukaryotes - 0 (source: NCBI BLink).
AT3G20365	SRR13189582_peak_5723b	14.0115	SRR13189569_peak_7582b	9.16143									74
AT3G20370	SRR13189582_peak_5723b	14.0115	SRR13189569_peak_7582b	9.16143	-2.23559	NA	0.9433	0	0.56296	0	0	0	1136	protein_coding TRAF-like family protein TRAF-like family protein; FUNCTIONS IN: molecular_function unknown; INVOLVED IN: biological_process unknown; LOCATED IN: membrane; EXPRESSED IN: 6 plant structures; EXPRESSED DURING: seedling growth; CONTAINS InterPro DOMAIN/s: TRAF-like (InterPro:IPR008974), MATH (InterPro:IPR002083); BEST Arabidopsis thaliana protein match is: TRAF-like family protein (TA…
AT5G48485	SRR13189582_peak_10293	13.9582	SRR13189569_peak_13774	19.0205	0.701063	0.0647464	38.3517	60.4128	69.6154	106.665	77.1028	73.7575	1534	protein_coding Bifunctional inhibitor/lipid-transfer protein/seed storage 2S albumin superfamily protein encodes a putative apoplastic lipid transfer protein that is involved in systemic acquired resistance. Mutants in this gene exhibit wild-type local resistance to avirulent and virulent Pseudomonas syringae, but pathogenesis-related gene expression is abolished in uninoculated distant leaves an…
AT5G48490	SRR13189582_peak_10293	13.9582	SRR13189569_peak_13774	19.0205	4.90502	3.09448e-14	4.08179	5.86987	4.81587	167.87	134.666	110.292	55	protein_coding Bifunctional inhibitor/lipid-transfer protein/seed storage 2S albumin superfamily protein Bifunctional inhibitor/lipid-transfer protein/seed storage 2S albumin superfamily protein; FUNCTIONS IN: lipid binding; INVOLVED IN: lipid transport; LOCATED IN: endomembrane system; EXPRESSED IN: 20 plant structures; EXPRESSED DURING: 13 growth stages; CONTAINS InterPro DOMAIN/s: Bifunctional…
AT5G03720	SRR13189582_peak_8894b	13.9451	SRR13189569_peak_11829	5.91332	0.0950793	NA	1.43993	0.893342	1.14806	1.94193	0.531111	3.16295	434	protein_coding heat shock transcription factor A3 Member of Heat Stress Transcription Factor (Hsf) family. Expression is regulated by DREB2A and in turn HSFA3 regulates the expression of hsps Hsp18.1-CI and Hsp26.5-MII35S. Involved in establishing thermotolerence. heat shock transcription factor A3 (HSFA3); FUNCTIONS IN: DNA binding, sequence-specific DNA binding transcription factor activity; IN…
AT5G61620	SRR13189582_peak_10872a	13.8988	SRR13189569_peak_14555a	6.77614	NA	NA	0	0	0	0	0	0	285	protein_coding myb-like transcription factor family protein myb-like transcription factor family protein; CONTAINS InterPro DOMAIN/s: SANT, DNA-binding (InterPro:IPR001005), Homeodomain-like (InterPro:IPR009057), Myb, DNA-binding (InterPro:IPR014778), Zinc finger, CCHC-type (InterPro:IPR001878), HTH transcriptional regulator, Myb-type, DNA-binding (InterPro:IPR017930), Myb-like DNA-binding domain…
AT5G04200	SRR13189582_peak_8913	13.8852	SRR13189569_peak_11850d	11.6049	1.00815	NA	2.16438	1.02987	1.28904	2.21102	2.43832	3.64917	1092	protein_coding metacaspase 9 metacaspase 9 (MC9); FUNCTIONS IN: cysteine-type peptidase activity; INVOLVED IN: proteolysis; LOCATED IN: apoplast; EXPRESSED IN: 11 plant structures; EXPRESSED DURING: 4 anthesis, C globular stage, petal differentiation and expansion stage; CONTAINS InterPro DOMAIN/s: Peptidase C14, caspase catalytic (InterPro:IPR011600); BEST Arabidopsis thaliana protein match is: …
AT4G14230	SRR13189582_peak_7452	13.8693	SRR13189569_peak_9919	8.73216	-0.231251	0.337455	61.3016	55.8827	70.4063	53.8996	45.8152	49.6395	155	protein_coding CBS domain-containing protein with a domain of unknown function (DUF21) FUNCTIONS IN: molecular_function unknown; INVOLVED IN: biological_process unknown; LOCATED IN: mitochondrion; EXPRESSED IN: 25 plant structures; EXPRESSED DURING: 15 growth stages; CONTAINS InterPro DOMAIN/s: Protein of unknown function DUF21 (InterPro:IPR002550), Cystathionine beta-synthase, core (InterPro:IPR…
AT1G26730	SRR13189582_peak_1176b	13.8489	SRR13189569_peak_1507b	14.3324	0.257601	NA	1.10995	3.94135	1.97286	3.38603	2.17435	2.39085	368	protein_coding EXS (ERD1/XPR1/SYG1) family protein EXS (ERD1/XPR1/SYG1) family protein; LOCATED IN: integral to membrane, plasma membrane; EXPRESSED IN: 22 plant structures; EXPRESSED DURING: 13 growth stages; CONTAINS InterPro DOMAIN/s: EXS, C-terminal (InterPro:IPR004342), SPX, N-terminal (InterPro:IPR004331); BEST Arabidopsis thaliana protein match is: EXS (ERD1/XPR1/SYG1) family protein (TAIR…
AT5G16590	SRR13189582_peak_9409a	13.8417	SRR13189569_peak_12507	5.3665	0.137054	0.75709	19.4908	23.1682	19.259	21.6748	20.2719	21.5111	1273	protein_coding Leucine-rich repeat protein kinase family protein Leucine-rich repeat protein kinase family protein; FUNCTIONS IN: protein serine/threonine kinase activity, kinase activity, ATP binding; INVOLVED IN: protein amino acid phosphorylation, transmembrane receptor protein tyrosine kinase signaling pathway, response to symbiotic fungus; LOCATED IN: plasma membrane, membrane, plant-type ce…
AT3G18970	SRR13189582_peak_5668	13.7856	SRR13189569_peak_7507b	11.2934	0.0432599	NA	0.925977	1.51765	1.84063	0	0.705308	1.17539	799	protein_coding mitochondrial editing factor 20 Encodes a pentatricopeptide repeat protein (PPR) protein involved in mitochondrial mRNA editing. mitochondrial editing factor 20 (MEF20); CONTAINS InterPro DOMAIN/s: Pentatricopeptide repeat (InterPro:IPR002885); BEST Arabidopsis thaliana protein match is: Tetratricopeptide repeat (TPR)-like superfamily protein (TAIR:AT5G59200.1); Has 30354 Blast hit…
AT3G18980	SRR13189582_peak_5668	13.7856	SRR13189569_peak_7507b	11.2934	0.8868	0.00108009	10.8454	20.5757	0	0	8.65386	0	227	protein_coding EIN2 targeting protein1 EIN2 targeting protein1 (ETP1); CONTAINS InterPro DOMAIN/s: F-box domain, cyclin-like (InterPro:IPR001810), F-box domain, Skp2-like (InterPro:IPR022364), F-box associated domain, type 1 (InterPro:IPR006527), F-box associated interaction domain (InterPro:IPR017451); BEST Arabidopsis thaliana protein match is: EIN2 targeting protein2 (TAIR:AT3G18910.1); Has 10…
AT4G27700	SRR13189582_peak_8099	13.7854	SRR13189569_peak_10782	17.3249	0.833496	9.84351e-16	194.386	219.552	197.984	334.86	334.471	337.093	51	protein_coding Rhodanese/Cell cycle control phosphatase superfamily protein Rhodanese/Cell cycle control phosphatase superfamily protein; FUNCTIONS IN: molecular_function unknown; INVOLVED IN: aging; LOCATED IN: chloroplast thylakoid membrane, chloroplast; EXPRESSED IN: 21 plant structures; EXPRESSED DURING: 13 growth stages; CONTAINS InterPro DOMAIN/s: Rhodanese-like (InterPro:IPR001763); BEST A…
AT4G27710	SRR13189582_peak_8099	13.7854	SRR13189569_peak_10782	17.3249	0.287433	0.324805	21.8073	25.7456	21.8785	34.3125	37.9696	35.8132	492	protein_coding cytochrome P450, family 709, subfamily B, polypeptide 3 member of CYP709B "cytochrome P450, family 709, subfamily B, polypeptide 3" (CYP709B3); FUNCTIONS IN: electron carrier activity, monooxygenase activity, iron ion binding, oxygen binding, heme binding; INVOLVED IN: oxidation reduction; LOCATED IN: endomembrane system; EXPRESSED IN: 21 plant structures; EXPRESSED DURING: 13 grow…
AT1G32060	SRR13189582_peak_1413	13.6829	SRR13189569_peak_1818	10.2154	-0.492712	2.0367e-23	1492.43	1497.46	1458.86	1014.56	915.891	999.756	505	protein_coding phosphoribulokinase phosphoribulokinase (PRK); FUNCTIONS IN: protein binding, phosphoribulokinase activity, ATP binding; INVOLVED IN: response to cold, defense response to bacterium, biosynthetic process, peptidyl-cysteine S-nitrosylation; LOCATED IN: in 8 components; EXPRESSED IN: 24 plant structures; EXPRESSED DURING: 15 growth stages; CONTAINS InterPro DOMAIN/s: Phosphoribulokin…
AT1G74460	SRR13189582_peak_2645a	13.5897	SRR13189569_peak_3548	22.7678	-1.14854	NA	0.502335	0	1.19265	0	1.12549	0	1279	protein_coding GDSL-like Lipase/Acylhydrolase superfamily protein GDSL-like Lipase/Acylhydrolase superfamily protein; FUNCTIONS IN: hydrolase activity, acting on ester bonds, carboxylesterase activity; INVOLVED IN: lipid metabolic process; LOCATED IN: endomembrane system; EXPRESSED IN: shoot, hypocotyl, root, flower, carpel; EXPRESSED DURING: petal differentiation and expansion stage; CONTAINS In…
AT1G74470	SRR13189582_peak_2645a	13.5897	SRR13189569_peak_3548	22.7678	1.61932	2.57498e-166	323.399	292.352	302.652	855.172	879.031	879.557	64	protein_coding Pyridine nucleotide-disulphide oxidoreductase family protein Encodes for a multifunctional protein with geranylgeranyl reductase activity shown to catalyze the reduction of prenylated geranylgeranyl-chlorophyll a to phytyl-chlorophyll a (chlorophyll a) and free geranylgeranyl pyrophosphate to phytyl pyrophosphate. Pyridine nucleotide-disulphide oxidoreductase family protein; FUNCTI…
AT1G49500	SRR13189582_peak_1632a	13.5082	SRR13189569_peak_2130a	11.3578	-0.0788498	0.735278	243.137	266.815	249.897	189.266	251.982	217.493	1230	protein_coding unknown protein; FUNCTIONS IN: molecular_function unknown; INVOLVED IN: biological_process unknown; LOCATED IN: endomembrane system; EXPRESSED IN: 19 plant structures; EXPRESSED DURING: 10 growth stages; BEST Arabidopsis thaliana protein match is: unknown protein (TAIR:AT3G19030.1); Has 24 Blast hits to 24 proteins in 2 species: Archae - 0; Bacteria - 0; Metazoa - 0; Fungi - 0; Pla…
AT2G30925	SRR13189582_peak_3972a	13.468	SRR13189569_peak_5262c	15.3543	NA	NA	0	0	0	0	0	0	277	protein_coding unknown protein; FUNCTIONS IN: molecular_function unknown; INVOLVED IN: biological_process unknown; LOCATED IN: endomembrane system; Has 1 Blast hits to 1 proteins in 1 species: Archae - 0; Bacteria - 0; Metazoa - 0; Fungi - 0; Plants - 1; Viruses - 0; Other Eukaryotes - 0 (source: NCBI BLink).
AT2G30930	SRR13189582_peak_3972a	13.468	SRR13189569_peak_5262c	15.3543	0.997773	1.05791e-08	100.256	111.589	86.1092	149.405	193.546	213.24	210	protein_coding unknown protein; FUNCTIONS IN: molecular_function unknown; INVOLVED IN: biological_process unknown; LOCATED IN: chloroplast, plasma membrane, membrane; EXPRESSED IN: 24 plant structures; EXPRESSED DURING: 14 growth stages; BEST Arabidopsis thaliana protein match is: unknown protein (TAIR:AT1G06540.1); Has 194 Blast hits to 176 proteins in 78 species: Archae - 0; Bacteria - 101; Met…
AT2G07763	SRR13189582_peak_3287a	13.4666	SRR13189569_peak_4341a	7.32826									427
AT2G21780	SRR13189582_peak_3544	13.3321	SRR13189569_peak_4697	7.08798	NA	NA	0	0	0	0	0	0	450	protein_coding unknown protein; BEST Arabidopsis thaliana protein match is: unknown protein (TAIR:AT4G39360.1); Has 13 Blast hits to 13 proteins in 2 species: Archae - 0; Bacteria - 0; Metazoa - 0; Fungi - 0; Plants - 13; Viruses - 0; Other Eukaryotes - 0 (source: NCBI BLink).
AT4G38840	SRR13189582_peak_8681a	13.3125	SRR13189569_peak_11540	9.621	-0.251107	0.68744	53.0712	54.5105	55.6479	39.745	51.7095	36.2924	169	protein_coding SAUR-like auxin-responsive protein family SAUR-like auxin-responsive protein family ; FUNCTIONS IN: molecular_function unknown; INVOLVED IN: response to auxin stimulus, response to cold; LOCATED IN: plasma membrane; EXPRESSED IN: 21 plant structures; EXPRESSED DURING: 13 growth stages; CONTAINS InterPro DOMAIN/s: Auxin responsive SAUR protein (InterPro:IPR003676); BEST Arabidopsis …
AT4G38850	SRR13189582_peak_8681a	13.3125	SRR13189569_peak_11540	9.621	0.914071	0.0866506	21.6073	38.7361	23.6764	45.4015	48.2043	49.9446	360	protein_coding SAUR-like auxin-responsive protein family mRNA is rapidly induced by auxin and is very short-lived. Has been used as a reporter gene in studying auxin mutants. SMALL AUXIN UPREGULATED 15 (SAUR15); CONTAINS InterPro DOMAIN/s: Auxin responsive SAUR protein (InterPro:IPR003676); BEST Arabidopsis thaliana protein match is: SAUR-like auxin-responsive protein family (TAIR:AT5G18050.1); H…
AT2G32460	SRR13189582_peak_4040	13.2823	SRR13189569_peak_5356	8.67647	NA	NA	0	0	0	0	0	0	503	protein_coding myb domain protein 101 Member of the R2R3 factor gene family. myb domain protein 101 (MYB101); CONTAINS InterPro DOMAIN/s: SANT, DNA-binding (InterPro:IPR001005), Homeodomain-like (InterPro:IPR009057), Myb, DNA-binding (InterPro:IPR014778), HTH transcriptional regulator, Myb-type, DNA-binding (InterPro:IPR017930), Homeodomain-related (InterPro:IPR012287), Myb transcription factor (…
AT1G23490	SRR13189582_peak_1092	13.17	SRR13189569_peak_1390	7.15412	0.47246	3.65037e-06	274.083	270.492	284.062	336.558	358.337	366.932	120	protein_coding ADP-ribosylation factor 1 Gene encoding ADP-ribosylation factor and similar to other ARFs and ARF-like proteins. A member of ARF GTPase family. Arabidopsis has 21 known members, known to be essential for vesicle coating and uncoating and functions in GTP-binding. The gene is shown to play a role in cell division, cell expansion and cellulose production using antisense construct. AD…
AT5G09680	SRR13189582_peak_9110	13.1144	SRR13189569_peak_12113	11.1802	0.10286	0.913625	16.7246	17.1163	21.7242	15.5002	19.6077	20.3651	8	protein_coding reduced lateral root formation Encodes RLF (Reduced Lateral root Formation). Involved in lateral root formation. Contains a cytochrome b5-like heme/steroid binding domain. Localized in the cytosol. reduced lateral root formation (RLF); FUNCTIONS IN: heme binding; INVOLVED IN: lateral root formation; LOCATED IN: cytosol; EXPRESSED IN: stem, root, flower, leaf; CONTAINS InterPro DOMA…
AT1G01550	SRR13189582_peak_32a	12.9651	SRR13189569_peak_41a	7.97834	0.0302102	0.920749	104.328	128.264	115.531	111.366	108.485	108.873	998	protein_coding Protein of unknown function (DUF793) BYPASS1, required to prevent constitutive production of a root-derived graft-transmissible signal BYPASS 1 (BPS1); FUNCTIONS IN: molecular_function unknown; LOCATED IN: plasma membrane; EXPRESSED IN: 24 plant structures; EXPRESSED DURING: 13 growth stages; CONTAINS InterPro DOMAIN/s: Protein BYPASS related (InterPro:IPR008511); BEST Arabidopsis …
AT3G24770	SRR13189582_peak_5933b	12.9053	SRR13189569_peak_7858c	7.90188	0.162789	0.840444	32.1661	15.0606	28.6246	16.1203	26.5576	31.9269	1165	protein_coding CLAVATA3/ESR-RELATED 41 Belongs to a large gene family, called CLE for CLAVATA3/ESR-related, encoding small peptides with conserved carboxyl termini. The C-terminal 12 amino acid sequence of CLE41 is identical to that of a dodeca peptide (TDIF, tracheary element differentiation inhibitory factor) isolated from Arabidopsis and functions as a suppressor of plant stem cell differentia…
AT1G03930	SRR13189582_peak_134	12.8472	SRR13189569_peak_177	6.88501	0.555887	0.0080878	24.1447	27.4924	13.0426	19.0459	20.418	14.5826	342	protein_coding dual specificity kinase 1 Phosphorylates serine, threonine, and tyrosine dual specificity kinase 1 (ADK1); CONTAINS InterPro DOMAIN/s: Protein kinase, ATP binding site (InterPro:IPR017441), Protein kinase, catalytic domain (InterPro:IPR000719), Serine/threonine-protein kinase-like domain (InterPro:IPR017442), Protein kinase-like domain (InterPro:IPR011009), Serine/threonine-protein…
AT1G71080	SRR13189582_peak_2489	12.7913	SRR13189569_peak_3338a	5.81387	-0.0299038	0.960295	35.8723	34.7643	31.969	26.3315	28.4963	37.5505	73	protein_coding RNA polymerase II transcription elongation factor RNA polymerase II transcription elongation factor; FUNCTIONS IN: molecular_function unknown; INVOLVED IN: biological_process unknown; LOCATED IN: cellular_component unknown; EXPRESSED IN: 23 plant structures; EXPRESSED DURING: 13 growth stages; CONTAINS InterPro DOMAIN/s: Eaf, ELL-associated factor (InterPro:IPR019194); BEST Arabido…
AT1G71090	SRR13189582_peak_2489	12.7913	SRR13189569_peak_3338a	5.81387	0.501876	0.376973	8.61121	8.53586	8.30724	14.4147	7.78681	11.5839	260	protein_coding Auxin efflux carrier family protein Auxin efflux carrier family protein; FUNCTIONS IN: auxin:hydrogen symporter activity; INVOLVED IN: auxin polar transport, transmembrane transport; LOCATED IN: integral to membrane; EXPRESSED IN: 22 plant structures; EXPRESSED DURING: 13 growth stages; CONTAINS InterPro DOMAIN/s: Auxin efflux carrier (InterPro:IPR004776); BEST Arabidopsis thaliana…
AT5G38510	SRR13189582_peak_9921b	12.7755	SRR13189569_peak_13228b	18.9322	-0.46479	0.0226385	41.9584	41.1538	43.9419	24.4919	17.3716	33.1628	777	protein_coding Rhomboid-related intramembrane serine protease family protein Rhomboid-related intramembrane serine protease family protein; FUNCTIONS IN: serine-type endopeptidase activity; INVOLVED IN: biological_process unknown; LOCATED IN: integral to membrane; EXPRESSED IN: 22 plant structures; EXPRESSED DURING: 13 growth stages; CONTAINS InterPro DOMAIN/s: Peptidase S54, rhomboid (InterPro:I…
AT5G38520	SRR13189582_peak_9921b	12.7755	SRR13189569_peak_13228b	18.9322	0.393847	0.0449405	72.2875	66.3353	76.6952	90.8577	88.6124	85.771	178	protein_coding alpha/beta-Hydrolases superfamily protein alpha/beta-Hydrolases superfamily protein; FUNCTIONS IN: hydrolase activity; LOCATED IN: chloroplast, chloroplast envelope; EXPRESSED IN: 22 plant structures; EXPRESSED DURING: 13 growth stages; CONTAINS InterPro DOMAIN/s: Alpha/beta hydrolase fold-1 (InterPro:IPR000073); BEST Arabidopsis thaliana protein match is: alpha/beta-Hydrolases sup…
AT2G07050	SRR13189582_peak_3177	12.7369	SRR13189569_peak_4249	11.8845	0.330395	0.0399123	46.552	28.8262	44.6935	54.1588	52.9957	58.7138	17	protein_coding cycloartenol synthase 1 Involved in the biosynthesis of brassinosteroids. Catalyzes the reaction from epoxysqualene to cycloartenol. cycloartenol synthase 1 (CAS1); FUNCTIONS IN: cycloartenol synthase activity; INVOLVED IN: pentacyclic triterpenoid biosynthetic process, thylakoid membrane organization, pollen development; LOCATED IN: vacuole; EXPRESSED IN: 24 plant structures; EXPR…
AT1G21500	SRR13189582_peak_967	12.7314	SRR13189569_peak_1237	15.0163	1.60638	1.21105e-46	275.027	258.129	301.758	698.865	740.664	902.016	17	protein_coding unknown protein; Has 29 Blast hits to 29 proteins in 12 species: Archae - 0; Bacteria - 0; Metazoa - 0; Fungi - 2; Plants - 27; Viruses - 0; Other Eukaryotes - 0 (source: NCBI BLink).
AT1G76610	SRR13189582_peak_2782	12.7233	SRR13189569_peak_3720	8.23894	0.559923	NA	5.73784	1.50552	0	5.50219	4.51245	1.534	239	protein_coding Protein of unknown function, DUF617 Protein of unknown function, DUF617; CONTAINS InterPro DOMAIN/s: Protein of unknown function DUF617, plant (InterPro:IPR006460); BEST Arabidopsis thaliana protein match is: Protein of unknown function, DUF617 (TAIR:AT1G21050.1); Has 256 Blast hits to 256 proteins in 14 species: Archae - 0; Bacteria - 0; Metazoa - 0; Fungi - 0; Plants - 256; Virus…
AT2G46787	SRR13189582_peak_4788	12.6482	SRR13189569_peak_6360b	9.68059	NA	NA	0	0	0	0	0	0	92	protein_coding unknown protein; Has 30201 Blast hits to 17322 proteins in 780 species: Archae - 12; Bacteria - 1396; Metazoa - 17338; Fungi - 3422; Plants - 5037; Viruses - 0; Other Eukaryotes - 2996 (source: NCBI BLink).
AT2G46790	SRR13189582_peak_4788	12.6482	SRR13189569_peak_6360b	9.68059	0.00853928	0.992614	4.7644	11.4066	0	0	0	11.1988	172	protein_coding pseudo-response regulator 9 Pseudo-response regulator PRR9. Involved in clock function. PRR7 and PRR9 are partially redundant essential components of a temperature-sensitive circadian system. CCA1 and LHY had a positive effect on PRR9. Interact with TOC1 in a yeast two-hybrid assay. Acts as transcriptional repressor of CCA1 and LHY. pseudo-response regulator 9 (PRR9); CONTAINS Inte…
AT4G32750	SRR13189582_peak_8337a	12.617	SRR13189569_peak_11085a	8.9768	0.229373	NA	4.00953	5.44819	1.59233	6.06631	3.50125	3.84203	350	protein_coding unknown protein; Has 30201 Blast hits to 17322 proteins in 780 species: Archae - 12; Bacteria - 1396; Metazoa - 17338; Fungi - 3422; Plants - 5037; Viruses - 0; Other Eukaryotes - 2996 (source: NCBI BLink).
AT4G32760	SRR13189582_peak_8337a	12.617	SRR13189569_peak_11085a	8.9768	-0.483624	0.00255416	41.121	56.4848	38.373	40.9852	0	12.3731	407	protein_coding ENTH/VHS/GAT family protein ENTH/VHS/GAT family protein; FUNCTIONS IN: protein transporter activity; INVOLVED IN: intracellular protein transport, intra-Golgi vesicle-mediated transport; LOCATED IN: Golgi stack, plasma membrane; EXPRESSED IN: 24 plant structures; EXPRESSED DURING: 15 growth stages; CONTAINS InterPro DOMAIN/s: VHS (InterPro:IPR002014), GAT (InterPro:IPR004152), VHS …
AT5G46110	SRR13189582_peak_10192b	12.5642	SRR13189569_peak_13634	15.5917	0.0880292	0.213067	0	383.304	0	0	173.351	258.806	165	protein_coding Glucose-6-phosphate/phosphate translocator-related mutant has Altered acclimation responses; Chloroplast Triose Phosphate Translocator ACCLIMATION OF PHOTOSYNTHESIS TO ENVIRONMENT 2 (APE2); FUNCTIONS IN: antiporter activity; INVOLVED IN: transport; LOCATED IN: chloroplast, membrane, chloroplast envelope; EXPRESSED IN: 25 plant structures; EXPRESSED DURING: 13 growth stages; CONTAIN…
AT4G27310	SRR13189582_peak_8075b	12.5468	SRR13189569_peak_10749b	7.39511	0.507679	0.106949	20.5225	41.2418	31.9545	42.3389	55.645	43.6152	571	protein_coding B-box type zinc finger family protein B-box type zinc finger family protein; FUNCTIONS IN: sequence-specific DNA binding transcription factor activity, zinc ion binding; INVOLVED IN: regulation of transcription; LOCATED IN: intracellular; CONTAINS InterPro DOMAIN/s: Zinc finger, B-box (InterPro:IPR000315); BEST Arabidopsis thaliana protein match is: B-box type zinc finger family pr…
AT5G44130	SRR13189582_peak_10110b	12.5384	SRR13189569_peak_13512c	6.21204	0.659785	0.000163959	95.6865	99.9772	90.8529	129.738	150.399	134.626	120	protein_coding FASCICLIN-like arabinogalactan protein 13 precursor FASCICLIN-like arabinogalactan protein 13 precursor (FLA13); FUNCTIONS IN: molecular_function unknown; LOCATED IN: anchored to plasma membrane, plasma membrane, anchored to membrane, plant-type cell wall; EXPRESSED IN: 23 plant structures; EXPRESSED DURING: 14 growth stages; CONTAINS InterPro DOMAIN/s: FAS1 domain (InterPro:IPR000…
AT5G44140	SRR13189582_peak_10110b	12.5384	SRR13189569_peak_13512c	6.21204	-0.727456	NA	0	0.807218	0	0	0	0	1521	protein_coding prohibitin 7 prohibitin 7 (PHB7); INVOLVED IN: biological_process unknown; LOCATED IN: mitochondrion, respiratory chain complex I, membrane; EXPRESSED IN: leaf; CONTAINS InterPro DOMAIN/s: Prohibitin (InterPro:IPR000163), Band 7 protein (InterPro:IPR001107); BEST Arabidopsis thaliana protein match is: prohibitin 2 (TAIR:AT1G03860.3); Has 4401 Blast hits to 4399 proteins in 1362 spe…
AT4G34960	SRR13189582_peak_8444	12.4985	SRR13189569_peak_11227	10.037	0.61683	0.19182	14.7629	11.9512	8.48402	18.2774	24.4315	19.6021	1232	protein_coding Cyclophilin-like peptidyl-prolyl cis-trans isomerase family protein Cyclophilin-like peptidyl-prolyl cis-trans isomerase family protein; FUNCTIONS IN: peptidyl-prolyl cis-trans isomerase activity; INVOLVED IN: protein folding; LOCATED IN: Golgi apparatus; EXPRESSED IN: 22 plant structures; EXPRESSED DURING: 13 growth stages; CONTAINS InterPro DOMAIN/s: Cyclophilin-like (InterPro:IP…
AT2G29970	SRR13189582_peak_3914	12.482	SRR13189569_peak_5191	6.56156	-0.651497	5.90404e-05	46.5338	41.552	39.5459	23.8612	24.3384	28.1351	271	protein_coding Double Clp-N motif-containing P-loop nucleoside triphosphate hydrolases superfamily protein Double Clp-N motif-containing P-loop nucleoside triphosphate hydrolases superfamily protein; BEST Arabidopsis thaliana protein match is: Double Clp-N motif-containing P-loop nucleoside triphosphate hydrolases superfamily protein (TAIR:AT1G07200.2); Has 10913 Blast hits to 10488 proteins in 2…
AT2G42590	SRR13189582_peak_4558	12.4819	SRR13189569_peak_6052a	7.50453	0.46508	5.7207e-05	168.689	156.545	172.912	196.004	209.25	220.456	64	protein_coding general regulatory factor 9 14-3-3 gene. Binds calcium and displays induced structural changes. general regulatory factor 9 (GRF9); FUNCTIONS IN: protein phosphorylated amino acid binding, calcium ion binding; LOCATED IN: chloroplast stroma, nucleus, plasma membrane, cytoplasm; EXPRESSED IN: 24 plant structures; EXPRESSED DURING: 15 growth stages; CONTAINS InterPro DOMAIN/s: 14-3-3…
AT1G27330	SRR13189582_peak_1212	12.458	SRR13189569_peak_1550	5.43256	0.574202	0.121216	68.2402	74.4097	95.0385	84.4309	116.165	121.177	134	protein_coding Ribosome associated membrane protein RAMP4 Ribosome associated membrane protein RAMP4; CONTAINS InterPro DOMAIN/s: Ribosome associated membrane RAMP4 (InterPro:IPR010580); BEST Arabidopsis thaliana protein match is: Ribosome associated membrane protein RAMP4 (TAIR:AT1G27350.1); Has 348 Blast hits to 348 proteins in 106 species: Archae - 0; Bacteria - 0; Metazoa - 210; Fungi - 0; Pl…
AT1G35580	SRR13189582_peak_1519	12.4241	SRR13189569_peak_1955	14.8514	0.318812	0.152556	40.4227	24.2685	37.2601	47.3021	35.4992	45.2003	1283	protein_coding cytosolic invertase 1 Encodes a protein with cytosolic (alkaline/neutral) invertase activity. The protein was shown to interact with PIP5K9. cytosolic invertase 1 (CINV1); FUNCTIONS IN: protein binding, beta-fructofuranosidase activity; INVOLVED IN: carbohydrate metabolic process, sucrose catabolic process, using invertase or sucrose synthase, root development, cellular amino acid …
AT2G17970	SRR13189582_peak_3420	12.4105	SRR13189569_peak_4519	13.4425	-0.0825296	0.943371	6.04413	2.4231	4.52761	0	4.81663	2.11528	122	protein_coding 2-oxoglutarate (2OG) and Fe(II)-dependent oxygenase superfamily protein 2-oxoglutarate (2OG) and Fe(II)-dependent oxygenase superfamily protein; FUNCTIONS IN: oxidoreductase activity; INVOLVED IN: biological_process unknown; LOCATED IN: cellular_component unknown; EXPRESSED IN: 15 plant structures; EXPRESSED DURING: 7 growth stages; CONTAINS InterPro DOMAIN/s: Oxoglutarate/iron-dep…
AT2G17972	SRR13189582_peak_3420	12.4105	SRR13189569_peak_4519	13.4425	1.15945	0.000766904	16.7806	26.7797	37.5155	59.3254	50.4712	62.5854	81	protein_coding unknown protein; FUNCTIONS IN: molecular_function unknown; INVOLVED IN: biological_process unknown; LOCATED IN: chloroplast thylakoid membrane, chloroplast; EXPRESSED IN: 22 plant structures; EXPRESSED DURING: 14 growth stages; Has 34 Blast hits to 34 proteins in 17 species: Archae - 0; Bacteria - 0; Metazoa - 0; Fungi - 0; Plants - 34; Viruses - 0; Other Eukaryotes - 0 (source: NC…
AT5G54470	SRR13189582_peak_10557	12.4057	SRR13189569_peak_14120b	6.76546	0.420492	NA	0	3.02147	3.72063	4.26934	10.5419	3.63573	465	protein_coding B-box type zinc finger family protein B-box type zinc finger family protein; FUNCTIONS IN: sequence-specific DNA binding transcription factor activity, zinc ion binding; INVOLVED IN: response to cold, regulation of transcription; LOCATED IN: intracellular; EXPRESSED IN: 11 plant structures; EXPRESSED DURING: 4 anthesis, F mature embryo stage, petal differentiation and expansion sta…
AT5G53570	SRR13189582_peak_10515	12.3107	SRR13189569_peak_14062	7.20655	-0.0639022	0.932923	12.7139	9.98649	12.6191	10.6533	12.5899	7.9196	144	protein_coding Ypt/Rab-GAP domain of gyp1p superfamily protein Ypt/Rab-GAP domain of gyp1p superfamily protein; FUNCTIONS IN: RAB GTPase activator activity; INVOLVED IN: regulation of Rab GTPase activity; LOCATED IN: intracellular, chloroplast; EXPRESSED IN: 22 plant structures; EXPRESSED DURING: 13 growth stages; CONTAINS InterPro DOMAIN/s: RabGAP/TBC (InterPro:IPR000195); BEST Arabidopsis thali…
AT4G00720	SRR13189582_peak_7094	12.3045	SRR13189569_peak_9392	5.70671	-0.318088	0.142546	50.6644	46.3701	37.3235	37.2193	33.99	38.396	106	protein_coding shaggy-like protein kinase 32 Encodes ASKtheta, a group III Arabidopsis GSK3/shaggy-like kinase. Functions in the brassinosteroid signalling pathway. shaggy-like protein kinase 32 (SK32); FUNCTIONS IN: kinase activity; INVOLVED IN: response to brassinosteroid stimulus; LOCATED IN: cytosol, nucleus; EXPRESSED IN: 26 plant structures; EXPRESSED DURING: 15 growth stages; CONTAINS Inte…
AT5G37485	SRR13189582_peak_9891	12.3042	SRR13189569_peak_13181	6.88657									1247
AT1G76080	SRR13189582_peak_2737d	12.2636	SRR13189569_peak_3676b	5.88691	-0.483573	3.54323e-06	266.132	261.396	273.67	179.439	171.579	177.471	742	protein_coding chloroplastic drought-induced stress protein of 32 kD Encodes a thioredoxin localized in chloroplast stroma. Known as CDSP32 (CHLOROPLASTIC DROUGHT-INDUCED STRESS PROTEIN OF 32 KD). chloroplastic drought-induced stress protein of 32 kD (CDSP32); INVOLVED IN: cell redox homeostasis; LOCATED IN: chloroplast stroma, chloroplast, chloroplast envelope; EXPRESSED IN: 23 plant structures;…
AT5G09410	SRR13189582_peak_9098b	12.2123	SRR13189569_peak_12099	9.95358	-0.138752	0.759588	14.6863	8.24737	14.2637	14.3207	13.0534	8.8893	380	protein_coding ethylene induced calmodulin binding protein calmodulin-binding protein, similar to another ethylene-upregulated calmodulin-binding protein ER1 GI:11612392 from (Nicotiana tabacum) ethylene induced calmodulin binding protein (EICBP.B); FUNCTIONS IN: calmodulin binding, transcription regulator activity, transcription activator activity; INVOLVED IN: response to freezing; LOCATED IN: …
AT1G12420	SRR13189582_peak_517a	12.1609	SRR13189569_peak_676c	7.6135	-0.450287	0.657213	5.43436	5.46313	5.26927	1.37518	3.38991	5.80854	941	protein_coding ACT domain repeat 8 ACT domain repeat 8 (ACR8); CONTAINS InterPro DOMAIN/s: Amino acid-binding ACT (InterPro:IPR002912); BEST Arabidopsis thaliana protein match is: ACT domain repeat 7 (TAIR:AT4G22780.1); Has 2013 Blast hits to 1422 proteins in 371 species: Archae - 0; Bacteria - 1118; Metazoa - 0; Fungi - 0; Plants - 487; Viruses - 0; Other Eukaryotes - 408 (source: NCBI BLink).
AT3G28040	SRR13189582_peak_6074a	12.1098	SRR13189569_peak_8046	6.93366	-0.191734	0.456105	30.6307	28.5461	31.0993	23.5585	24.9016	24.4129	1019	protein_coding Leucine-rich receptor-like protein kinase family protein Leucine-rich receptor-like protein kinase family protein; FUNCTIONS IN: protein serine/threonine kinase activity, kinase activity, ATP binding; INVOLVED IN: transmembrane receptor protein tyrosine kinase signaling pathway, protein amino acid phosphorylation; LOCATED IN: endomembrane system; EXPRESSED IN: 23 plant structures; …
AT3G14930	SRR13189582_peak_5487	12.1009	SRR13189569_peak_7271	18.8889	1.16632	4.18864e-14	24.3197	11.9127	23.0839	36.8145	59.8852	25.5489	76	protein_coding Uroporphyrinogen decarboxylase HEME1; FUNCTIONS IN: uroporphyrinogen decarboxylase activity; INVOLVED IN: response to cadmium ion; LOCATED IN: chloroplast stroma, chloroplast; EXPRESSED IN: 23 plant structures; EXPRESSED DURING: 14 growth stages; CONTAINS InterPro DOMAIN/s: Uroporphyrinogen decarboxylase HemE (InterPro:IPR006361), Uroporphyrinogen decarboxylase (URO-D) (InterPro:IP…
AT2G34160	SRR13189582_peak_4110	12.0825	SRR13189569_peak_5455c	6.75974	0.213486	0.819349	17.0206	23.4191	26.0123	27.7416	24.3092	18.2973	37	protein_coding Alba DNA/RNA-binding protein Alba DNA/RNA-binding protein; FUNCTIONS IN: nucleic acid binding; INVOLVED IN: biological_process unknown; LOCATED IN: cellular_component unknown; EXPRESSED IN: 23 plant structures; EXPRESSED DURING: 13 growth stages; CONTAINS InterPro DOMAIN/s: Alba, DNA/RNA-binding protein (InterPro:IPR002775), Uncharacterised conserved protein UCP030333, DNA/RNA-bind…
AT1G76090	SRR13189582_peak_2738b	12.0772	SRR13189569_peak_3677a	10.798	0.556661	0.0695342	24.6267	29.2961	26.409	38.4557	37.3018	34.9337	1252	protein_coding sterol methyltransferase 3 Encodes S-adenosyl-methionine-sterol-C-methyltransferase, an enzyme in the sterol biosynthetic pathway. sterol methyltransferase 3 (SMT3); CONTAINS InterPro DOMAIN/s: Sterol methyltransferase C-terminal (InterPro:IPR013705), Methyltransferase type 11 (InterPro:IPR013216); BEST Arabidopsis thaliana protein match is: sterol methyltransferase 2 (TAIR:AT1G203…
AT5G04550	SRR13189582_peak_8930	12.0682	SRR13189569_peak_11869	7.26382	-0.20589	0.461739	35.7098	33.9828	36.7348	28.1761	6.40289	31.2332	83	protein_coding Protein of unknown function (DUF668) Protein of unknown function (DUF668); CONTAINS InterPro DOMAIN/s: Protein of unknown function DUF668 (InterPro:IPR007700), Protein of unknown function DUF3475 (InterPro:IPR021864); BEST Arabidopsis thaliana protein match is: Protein of unknown function (DUF668) (TAIR:AT3G23160.1); Has 1807 Blast hits to 1807 proteins in 277 species: Archae - 0; …
AT5G44572	SRR13189582_peak_10132a	12.0236	SRR13189569_peak_13552	11.9615	-0.939446	0.22688	22.9696	23.0976	25.4498	10.2006	15.142	8.5949	1352	protein_coding unknown protein; FUNCTIONS IN: molecular_function unknown; INVOLVED IN: biological_process unknown; LOCATED IN: endomembrane system; Has 7 Blast hits to 7 proteins in 2 species: Archae - 0; Bacteria - 0; Metazoa - 0; Fungi - 0; Plants - 7; Viruses - 0; Other Eukaryotes - 0 (source: NCBI BLink).
AT3G08030	SRR13189582_peak_5166c	12.015	SRR13189569_peak_6858b	7.08028	0.339752	0.0826612	73.2685	66.4941	73.4774	76.7353	86.6935	82.1627	4	protein_coding Protein of unknown function, DUF642 Protein of unknown function, DUF642; FUNCTIONS IN: molecular_function unknown; INVOLVED IN: biological_process unknown; LOCATED IN: cell wall; EXPRESSED IN: 22 plant structures; EXPRESSED DURING: 14 growth stages; CONTAINS InterPro DOMAIN/s: Protein of unknown function DUF642 (InterPro:IPR006946); BEST Arabidopsis thaliana protein match is: Prote…
AT3G18060	SRR13189582_peak_5625c	11.9664	SRR13189569_peak_7443d	6.51718	0.121856	0.667436	46.435	45.2468	46.5213	52.7174	42.6712	45.381	1164	protein_coding transducin family protein / WD-40 repeat family protein transducin family protein / WD-40 repeat family protein; FUNCTIONS IN: nucleotide binding; INVOLVED IN: biological_process unknown; LOCATED IN: CUL4 RING ubiquitin ligase complex; EXPRESSED IN: 23 plant structures; EXPRESSED DURING: 14 growth stages; CONTAINS InterPro DOMAIN/s: WD40 repeat 2 (InterPro:IPR019782), WD40 repeat, …
AT2G45180	SRR13189582_peak_4675b	11.95	SRR13189569_peak_6219	7.70833	-0.0787123	0.440356	2001.79	2108.85	2000.65	1659.26	1797.74	1859.61	280	protein_coding Bifunctional inhibitor/lipid-transfer protein/seed storage 2S albumin superfamily protein Bifunctional inhibitor/lipid-transfer protein/seed storage 2S albumin superfamily protein; FUNCTIONS IN: lipid binding; INVOLVED IN: lipid transport; LOCATED IN: chloroplast thylakoid membrane; EXPRESSED IN: 22 plant structures; EXPRESSED DURING: 13 growth stages; CONTAINS InterPro DOMAIN/s: B…
AT2G07792	SRR13189582_peak_3232f	11.8981	SRR13189569_peak_4306	6.38952									942
AT3G12930	SRR13189582_peak_5351	11.8811	SRR13189569_peak_7110c	8.27654	0.285924	0.299325	66.2612	66.7618	60.6045	75.9199	78.6539	67.4326	288	protein_coding Lojap-related protein Lojap-related protein; INVOLVED IN: biological_process unknown; LOCATED IN: chloroplast; EXPRESSED IN: 21 plant structures; EXPRESSED DURING: 13 growth stages; CONTAINS InterPro DOMAIN/s: Iojap-related protein (InterPro:IPR004394); Has 4153 Blast hits to 4153 proteins in 1667 species: Archae - 0; Bacteria - 3137; Metazoa - 32; Fungi - 0; Plants - 68; Viruses -…
AT5G55920	SRR13189582_peak_10617b	11.7775	SRR13189569_peak_14195b	9.8561	0.301167	0.53109	11.7827	9.43544	13.1544	14.5405	12.8094	0	604	protein_coding S-adenosyl-L-methionine-dependent methyltransferases superfamily protein Encodes a homolog of the S. cerevisiae Nop2 that is involved in ribosome biogenesis and plays a role on organ size control by promoting cell proliferation and preventing compensation in normal leaf development. OLIGOCELLULA 2 (OLI2); FUNCTIONS IN: S-adenosylmethionine-dependent methyltransferase activity, meth…
AT2G22860	SRR13189582_peak_3603	11.7263	SRR13189569_peak_4765	8.86893	0.95766	NA	4.57974	0	0	0	6.78012	1.43994	485	protein_coding phytosulfokine 2 precursor Phytosulfokine 2 precursor, coding for a unique plant peptide growth factor. phytosulfokine 2 precursor (PSK2); FUNCTIONS IN: growth factor activity; INVOLVED IN: cell proliferation, cell differentiation, organ morphogenesis; LOCATED IN: extracellular matrix; EXPRESSED IN: 21 plant structures; EXPRESSED DURING: 11 growth stages; CONTAINS InterPro DOMAIN/s…
AT3G49680	SRR13189582_peak_6392a	11.6997	SRR13189569_peak_8464	5.96341	-0.011281	0.976136	78.1231	70.5413	83.842	63.6951	81.4585	69.8667	1099	protein_coding branched-chain aminotransferase 3 Encodes a chloroplast branched-chain amino acid aminotransferase. Complements the yeast leu/iso-leu/val auxotrophy mutant. branched-chain aminotransferase 3 (BCAT3); FUNCTIONS IN: branched-chain-amino-acid transaminase activity, catalytic activity; INVOLVED IN: branched chain family amino acid metabolic process, metabolic process; LOCATED IN: chlor…
AT3G60030	SRR13189582_peak_6873	11.6035	SRR13189569_peak_9104	8.70499	-0.0221786	0.957912	26.3855	13.2276	26.2235	24.7709	25.3976	23.3154	574	protein_coding squamosa promoter-binding protein-like 12 squamosa promoter-binding protein-like 12 (SPL12); FUNCTIONS IN: sequence-specific DNA binding transcription factor activity; INVOLVED IN: regulation of transcription; LOCATED IN: nucleus; EXPRESSED IN: 22 plant structures; EXPRESSED DURING: 14 growth stages; CONTAINS InterPro DOMAIN/s: Ankyrin repeat-containing domain (InterPro:IPR020683),…
AT1G76900	SRR13189582_peak_2795a	11.5862	SRR13189569_peak_3740a	6.84609	0.0968534	0.821957	28.5949	12.7068	0	0	0	15.1117	1363	protein_coding tubby like protein 1 Member of TLP family tubby like protein 1 (TLP1); CONTAINS InterPro DOMAIN/s: F-box domain, cyclin-like (InterPro:IPR001810), Tubby, C-terminal, conserved site (InterPro:IPR018066), Tubby, C-terminal (InterPro:IPR000007); BEST Arabidopsis thaliana protein match is: tubby like protein 10 (TAIR:AT1G25280.1); Has 1519 Blast hits to 1116 proteins in 153 species: Ar…
AT5G38410	SRR13189582_peak_9916	11.5779	SRR13189569_peak_13222	12.8783	0.566469	1.02999e-45	3911.04	3722.84	3864.26	4451.1	4852.7	5544.1	67	protein_coding Ribulose bisphosphate carboxylase (small chain) family protein Ribulose bisphosphate carboxylase (small chain) family protein; FUNCTIONS IN: ribulose-bisphosphate carboxylase activity; INVOLVED IN: carbon fixation, response to blue light, response to red light, response to far red light; LOCATED IN: in 8 components; EXPRESSED IN: 13 plant structures; EXPRESSED DURING: seedling grow…
AT4G23650	SRR13189582_peak_7915	11.5037	SRR13189569_peak_10529	6.79708	0.555862	0.000567546	55.6377	65.0986	55.0283	72.2811	79.7325	84.1437	92	protein_coding calcium-dependent protein kinase 6 Encodes calcium dependent protein kinase 3 (CPK3), a member of the Arabidopsis CDPK gene family. CDPKs contain an intrinsic Ca2+-activation domain with four EF hand Ca2+-binding sites. CDPKs protein kinases have been proposed to function in multiple plant signal transduction pathways downstream of [Ca2+]cyt elevations, thus transducing various phy…
AT4G21926	SRR13189582_peak_7824	11.4929	SRR13189569_peak_10413d	9.56818	0.329641	NA	0	0	0	1.54727	3.81276	0	142	protein_coding unknown protein; FUNCTIONS IN: molecular_function unknown; INVOLVED IN: biological_process unknown; LOCATED IN: cellular_component unknown; Has 30201 Blast hits to 17322 proteins in 780 species: Archae - 12; Bacteria - 1396; Metazoa - 17338; Fungi - 3422; Plants - 5037; Viruses - 0; Other Eukaryotes - 2996 (source: NCBI BLink).
AT4G21930	SRR13189582_peak_7824	11.4929	SRR13189569_peak_10413d	9.56818	-0.823155	NA	10.414	1.64857	6.20026	0	0	8.22935	549	protein_coding Protein of unknown function, DUF584 Protein of unknown function, DUF584; CONTAINS InterPro DOMAIN/s: Protein of unknown function DUF584 (InterPro:IPR007608); BEST Arabidopsis thaliana protein match is: Protein of unknown function, DUF584 (TAIR:AT1G61930.1); Has 321 Blast hits to 321 proteins in 21 species: Archae - 0; Bacteria - 0; Metazoa - 0; Fungi - 0; Plants - 321; Viruses - 0;…
AT4G21940	SRR13189582_peak_7824	11.4929	SRR13189569_peak_10413d	9.56818	0.574607	NA	1.9359	2.11479	3.84695	3.48098	3.92349	3.34183	487	protein_coding calcium-dependent protein kinase 15 member of Calcium Dependent Protein Kinase calcium-dependent protein kinase 15 (CPK15); FUNCTIONS IN: in 6 functions; INVOLVED IN: protein amino acid phosphorylation, N-terminal protein myristoylation; LOCATED IN: chloroplast; EXPRESSED IN: 21 plant structures; EXPRESSED DURING: 12 growth stages; CONTAINS InterPro DOMAIN/s: Protein kinase, ATP bi…
AT4G29735	SRR13189582_peak_8186a	11.4749	SRR13189569_peak_10895a	14.8778	-0.124409	0.910878	33.1517	17.9656	19.6316	24.1352	15.9814	21.5616	253	protein_coding unknown protein; FUNCTIONS IN: molecular_function unknown; INVOLVED IN: biological_process unknown; LOCATED IN: endomembrane system; EXPRESSED IN: 23 plant structures; EXPRESSED DURING: 15 growth stages; CONTAINS InterPro DOMAIN/s: Uncharacterised protein family UPF0197 (InterPro:IPR007915); Has 30201 Blast hits to 17322 proteins in 780 species: Archae - 12; Bacteria - 1396; Metazo…
AT4G33467	SRR13189582_peak_8370	11.3467	SRR13189569_peak_11132	18.5338	4.8755	NA	0	0	0	0	0	6.32335	156	protein_coding unknown protein; Has 25 Blast hits to 25 proteins in 9 species: Archae - 0; Bacteria - 0; Metazoa - 0; Fungi - 0; Plants - 25; Viruses - 0; Other Eukaryotes - 0 (source: NCBI BLink).
AT5G55835	SRR13189582_peak_10611	11.339	SRR13189569_peak_14188	8.67912									668
AT5G55840	SRR13189582_peak_10611	11.339	SRR13189569_peak_14188	8.67912	-0.690033	0.423753	2.80053	3.54132	1.57414	1.00899	2.00306	1.14424	245	protein_coding Pentatricopeptide repeat (PPR) superfamily protein Pentatricopeptide repeat (PPR) superfamily protein; CONTAINS InterPro DOMAIN/s: Pentatricopeptide repeat (InterPro:IPR002885); BEST Arabidopsis thaliana protein match is: Pentatricopeptide repeat (PPR) superfamily protein (TAIR:AT5G59900.1); Has 1807 Blast hits to 1807 proteins in 277 species: Archae - 0; Bacteria - 0; Metazoa - 73…
AT2G32800	SRR13189582_peak_4058a	11.3263	SRR13189569_peak_5385	7.64787	0.188768	0.703794	13.9896	12.9899	13.4216	8.64822	15.5533	18.5096	41	protein_coding protein kinase family protein AP4.3A; FUNCTIONS IN: protein serine/threonine kinase activity, protein kinase activity, ATP binding; INVOLVED IN: protein amino acid phosphorylation; LOCATED IN: plasma membrane; EXPRESSED IN: 19 plant structures; EXPRESSED DURING: 10 growth stages; CONTAINS InterPro DOMAIN/s: Protein kinase, ATP binding site (InterPro:IPR017441), Serine/threonine-pro…
AT3G49970	SRR13189582_peak_6407	11.3241	SRR13189569_peak_8484a	7.2607	0.990537	NA	0	0.394803	0.485825	0	1.83925	1.1848	953	protein_coding Phototropic-responsive NPH3 family protein Phototropic-responsive NPH3 family protein; FUNCTIONS IN: signal transducer activity; INVOLVED IN: response to light stimulus; LOCATED IN: endomembrane system; CONTAINS InterPro DOMAIN/s: NPH3 (InterPro:IPR004249), BTB/POZ (InterPro:IPR013069), BTB/POZ fold (InterPro:IPR011333); BEST Arabidopsis thaliana protein match is: Phototropic-respo…
AT2G46150	SRR13189582_peak_4730a	11.3106	SRR13189569_peak_6293a	8.226	-0.660244	NA	2.13846	0.676878	4.24944	1.9367	0.798676	1.36145	327	protein_coding Late embryogenesis abundant (LEA) hydroxyproline-rich glycoprotein family Late embryogenesis abundant (LEA) hydroxyproline-rich glycoprotein family; FUNCTIONS IN: molecular_function unknown; INVOLVED IN: biological_process unknown; LOCATED IN: plasma membrane; EXPRESSED IN: 15 plant structures; EXPRESSED DURING: 7 growth stages; CONTAINS InterPro DOMAIN/s: Late embryogenesis abunda…
AT2G45850	SRR13189582_peak_4717a	11.2577	SRR13189569_peak_6275	7.77865	-0.382088	0.250133	20.9775	19.5978	17.4629	0	11.7746	17.9494	137	protein_coding AT hook motif DNA-binding family protein AT hook motif DNA-binding family protein; FUNCTIONS IN: DNA binding; INVOLVED IN: biological_process unknown; LOCATED IN: nucleus; EXPRESSED IN: 21 plant structures; EXPRESSED DURING: 13 growth stages; CONTAINS InterPro DOMAIN/s: Protein of unknown function DUF296 (InterPro:IPR005175), AT hook, DNA-binding motif (InterPro:IPR017956); BEST Ar…
AT3G15540	SRR13189582_peak_5522	11.2157	SRR13189569_peak_7320b	6.45378	1.63351	0.0220065	3.60368	6.15334	4.28802	18.6872	10.5426	11.0382	140	protein_coding indole-3-acetic acid inducible 19 Primary auxin-responsive gene. Involved in the regulation stamen filaments development. indole-3-acetic acid inducible 19 (IAA19); FUNCTIONS IN: sequence-specific DNA binding transcription factor activity; INVOLVED IN: phototropism, gravitropism, response to auxin stimulus, response to brassinosteroid stimulus, stamen filament development; LOCATED …
AT3G50695	SRR13189582_peak_6451a	11.1873	SRR13189569_peak_8538a	6.11415	NA	NA	0	0	0	0	0	0	261	protein_coding unknown protein; Has 30201 Blast hits to 17322 proteins in 780 species: Archae - 12; Bacteria - 1396; Metazoa - 17338; Fungi - 3422; Plants - 5037; Viruses - 0; Other Eukaryotes - 2996 (source: NCBI BLink).
AT3G50700	SRR13189582_peak_6451a	11.1873	SRR13189569_peak_8538a	6.11415	-0.579187	0.00834186	43.8895	47.7884	50.8045	24.9963	36.5608	27.0678	1000	protein_coding indeterminate(ID)-domain 2 zinc finger protein, similar to maize Indeterminate1 (ID1) indeterminate(ID)-domain 2 (IDD2); FUNCTIONS IN: sequence-specific DNA binding transcription factor activity, zinc ion binding, nucleic acid binding; INVOLVED IN: regulation of transcription; LOCATED IN: intracellular, chloroplast; EXPRESSED IN: 22 plant structures; EXPRESSED DURING: 13 growth sta…
AT2G46450	SRR13189582_peak_4754	11.0892	SRR13189569_peak_6321	9.34001	-0.966064	3.14589e-05	0	12.7321	0	2.03938	0	0	237	protein_coding cyclic nucleotide-gated channel 12 Member of Cyclic nucleotide gated channel family.Positive regulator of resistance against avirulent fungal pathogen.Suppresses the phenotype conferred by cpr22 in a dosage-dependent manner. cyclic nucleotide-gated channel 12 (CNGC12); CONTAINS InterPro DOMAIN/s: Cyclic nucleotide-binding (InterPro:IPR000595), Ion transport (InterPro:IPR005821), Cy…
AT1G30500	SRR13189582_peak_1359	11.0269	SRR13189569_peak_1738	8.46185	0.680684	0.340406	10.3535	0	0	13.0692	0	0	228	protein_coding nuclear factor Y, subunit A7 "nuclear factor Y, subunit A7" (NF-YA7); FUNCTIONS IN: sequence-specific DNA binding transcription factor activity, specific transcriptional repressor activity; INVOLVED IN: negative regulation of gene-specific transcription, regulation of transcription, DNA-dependent; LOCATED IN: CCAAT-binding factor complex, nucleus; EXPRESSED IN: 19 plant structures;…
AT1G10470	SRR13189582_peak_412d	11.0186	SRR13189569_peak_537b	5.35406	0.1787	0.414118	77.3048	115.69	119.83	106.629	137.446	110.321	739	protein_coding response regulator 4 Encodes a two-component response regulator. Acts redundantly with ARR3 in the control of circadian period in a cytokinin-independent manner. response regulator 4 (ARR4); CONTAINS InterPro DOMAIN/s: CheY-like (InterPro:IPR011006), Signal transduction response regulator, receiver domain (InterPro:IPR001789); BEST Arabidopsis thaliana protein match is: response re…
AT1G32200	SRR13189582_peak_1422	10.9625	SRR13189569_peak_1829	10.1176	0.661668	0.00200436	29.7775	17.6244	16.8703	35.0936	42.8354	39.4276	712	protein_coding phospholipid/glycerol acyltransferase family protein Encodes a chloroplast glycerol-3-phosphate acyltransferase.Involved in the biosynthesis of chloroplast phosphatidylglycerol. ATS1; FUNCTIONS IN: glycerol-3-phosphate O-acyltransferase activity; INVOLVED IN: phosphatidylglycerol biosynthetic process; LOCATED IN: chloroplast stroma, chloroplast, plastid; EXPRESSED IN: 22 plant stru…
AT2G43340	SRR13189582_peak_4601	10.9602	SRR13189569_peak_6100	8.33851	0.766593	NA	0	0	0	6.36201	0	0	194	protein_coding Protein of unknown function (DUF1685) Protein of unknown function (DUF1685); CONTAINS InterPro DOMAIN/s: Protein of unknown function DUF1685 (InterPro:IPR012881); BEST Arabidopsis thaliana protein match is: Protein of unknown function (DUF1685) (TAIR:AT2G31560.2); Has 272 Blast hits to 272 proteins in 16 species: Archae - 0; Bacteria - 0; Metazoa - 2; Fungi - 0; Plants - 270; Virus…
AT5G39660	SRR13189582_peak_9953b	10.9528	SRR13189569_peak_13277	9.38261	-0.176053	0.902194	4.55522	3.26878	6.2794	6.66654	2.53984	2.54617	1203	protein_coding cycling DOF factor 2 Dof-type zinc finger domain-containing protein, identical to H-protein promoter binding factor-2a GI:3386546 from (Arabidopsis thaliana). Interacts with LKP2 and FKF1, but its overexpression does not change flowering time under short or long day conditions. cycling DOF factor 2 (CDF2); CONTAINS InterPro DOMAIN/s: Zinc finger, Dof-type (InterPro:IPR003851); BEST…
AT1G03590	SRR13189582_peak_122b	10.9041	SRR13189569_peak_156b	10.4175	0.586507	0.327582	4.70708	8.75356	5.57534	8.09059	11.2336	8.44727	1250	protein_coding Protein phosphatase 2C family protein Protein phosphatase 2C family protein; FUNCTIONS IN: protein serine/threonine phosphatase activity, catalytic activity; INVOLVED IN: N-terminal protein myristoylation; LOCATED IN: plasma membrane; EXPRESSED IN: 23 plant structures; EXPRESSED DURING: 13 growth stages; CONTAINS InterPro DOMAIN/s: Protein phosphatase 2C-related (InterPro:IPR001932…
AT1G03600	SRR13189582_peak_122b	10.9041	SRR13189569_peak_156b	10.4175	0.770649	8.72576e-12	265.703	242.325	292.337	435.072	396.854	426.304	76	protein_coding photosystem II family protein PSB27; FUNCTIONS IN: molecular_function unknown; INVOLVED IN: photosystem II repair; LOCATED IN: thylakoid, chloroplast thylakoid membrane, chloroplast thylakoid lumen, chloroplast photosystem II, chloroplast; EXPRESSED IN: 23 plant structures; EXPRESSED DURING: 13 growth stages; Has 273 Blast hits to 273 proteins in 82 species: Archae - 0; Bacteria - …
AT5G45670	SRR13189582_peak_10180	10.8937	SRR13189569_peak_13616a	11.5255	0.58192	0.0872581	25.0468	19.2424	12.0659	28.0289	30.9239	28.9883	815	protein_coding GDSL-like Lipase/Acylhydrolase superfamily protein GDSL-like Lipase/Acylhydrolase superfamily protein; FUNCTIONS IN: hydrolase activity, acting on ester bonds, carboxylesterase activity; INVOLVED IN: lipid metabolic process; LOCATED IN: endomembrane system; EXPRESSED IN: 19 plant structures; EXPRESSED DURING: 13 growth stages; CONTAINS InterPro DOMAIN/s: Lipase, GDSL (InterPro:IPR0…
AT1G47980	SRR13189582_peak_1595b	10.8913	SRR13189569_peak_2068	9.16143	NA	NA	0	0	0	0	0	0	107	protein_coding unknown protein; FUNCTIONS IN: molecular_function unknown; INVOLVED IN: biological_process unknown; LOCATED IN: endomembrane system; EXPRESSED IN: 6 plant structures; EXPRESSED DURING: 4 anthesis, F mature embryo stage, petal differentiation and expansion stage, E expanded cotyledon stage; BEST Arabidopsis thaliana protein match is: unknown protein (TAIR:AT3G62730.1); Has 169 Blast…
AT2G40520	SRR13189582_peak_4445a	10.8129	SRR13189569_peak_5908a	7.13678	0.492224	0.601503	3.78443	2.62867	3.67638	0	0	0	343	protein_coding Nucleotidyltransferase family protein Nucleotidyltransferase family protein; FUNCTIONS IN: nucleotidyltransferase activity; INVOLVED IN: biological_process unknown; LOCATED IN: cellular_component unknown; CONTAINS InterPro DOMAIN/s: Nucleotidyl transferase domain (InterPro:IPR002934); BEST Arabidopsis thaliana protein match is: PAP/OAS1 substrate-binding domain superfamily (TAIR:AT…
AT5G08330	SRR13189582_peak_9080b	10.8099	SRR13189569_peak_12074b	7.92913	0.480901	0.0399869	67.9102	53.3423	63.9115	79.0576	85.4398	75.4479	898	protein_coding TCP family transcription factor TCP family transcription factor ; CONTAINS InterPro DOMAIN/s: Transcription factor, TCP (InterPro:IPR005333), Transcription factor TCP subgroup (InterPro:IPR017887); BEST Arabidopsis thaliana protein match is: TCP family transcription factor (TAIR:AT5G23280.1); Has 954 Blast hits to 946 proteins in 163 species: Archae - 0; Bacteria - 6; Metazoa - 29;…
AT4G18270	SRR13189582_peak_7666	10.7935	SRR13189569_peak_10198a	6.67963	-0.176335	0.825438	0	0	7.71062	9.187	8.86263	0	132	protein_coding translocase 11 Encodes protein similar to similar to bacterial translocase I (mra Y). Expressed during flower bud development. translocase 11 (TRANS11); CONTAINS InterPro DOMAIN/s: Phospho-N-acetylmuramoyl-pentapeptide transferase, conserved site (InterPro:IPR018480), Phospho-N-acetylmuramoyl-pentapeptide transferase (InterPro:IPR003524), Glycosyl transferase, family 4 (InterPro:IP…
AT2G30220	SRR13189582_peak_3928	10.7811	SRR13189569_peak_5213	10.1302	NA	NA	0	0	0	0	0	0	1293	protein_coding GDSL-like Lipase/Acylhydrolase family protein GDSL-like Lipase/Acylhydrolase family protein; FUNCTIONS IN: hydrolase activity, acting on ester bonds, carboxylesterase activity; INVOLVED IN: lipid metabolic process; LOCATED IN: endomembrane system; CONTAINS InterPro DOMAIN/s: Lipase, GDSL (InterPro:IPR001087), Esterase, SGNH hydrolase-type (InterPro:IPR013830); BEST Arabidopsis thal…
AT1G69530	SRR13189582_peak_2361b	10.762	SRR13189569_peak_3176a	6.36534	-0.53835	3.09161e-10	143.331	248.548	286.56	239.556	249.597	116.541	648	protein_coding expansin A1 Member of Alpha-Expansin Gene Family. Naming convention from the Expansin Working Group (Kende et al, Plant Mol Bio). Involved in the formation of nematode-induced syncytia in roots of Arabidopsis thaliana. expansin A1 (EXPA1); CONTAINS InterPro DOMAIN/s: Pollen allergen, N-terminal (InterPro:IPR014734), Rare lipoprotein A (InterPro:IPR005132), Pollen allergen/expansin,…
AT5G41600	SRR13189582_peak_10022a	10.7319	SRR13189569_peak_13368b	11.1416	0.421436	0.314975	29.5664	28.9378	30.1195	34.8984	47.6805	27.9221	641	protein_coding VIRB2-interacting protein 3 VIRB2-interacting protein 3 (BTI3); INVOLVED IN: biological_process unknown; LOCATED IN: endoplasmic reticulum, plasma membrane, endoplasmic reticulum membrane; EXPRESSED IN: 23 plant structures; EXPRESSED DURING: 13 growth stages; CONTAINS InterPro DOMAIN/s: Reticulon (InterPro:IPR003388); BEST Arabidopsis thaliana protein match is: Reticulan like prote…
AT1G31173	SRR13189582_peak_1380	10.711	SRR13189569_peak_1774b	9.27021									967
AT1G68862	SRR13189582_peak_2319b	10.6816	SRR13189569_peak_3128	5.08873	0.731292	NA	1.7155	3.18515	0	0	0	0	1493	protein_coding unknown protein; FUNCTIONS IN: molecular_function unknown; INVOLVED IN: biological_process unknown; LOCATED IN: cellular_component unknown; Has 0 Blast hits to 0 proteins in 0 species (source: NCBI BLink).
AT1G68875	SRR13189582_peak_2319b	10.6816	SRR13189569_peak_3128	5.08873	NA	NA	0	0	0	0	0	0	1550	protein_coding unknown protein; FUNCTIONS IN: molecular_function unknown; INVOLVED IN: biological_process unknown; LOCATED IN: endomembrane system; EXPRESSED IN: petal, leaf whorl, sepal, flower, stamen; EXPRESSED DURING: 4 anthesis, petal differentiation and expansion stage; Has 4 Blast hits to 4 proteins in 2 species: Archae - 0; Bacteria - 0; Metazoa - 0; Fungi - 0; Plants - 4; Viruses - 0; Ot…
AT4G03400	SRR13189582_peak_7211a	10.6531	SRR13189569_peak_9563a	7.56939	0.0417706	0.9266	45.2588	42.71	35.9305	33.4696	34.9899	48.3587	211	protein_coding Auxin-responsive GH3 family protein Encodes a GH3-related gene involved in red light-specific hypocotyl elongation. Analysis of sense and antisense transgenic plants suggests that DFL2 is located downstream of red light signal transduction and determines the degree of hypocotyl elongation. DWARF IN LIGHT 2 (DFL2); INVOLVED IN: response to auxin stimulus, response to light stimulus;…
AT4G03405	SRR13189582_peak_7211a	10.6531	SRR13189569_peak_9563a	7.56939									1516
AT4G03410	SRR13189582_peak_7211a	10.6531	SRR13189569_peak_9563a	7.56939	-0.232676	0.693879	10.4481	0	12.0217	13.5958	8.77715	11.5945	1077	protein_coding Peroxisomal membrane 22 kDa (Mpv17/PMP22) family protein Peroxisomal membrane 22 kDa (Mpv17/PMP22) family protein; FUNCTIONS IN: molecular_function unknown; INVOLVED IN: biological_process unknown; LOCATED IN: integral to membrane, chloroplast; EXPRESSED IN: 22 plant structures; EXPRESSED DURING: 13 growth stages; CONTAINS InterPro DOMAIN/s: Mpv17/PMP22 (InterPro:IPR007248); BEST A…
AT1G17430	SRR13189582_peak_756b	10.6235	SRR13189569_peak_981a	5.59103	1.00386	0.0614871	0	0	0	0	17.7799	0	334	protein_coding alpha/beta-Hydrolases superfamily protein alpha/beta-Hydrolases superfamily protein; FUNCTIONS IN: hydrolase activity; INVOLVED IN: biological_process unknown; LOCATED IN: endomembrane system; EXPRESSED IN: 24 plant structures; EXPRESSED DURING: 13 growth stages; CONTAINS InterPro DOMAIN/s: Alpha/beta hydrolase fold-1 (InterPro:IPR000073); BEST Arabidopsis thaliana protein match is…
AT5G08030	SRR13189582_peak_9065	10.6165	SRR13189569_peak_12055	8.65107	3.26913	NA	0	0	0	2.18202	0.598111	0	1508	protein_coding PLC-like phosphodiesterases superfamily protein PLC-like phosphodiesterases superfamily protein; FUNCTIONS IN: phosphoric diester hydrolase activity, glycerophosphodiester phosphodiesterase activity; INVOLVED IN: glycerol metabolic process, lipid metabolic process; LOCATED IN: endomembrane system; EXPRESSED IN: leaf whorl, sepal, flower; EXPRESSED DURING: petal differentiation and …
AT5G08040	SRR13189582_peak_9065	10.6165	SRR13189569_peak_12055	8.65107	0.572994	0.425812	48.6663	32.142	50.7825	50.1791	51.2584	59.8215	172	protein_coding mitochondrial import receptor subunit TOM5 homolog mitochondrial import receptor subunit TOM5 homolog (TOM5); FUNCTIONS IN: molecular_function unknown; INVOLVED IN: biological_process unknown; LOCATED IN: mitochondrion, plastid; EXPRESSED IN: 25 plant structures; EXPRESSED DURING: 15 growth stages; Has 27 Blast hits to 27 proteins in 11 species: Archae - 0; Bacteria - 0; Metazoa - …
AT5G08050	SRR13189582_peak_9065	10.6165	SRR13189569_peak_12055	8.65107	1.28848	5.22367e-23	138.927	182.18	146.068	367.068	342.864	353.585	50	protein_coding Protein of unknown function (DUF1118) FUNCTIONS IN: molecular_function unknown; INVOLVED IN: response to karrikin; LOCATED IN: thylakoid, chloroplast thylakoid membrane, chloroplast; EXPRESSED IN: 21 plant structures; EXPRESSED DURING: 13 growth stages; CONTAINS InterPro DOMAIN/s: Protein of unknown function DUF1118 (InterPro:IPR009500), Uncharacterised conserved protein UCP022207 …
AT5G08055	SRR13189582_peak_9065	10.6165	SRR13189569_peak_12055	8.65107	NA	NA	0	0	0	0	0	0	1106	protein_coding Defensin-like (DEFL) family protein Encodes a defensin-like (DEFL) family protein. Defensin-like (DEFL) family protein; LOCATED IN: endomembrane system; BEST Arabidopsis thaliana protein match is: Defensin-like (DEFL) family protein (TAIR:AT5G08315.1); Has 49 Blast hits to 49 proteins in 5 species: Archae - 0; Bacteria - 0; Metazoa - 0; Fungi - 0; Plants - 49; Viruses - 0; Other Eu…
AT4G23460	SRR13189582_peak_7906	10.5918	SRR13189569_peak_10517a	10.6553	-0.296239	0.255058	27.9689	26.9575	27.0491	19.9612	19.8274	22.5481	208	protein_coding Adaptin family protein Adaptin family protein; FUNCTIONS IN: protein transporter activity, clathrin binding, binding; INVOLVED IN: intracellular protein transport, vesicle-mediated transport, protein transport; LOCATED IN: plasma membrane; EXPRESSED IN: 24 plant structures; EXPRESSED DURING: 13 growth stages; CONTAINS InterPro DOMAIN/s: Clathrin adaptor, alpha/beta/gamma-adaptin, a…
AT4G23470	SRR13189582_peak_7906	10.5918	SRR13189569_peak_10517a	10.6553	-0.0995619	0.774687	64.7628	92.3384	87.6398	71.4382	69.0035	71.5616	109	protein_coding PLAC8 family protein PLAC8 family protein; CONTAINS InterPro DOMAIN/s: Protein of unknown function Cys-rich (InterPro:IPR006461); BEST Arabidopsis thaliana protein match is: PLAC8 family protein (TAIR:AT1G63830.3); Has 7925 Blast hits to 4553 proteins in 452 species: Archae - 4; Bacteria - 911; Metazoa - 2683; Fungi - 783; Plants - 1518; Viruses - 367; Other Eukaryotes - 1659 (sour…
AT4G36670	SRR13189582_peak_8546a	10.587	SRR13189569_peak_11367a	7.54228	-0.701361	0.0434108	18.6758	24.4317	20.7172	15.9352	13.4222	10.3221	319	protein_coding Major facilitator superfamily protein Major facilitator superfamily protein; FUNCTIONS IN: carbohydrate transmembrane transporter activity, sugar:hydrogen symporter activity; INVOLVED IN: transport, transmembrane transport; LOCATED IN: integral to membrane, membrane; EXPRESSED IN: 19 plant structures; EXPRESSED DURING: 10 growth stages; CONTAINS InterPro DOMAIN/s: Sugar transporter…
AT5G57180	SRR13189582_peak_10675b	10.5665	SRR13189569_peak_14276h	8.65953	0.254328	0.305655	35.924	48.8573	40.0418	51.33	48.2103	51.2467	98	protein_coding chloroplast import apparatus 2 Transcription regulator responsible for specific upregulation of the translocon genes atToc33 and atToc75 in leaves. Involved in protein import into chloroplast. chloroplast import apparatus 2 (CIA2); CONTAINS InterPro DOMAIN/s: CCT domain (InterPro:IPR010402); BEST Arabidopsis thaliana protein match is: CCT motif family protein (TAIR:AT4G25990.2); Ha…
AT2G14210	SRR13189582_peak_3313	10.5181	SRR13189569_peak_4371	10.9879	-2.55078	NA	1.25137	1.20411	0	0	0	0	220	protein_coding AGAMOUS-like 44 MADS box gene, transcription factor AGAMOUS-like 44 (AGL44); FUNCTIONS IN: DNA binding, sequence-specific DNA binding transcription factor activity; INVOLVED IN: response to nutrient, lateral root development; LOCATED IN: nucleus; EXPRESSED IN: 7 plant structures; EXPRESSED DURING: F mature embryo stage, petal differentiation and expansion stage, E expanded cotyledo…
AT1G33607	SRR13189582_peak_1470	10.508	SRR13189569_peak_1887	8.24247	1.1961	NA	0	0	0	0	0	5.78505	1401	protein_coding Defensin-like (DEFL) family protein Encodes a defensin-like (DEFL) family protein. Defensin-like (DEFL) family protein; LOCATED IN: endomembrane system; CONTAINS InterPro DOMAIN/s: Defensin-like protein, Arabidopsis (InterPro:IPR022618); BEST Arabidopsis thaliana protein match is: Defensin-like (DEFL) family protein (TAIR:AT5G08055.1); Has 35333 Blast hits to 34131 proteins in 2444…
AT1G33610	SRR13189582_peak_1470	10.508	SRR13189569_peak_1887	8.24247	0.0693994	0.950393	7.33332	9.14939	8.22366	11.2208	8.75379	5.46392	72	protein_coding Leucine-rich repeat (LRR) family protein Leucine-rich repeat (LRR) family protein; INVOLVED IN: signal transduction; LOCATED IN: endomembrane system; EXPRESSED IN: shoot apex, phloem, root, petiole, leaf; EXPRESSED DURING: LP.06 six leaves visible, LP.04 four leaves visible, LP.02 two leaves visible, LP.12 twelve leaves visible; CONTAINS InterPro DOMAIN/s: Leucine-rich repeat-conta…
AT1G59960	SRR13189582_peak_1932	10.4867	SRR13189569_peak_2563b	5.16781	0.49702	0.370105	11.9827	17.3248	13.596	19.2677	17.8025	18.8035	1331	protein_coding NAD(P)-linked oxidoreductase superfamily protein NAD(P)-linked oxidoreductase superfamily protein; FUNCTIONS IN: oxidoreductase activity; INVOLVED IN: response to salt stress; EXPRESSED IN: 21 plant structures; EXPRESSED DURING: 13 growth stages; CONTAINS InterPro DOMAIN/s: Aldo/keto reductase (InterPro:IPR001395), Aldo/keto reductase subgroup (InterPro:IPR020471), Aldo/keto reduct…
AT1G23440	SRR13189582_peak_1089	10.449	SRR13189569_peak_1388	6.46638	0.297168	0.606311	27.8616	22.6688	21.7239	26.4573	31.6954	24.4415	153	protein_coding Peptidase C15, pyroglutamyl peptidase I-like Peptidase C15, pyroglutamyl peptidase I-like; FUNCTIONS IN: peptidase activity; INVOLVED IN: proteolysis; LOCATED IN: cellular_component unknown; EXPRESSED IN: 22 plant structures; EXPRESSED DURING: 13 growth stages; CONTAINS InterPro DOMAIN/s: Peptidase C15, pyroglutamyl peptidase I (InterPro:IPR000816), Peptidase C15, pyroglutamyl pept…
AT1G68765	SRR13189582_peak_2309b	10.4271	SRR13189569_peak_3118b	8.19474	NA	NA	0	0	0	0	0	0	452	protein_coding Putative membrane lipoprotein Encodes a small protein of 77 amino acids. Loss of function mutations are defective in the process of ethylene independent floral organ abscission. Although the mutants have a normal appearing abscission zone, the floral organs do not abscisce. The peptide appears to be secreted and may function as a ligand. Arabidopsis 35S:IDA lines constitutively ove…
AT3G19680	SRR13189582_peak_5696a	10.4026	SRR13189569_peak_7548a	7.74013	0.611636	0.119098	18.6408	10.2554	8.5928	22.3728	16.0816	24.2614	1321	protein_coding Protein of unknown function (DUF1005) Protein of unknown function (DUF1005); LOCATED IN: plasma membrane; EXPRESSED IN: 22 plant structures; EXPRESSED DURING: 13 growth stages; CONTAINS InterPro DOMAIN/s: Protein of unknown function DUF1005 (InterPro:IPR010410); BEST Arabidopsis thaliana protein match is: Protein of unknown function (DUF1005) (TAIR:AT1G50040.1); Has 782 Blast hits …
AT2G35880	SRR13189582_peak_4176	10.3961	SRR13189569_peak_5543	9.20754	0.89452	0.000157071	22.0751	25.1563	10.0619	42.8323	34.4713	37.7846	581	protein_coding TPX2 (targeting protein for Xklp2) protein family TPX2 (targeting protein for Xklp2) protein family; FUNCTIONS IN: molecular_function unknown; EXPRESSED IN: 24 plant structures; EXPRESSED DURING: 13 growth stages; CONTAINS InterPro DOMAIN/s: Xklp2 targeting protein (InterPro:IPR009675); BEST Arabidopsis thaliana protein match is: TPX2 (targeting protein for Xklp2) protein family (T…
AT5G03040	SRR13189582_peak_8858a	10.3455	SRR13189569_peak_11779d	5.64493	0.305557	0.0344883	92.3779	88.7856	92.0288	110.613	98.1196	103.012	722	protein_coding IQ-domain 2 IQ-domain 2 (iqd2); FUNCTIONS IN: calmodulin binding; INVOLVED IN: biological_process unknown; LOCATED IN: plasma membrane; EXPRESSED IN: 23 plant structures; EXPRESSED DURING: 13 growth stages; CONTAINS InterPro DOMAIN/s: IQ calmodulin-binding region (InterPro:IPR000048); BEST Arabidopsis thaliana protein match is: IQ-domain 1 (TAIR:AT3G09710.1); Has 1155 Blast hits to…
AT1G79460	SRR13189582_peak_2939	10.3257	SRR13189569_peak_3934	5.65605	0.257784	0.607428	8.80282	8.57472	8.59933	11.9636	12.3727	12.9421	81	protein_coding Terpenoid cyclases/Protein prenyltransferases superfamily protein Encodes for a protein with ent-kaurene synthase B activity which catalyzes the second step in the cyclization of GGPP to ent-kaurene in the gibberellins biosynthetic pathway. GA REQUIRING 2 (GA2); FUNCTIONS IN: ent-kaurene synthase activity; INVOLVED IN: gibberellin biosynthetic process, gibberellic acid mediated sig…
AT5G54190	SRR13189582_peak_10540a	10.3245	SRR13189569_peak_14103	12.9665	7.46345	2.71097e-11	0	0.418235	0.541022	57.1002	46.403	48.7961	31	protein_coding protochlorophyllide oxidoreductase A light-dependent NADPH:protochlorophyllide oxidoreductase A protochlorophyllide oxidoreductase A (PORA); FUNCTIONS IN: oxidoreductase activity, protochlorophyllide reductase activity; INVOLVED IN: chlorophyll biosynthetic process, response to ethylene stimulus; LOCATED IN: chloroplast; EXPRESSED IN: 11 plant structures; EXPRESSED DURING: 6 growth…
AT4G36730	SRR13189582_peak_8550	10.264	SRR13189569_peak_11372	7.82152	0.334656	0.19538	31.6941	0	0	0	0	0	44	protein_coding G-box binding factor 1 member of a gene family encoding basic leucine zipper proteins (GBFs) which bind the G-box G-box binding factor 1 (GBF1); CONTAINS InterPro DOMAIN/s: Basic-leucine zipper (bZIP) transcription factor (InterPro:IPR004827), G-box binding, MFMR (InterPro:IPR012900), bZIP transcription factor, bZIP-1 (InterPro:IPR011616); BEST Arabidopsis thaliana protein match is…
AT1G68880	SRR13189582_peak_2320	10.2202	SRR13189569_peak_3130	6.49438	NA	NA	0	0	0	0	0	0	1304	protein_coding basic leucine-zipper 8 basic leucine-zipper 8 (bZIP); FUNCTIONS IN: DNA binding, sequence-specific DNA binding transcription factor activity; INVOLVED IN: regulation of transcription, DNA-dependent; LOCATED IN: chloroplast; EXPRESSED IN: root, leaf; EXPRESSED DURING: LP.04 four leaves visible; CONTAINS InterPro DOMAIN/s: Basic-leucine zipper (bZIP) transcription factor (InterPro:IP…
AT1G68890	SRR13189582_peak_2320	10.2202	SRR13189569_peak_3130	6.49438	-0.320875	0.281601	13.6604	6.33969	0	0	5.39904	7.88499	663	protein_coding magnesium ion binding;thiamin pyrophosphate binding;hydro-lyases;catalytics;2-succinyl-5-enolpyruvyl-6-hydroxy-3-cyclohexene-1-carboxylic-acid synthases Homologous to the four eubacterial men genes involved in menanoquinone biosynthesis. Studies of mutants defective in this gene demonstrated its involvement in phylloquinone biosynthesis in Arabidopsis. magnesium ion binding;thiamin…
AT1G67750	SRR13189582_peak_2235	10.2151	SRR13189569_peak_3018	10.4543	0.136724	0.84548	14.4901	13.6051	15.8258	16.4761	10.9639	17.5577	339	protein_coding Pectate lyase family protein Pectate lyase family protein; FUNCTIONS IN: pectate lyase activity; INVOLVED IN: biological_process unknown; LOCATED IN: endomembrane system; EXPRESSED IN: 21 plant structures; EXPRESSED DURING: 13 growth stages; CONTAINS InterPro DOMAIN/s: Pectin lyase fold/virulence factor (InterPro:IPR011050), AmbAllergen (InterPro:IPR018082), Pectate lyase/Amb aller…
AT3G25690	SRR13189582_peak_5960b	10.1728	SRR13189569_peak_7894b	5.10455	-0.733147	1.79671e-19	153.887	144.114	148.245	82.0086	86.3347	81.3426	381	protein_coding Hydroxyproline-rich glycoprotein family protein actin binding protein required for normal chloroplast positioning CHLOROPLAST UNUSUAL POSITIONING 1 (CHUP1); INVOLVED IN: chloroplast relocation; LOCATED IN: chloroplast outer membrane, chloroplast; EXPRESSED IN: 22 plant structures; EXPRESSED DURING: 13 growth stages; BEST Arabidopsis thaliana protein match is: Tetratricopeptide repe…
AT3G28193	SRR13189582_peak_6085b	10.1518	SRR13189569_peak_8061c	5.29679	NA	NA	0	0	0	0	0	0	965	protein_coding unknown protein; LOCATED IN: endomembrane system; Has 30201 Blast hits to 17322 proteins in 780 species: Archae - 12; Bacteria - 1396; Metazoa - 17338; Fungi - 3422; Plants - 5037; Viruses - 0; Other Eukaryotes - 2996 (source: NCBI BLink).
AT2G34510	SRR13189582_peak_4121	10.1142	SRR13189569_peak_5470c	6.65404	0.347393	0.222981	35.0228	38.6812	41.4843	48.1348	31.0038	48.2936	94	protein_coding Protein of unknown function, DUF642 FUNCTIONS IN: molecular_function unknown; INVOLVED IN: biological_process unknown; LOCATED IN: anchored to membrane; EXPRESSED IN: 20 plant structures; EXPRESSED DURING: 14 growth stages; CONTAINS InterPro DOMAIN/s: Protein of unknown function DUF642 (InterPro:IPR006946), Galactose-binding domain-like (InterPro:IPR008979); BEST Arabidopsis thalia…
AT5G40380	SRR13189582_peak_9972b	10.0838	SRR13189569_peak_13304b	7.841	0.968584	0.0346189	0	5.0744	5.67573	11.9753	9.59862	6.78788	375	protein_coding cysteine-rich RLK (RECEPTOR-like protein kinase) 42 Encodes a cysteine-rich receptor-like protein kinase. cysteine-rich RLK (RECEPTOR-like protein kinase) 42 (CRK42); FUNCTIONS IN: kinase activity; INVOLVED IN: protein amino acid phosphorylation; LOCATED IN: endomembrane system; EXPRESSED IN: 11 plant structures; EXPRESSED DURING: 7 growth stages; CONTAINS InterPro DOMAIN/s: Protei…
AT1G07050	SRR13189582_peak_259	10.0823	SRR13189569_peak_353e	6.24666	0.562576	0.223497	15.7607	26.7095	28.0543	39.1472	42.1901	30.8873	89	protein_coding CCT motif family protein CCT motif family protein; CONTAINS InterPro DOMAIN/s: CCT domain (InterPro:IPR010402); BEST Arabidopsis thaliana protein match is: CCT motif family protein (TAIR:AT4G25990.1); Has 1772 Blast hits to 1772 proteins in 105 species: Archae - 0; Bacteria - 0; Metazoa - 1; Fungi - 2; Plants - 1711; Viruses - 0; Other Eukaryotes - 58 (source: NCBI BLink).
AT1G07051	SRR13189582_peak_259	10.0823	SRR13189569_peak_353e	6.24666									169
AT3G50682	SRR13189582_peak_6449b	10.0223	SRR13189569_peak_8536	5.33295	1.1961	NA	0	0	0	0	0	0	785	protein_coding unknown protein; Has 30201 Blast hits to 17322 proteins in 780 species: Archae - 12; Bacteria - 1396; Metazoa - 17338; Fungi - 3422; Plants - 5037; Viruses - 0; Other Eukaryotes - 2996 (source: NCBI BLink).
AT3G50685	SRR13189582_peak_6449b	10.0223	SRR13189569_peak_8536	5.33295	0.849093	8.9479e-05	83.4854	96.7068	76.5205	124.802	149.792	149.89	47	protein_coding unknown protein; Has 52 Blast hits to 46 proteins in 20 species: Archae - 0; Bacteria - 0; Metazoa - 0; Fungi - 0; Plants - 45; Viruses - 0; Other Eukaryotes - 7 (source: NCBI BLink).
AT2G01530	SRR13189582_peak_3023a	9.96567	SRR13189569_peak_4050b	14.0883	NA	NA	0	0	0	0	0	0	261	protein_coding MLP-like protein 329 MLP-like protein 329 (MLP329); FUNCTIONS IN: copper ion binding; INVOLVED IN: response to biotic stimulus, defense response; LOCATED IN: cellular_component unknown; EXPRESSED IN: hypocotyl, root; CONTAINS InterPro DOMAIN/s: Bet v I allergen (InterPro:IPR000916); BEST Arabidopsis thaliana protein match is: MLP-like protein 328 (TAIR:AT2G01520.1); Has 358 Blast h…
AT2G16668	SRR13189582_peak_3367	9.87041	SRR13189569_peak_4449	5.84788	NA	NA	0	0	0	0	0	0	118	protein_coding unknown protein; Has 30201 Blast hits to 17322 proteins in 780 species: Archae - 12; Bacteria - 1396; Metazoa - 17338; Fungi - 3422; Plants - 5037; Viruses - 0; Other Eukaryotes - 2996 (source: NCBI BLink).
AT1G11720	SRR13189582_peak_476	9.86811	SRR13189569_peak_623	9.69399	-0.451582	0.0884957	8.87974	18.5842	12.8693	6.09227	13.2131	13.6226	513	protein_coding starch synthase 3 Encodes a starch synthase that in addition to its role in starch biosynthesis also has a negative regulatory function in the biosynthesis of transient starch. The protein apparently contains a starch-binding domain (SBD). starch synthase 3 (SS3); FUNCTIONS IN: starch synthase activity, transferase activity, transferring glycosyl groups; INVOLVED IN: starch biosynt…
AT5G06970	SRR13189582_peak_9017a	9.8619	SRR13189569_peak_11994	7.73414	-0.104135	0.794931	9.71264	12.8248	11.21	16.2444	12.6473	15.4284	870	protein_coding Protein of unknown function (DUF810) CONTAINS InterPro DOMAIN/s: Munc13 homology 1 (InterPro:IPR014770), Protein of unknown function DUF810 (InterPro:IPR008528), Mammalian uncoordinated homology 13, domain 2 (InterPro:IPR014772); BEST Arabidopsis thaliana protein match is: Protein of unknown function (DUF810) (TAIR:AT4G11670.1); Has 30201 Blast hits to 17322 proteins in 780 species…
AT5G06980	SRR13189582_peak_9017a	9.8619	SRR13189569_peak_11994	7.73414	0.894785	0.00701017	11.5235	3.61428	6.58446	30.3608	19.197	10.4063	173	protein_coding unknown protein; BEST Arabidopsis thaliana protein match is: unknown protein (TAIR:AT3G12320.1); Has 30201 Blast hits to 17322 proteins in 780 species: Archae - 12; Bacteria - 1396; Metazoa - 17338; Fungi - 3422; Plants - 5037; Viruses - 0; Other Eukaryotes - 2996 (source: NCBI BLink).
AT2G18560	SRR13189582_peak_3436a	9.8598	SRR13189569_peak_4548a	12.0788	0.86478	0.187907	3.97457	4.03047	0	7.83468	8.0645	7.17947	4	protein_coding UDP-Glycosyltransferase superfamily protein UDP-Glycosyltransferase superfamily protein; FUNCTIONS IN: UDP-glycosyltransferase activity, transferase activity, transferring glycosyl groups; INVOLVED IN: metabolic process; LOCATED IN: cellular_component unknown; CONTAINS InterPro DOMAIN/s: UDP-glucuronosyl/UDP-glucosyltransferase (InterPro:IPR002213); BEST Arabidopsis thaliana protei…
AT4G34760	SRR13189582_peak_8429b	9.83816	SRR13189569_peak_11213a	7.77571	1.45783	8.23501e-06	29.267	28.3878	27.0038	50.9472	81.5989	79.6203	149	protein_coding SAUR-like auxin-responsive protein family SAUR-like auxin-responsive protein family ; CONTAINS InterPro DOMAIN/s: Auxin responsive SAUR protein (InterPro:IPR003676); BEST Arabidopsis thaliana protein match is: SAUR-like auxin-responsive protein family (TAIR:AT2G16580.1); Has 1475 Blast hits to 1458 proteins in 28 species: Archae - 0; Bacteria - 0; Metazoa - 0; Fungi - 0; Plants - 1…
AT1G52830	SRR13189582_peak_1727b	9.83308	SRR13189569_peak_2274c	8.27764	4.55888	NA	0	0	0	4.69059	2.8808	3.27818	928	protein_coding indole-3-acetic acid 6 An extragenic dominant suppressor of the hy2 mutant phenotype. Also exhibits aspects of constitutive photomorphogenetic phenotype in the absence of hy2. Mutants have dominant leaf curling phenotype shortened hypocotyls and reduced apical hook. Induced by indole-3-acetic acid. indole-3-acetic acid 6 (IAA6); CONTAINS InterPro DOMAIN/s: Aux/IAA-ARF-dimerisation …
AT5G44020	SRR13189582_peak_10102c	9.80843	SRR13189569_peak_13498	5.43342	0.0371136	0.863832	308.347	272.439	268.638	262.137	266.173	278.332	642	protein_coding HAD superfamily, subfamily IIIB acid phosphatase HAD superfamily, subfamily IIIB acid phosphatase ; FUNCTIONS IN: acid phosphatase activity; INVOLVED IN: biological_process unknown; LOCATED IN: chloroplast, vacuole, membrane; EXPRESSED IN: 23 plant structures; EXPRESSED DURING: 13 growth stages; CONTAINS InterPro DOMAIN/s: Acid phosphatase (Class B) (InterPro:IPR005519), Vegetative…
AT5G62360	SRR13189582_peak_10910h	9.79927	SRR13189569_peak_14609g	8.19984	-0.544421	0.00842025	149.13	143.831	151.753	75.2433	98.4147	102.222	365	protein_coding Plant invertase/pectin methylesterase inhibitor superfamily protein Plant invertase/pectin methylesterase inhibitor superfamily protein; FUNCTIONS IN: enzyme inhibitor activity, pectinesterase inhibitor activity, pectinesterase activity; INVOLVED IN: biological_process unknown; LOCATED IN: cellular_component unknown; EXPRESSED IN: 22 plant structures; EXPRESSED DURING: 13 growth st…
AT2G37170	SRR13189582_peak_4253a	9.7529	SRR13189569_peak_5647a	5.32084	0.649932	0.00144636	60.369	61.7689	49.3258	82.9441	80.8479	87.3945	1418	protein_coding plasma membrane intrinsic protein 2 a member of the plasma membrane intrinsic protein subfamily PIP2. localizes to the plasma membrane and exhibits water transport activity in Xenopus oocyte. expressed specifically in the vascular bundles and protein level increases slightly during leaf dev plasma membrane intrinsic protein 2 (PIP2B); FUNCTIONS IN: water channel activity; INVOLVED …
AT2G37180	SRR13189582_peak_4253a	9.7529	SRR13189569_peak_5647a	5.32084	1.85878	0.00195098	1.75183	6.51265	4.16922	16.5948	16.8347	12.6308	1391	protein_coding Aquaporin-like superfamily protein a member of the plasma membrane intrinsic protein PIP2. functions as aquaporin and is involved in dessication. RESPONSIVE TO DESICCATION 28 (RD28); FUNCTIONS IN: water channel activity; INVOLVED IN: response to desiccation, response to water deprivation, transport, response to osmotic stress; LOCATED IN: plasma membrane, membrane; EXPRESSED IN: sh…
AT3G28200	SRR13189582_peak_6086a	9.7527	SRR13189569_peak_8062	4.94149	0.542583	0.0798067	51.0093	31.4294	36.1218	53.1504	50.3396	56.1629	1263	protein_coding Peroxidase superfamily protein Peroxidase superfamily protein; FUNCTIONS IN: protein binding, peroxidase activity; INVOLVED IN: oxidation reduction, response to oxidative stress; LOCATED IN: plant-type cell wall; EXPRESSED IN: 22 plant structures; EXPRESSED DURING: 13 growth stages; CONTAINS InterPro DOMAIN/s: Haem peroxidase (InterPro:IPR010255), Plant peroxidase (InterPro:IPR0008…
AT5G15650	SRR13189582_peak_9362	9.74311	SRR13189569_peak_12451	6.18585	0.524251	3.69683e-05	110.481	121.017	100.308	141.289	155.661	151.001	1262	protein_coding reversibly glycosylated polypeptide 2 Reversibly Glycosylated Polypeptide-2. Constitutive expression in tobacco impairs plant development and virus spread. reversibly glycosylated polypeptide 2 (RGP2); FUNCTIONS IN: transferase activity, transferring hexosyl groups, glycogenin glucosyltransferase activity; INVOLVED IN: response to cadmium ion, response to salt stress; LOCATED IN: c…
AT5G13710	SRR13189582_peak_9289	9.72014	SRR13189569_peak_12343a	6.93112	0.54081	0.00116513	50.4774	40.4884	63.7692	88.6338	90.6084	96.1619	500	protein_coding sterol methyltransferase 1 SMT1 controls the level of cholesterol in plants sterol methyltransferase 1 (SMT1); FUNCTIONS IN: sterol 24-C-methyltransferase activity; INVOLVED IN: sterol biosynthetic process, embryo development ending in seed dormancy; LOCATED IN: vacuole; EXPRESSED IN: 23 plant structures; EXPRESSED DURING: 13 growth stages; CONTAINS InterPro DOMAIN/s: Sterol methyl…
AT5G13720	SRR13189582_peak_9289	9.72014	SRR13189569_peak_12343a	6.93112	-0.409879	0.106878	81.7198	80.3081	77.4462	57.6132	45.5195	59.1552	1225	protein_coding Uncharacterised protein family (UPF0114) Uncharacterised protein family (UPF0114); LOCATED IN: chloroplast, chloroplast inner membrane, chloroplast envelope; EXPRESSED IN: 21 plant structures; EXPRESSED DURING: 13 growth stages; CONTAINS InterPro DOMAIN/s: Uncharacterised protein family UPF0114, plant (InterPro:IPR016804), Uncharacterised protein family UPF0114 (InterPro:IPR005134)…
AT5G11700	SRR13189582_peak_9217b	9.70196	SRR13189569_peak_12245b	13.4858	0.0712842	0.825163	8.63186	0	0	0	0	0	391	protein_coding LOCATED IN: vacuole; EXPRESSED IN: 24 plant structures; EXPRESSED DURING: 13 growth stages; BEST Arabidopsis thaliana protein match is: glycine-rich protein (TAIR:AT4G32920.3); Has 1807 Blast hits to 1807 proteins in 277 species: Archae - 0; Bacteria - 0; Metazoa - 736; Fungi - 347; Plants - 385; Viruses - 0; Other Eukaryotes - 339 (source: NCBI BLink).
AT5G11710	SRR13189582_peak_9217b	9.70196	SRR13189569_peak_12245b	13.4858	0.319157	0.168727	35.6969	38.8104	36.3642	32.5782	35.7856	37.4546	954	protein_coding ENTH/VHS family protein EPSIN1 plays an important role in the vacuolar trafficking of soluble proteins at the trans-Golgi network via its interaction with gamma-ADR, VTI11, VSR1, and clathrin. Associated with actin filaments and with the Golgi complex. Expressed in most tissues. ENTH/VHS family protein; FUNCTIONS IN: binding; INVOLVED IN: protein targeting to vacuole; LOCATED IN: t…
AT5G51845	SRR13189582_peak_10417a	9.70065	SRR13189569_peak_13941	7.54251	NA	NA	0	0	0	0	0	0	1163	protein_coding Defensin-like (DEFL) family protein Encodes a defensin-like (DEFL) family protein. Defensin-like (DEFL) family protein; LOCATED IN: endomembrane system; BEST Arabidopsis thaliana protein match is: Defensin-like (DEFL) family protein (TAIR:AT5G23212.1); Has 28 Blast hits to 28 proteins in 3 species: Archae - 0; Bacteria - 0; Metazoa - 0; Fungi - 0; Plants - 28; Viruses - 0; Other Eu…
AT5G10770	SRR13189582_peak_9168c	9.68732	SRR13189569_peak_12183a	5.56813	0.088626	0.897365	17.7063	15.2788	17.2121	11.6867	15.2444	20.1846	929	protein_coding Eukaryotic aspartyl protease family protein Eukaryotic aspartyl protease family protein; FUNCTIONS IN: DNA binding, aspartic-type endopeptidase activity; INVOLVED IN: proteolysis; EXPRESSED IN: 12 plant structures; EXPRESSED DURING: 4 anthesis, C globular stage, petal differentiation and expansion stage, E expanded cotyledon stage; CONTAINS InterPro DOMAIN/s: Peptidase aspartic (In…
AT3G58120	SRR13189582_peak_6829a	9.68248	SRR13189569_peak_9037a	7.50772	0.791683	0.000112907	35.3604	33.9866	45.1002	51.2614	59.5947	55.7173	132	protein_coding Basic-leucine zipper (bZIP) transcription factor family protein Encodes a member of the BZIP family of transcription factors. Forms heterodimers with the related protein AtbZIP34. Binds to G-boxes in vitro and is localized to the nucleus in onion epidermal cells. BZIP61; FUNCTIONS IN: DNA binding, transcription activator activity, sequence-specific DNA binding transcription factor …
AT1G58200	SRR13189582_peak_1898	9.67267	SRR13189569_peak_2517	7.99297	-0.103627	0.74218	19.2943	22.3674	14.0718	30.2675	0	0	116	protein_coding MSCS-like 3 A member of MscS-like gene family, structurally very similar to MSL2, comprising of an N-terminal chloroplast transit peptide, five trans-membrane helices and a C-terminal cytoplasmic domain. Mutant plants showed abnormalities in the size and shape of plastids. MSL3-GFP was localized to discrete foci on the plastid envelope and co-localize with the plastid division prot…
AT1G58210	SRR13189582_peak_1898	9.67267	SRR13189569_peak_2517	7.99297	0.818253	NA	1.62751	0.47204	0.958225	1.10757	1.84441	0.788412	372	protein_coding kinase interacting family protein EMBRYO DEFECTIVE 1674 (EMB1674); CONTAINS InterPro DOMAIN/s: SANT associated (InterPro:IPR015216), KIP1-like (InterPro:IPR011684); BEST Arabidopsis thaliana protein match is: Kinase interacting (KIP1-like) family protein (TAIR:AT1G09720.1); Has 30818 Blast hits to 19641 proteins in 1442 species: Archae - 565; Bacteria - 3414; Metazoa - 15518; Fungi…
AT5G44574	SRR13189582_peak_10134b	9.67054	SRR13189569_peak_13553a	10.8559	0.234333	NA	0	1.47049	0	0	1.70715	0	999	protein_coding unknown protein; FUNCTIONS IN: molecular_function unknown; INVOLVED IN: biological_process unknown; LOCATED IN: endomembrane system; Has 6 Blast hits to 6 proteins in 2 species: Archae - 0; Bacteria - 0; Metazoa - 0; Fungi - 0; Plants - 6; Viruses - 0; Other Eukaryotes - 0 (source: NCBI BLink).
AT5G25190	SRR13189582_peak_9742	9.66985	SRR13189569_peak_12979	7.12894	1.59821	0.00160341	5.87399	10.4534	10.9377	18.2966	30.0455	23.3997	120	protein_coding Integrase-type DNA-binding superfamily protein encodes a member of the ERF (ethylene response factor) subfamily B-6 of ERF/AP2 transcription factor family. The protein contains one AP2 domain. There are 12 members in this subfamily including RAP2.11. Integrase-type DNA-binding superfamily protein; CONTAINS InterPro DOMAIN/s: DNA-binding, integrase-type (InterPro:IPR016177), Pathoge…
AT3G18485	SRR13189582_peak_5638	9.66549	SRR13189569_peak_7470	11.9578	0.872052	NA	0.582613	1.06587	0.696624	1.57363	2.58666	0.545702	916	protein_coding iaa-leucine resistant 2 Encodes a novel protein with no predicted membrane-spanning domains that is polymorphic among Arabidopsis accessions. The protein may modulate a metal transporter. Mutants are resistant to IAA-Leu, IAA-Phe, and the divalent metals cobalt and manganese but remain sensitive to free IAA; they are defective in lateral root formation and primary root elongation. …
AT3G60280	SRR13189582_peak_6892a	9.62701	SRR13189569_peak_9127	7.92546	NA	NA	0	0	0	0	0	0	1354	protein_coding uclacyanin 3 Encodes blue copper-binding protein III. uclacyanin 3 (UCC3); FUNCTIONS IN: electron carrier activity, copper ion binding; LOCATED IN: anchored to membrane; EXPRESSED IN: flower; EXPRESSED DURING: petal differentiation and expansion stage; CONTAINS InterPro DOMAIN/s: Plastocyanin-like (InterPro:IPR003245), Cupredoxin (InterPro:IPR008972); BEST Arabidopsis thaliana prot…
AT3G60286	SRR13189582_peak_6892a	9.62701	SRR13189569_peak_9127	7.92546	-0.874428	NA	0	0	0	0	0	0	206	protein_coding unknown protein; Has 30201 Blast hits to 17322 proteins in 780 species: Archae - 12; Bacteria - 1396; Metazoa - 17338; Fungi - 3422; Plants - 5037; Viruses - 0; Other Eukaryotes - 2996 (source: NCBI BLink).
AT3G60290	SRR13189582_peak_6892a	9.62701	SRR13189569_peak_9127	7.92546	0.089379	0.880382	35.4999	23.5025	0	0	16.5831	38.0981	585	protein_coding 2-oxoglutarate (2OG) and Fe(II)-dependent oxygenase superfamily protein 2-oxoglutarate (2OG) and Fe(II)-dependent oxygenase superfamily protein; FUNCTIONS IN: oxidoreductase activity, acting on paired donors, with incorporation or reduction of molecular oxygen, 2-oxoglutarate as one donor, and incorporation of one atom each of oxygen into both donors, oxidoreductase activity; INVOL…
AT5G59380	SRR13189582_peak_10762	9.621	SRR13189569_peak_14407	6.76973	0.400781	NA	7.23265	4.86991	6.836	4.85009	8.81704	6.20034	9	protein_coding methyl-CPG-binding domain 6 Protein containing methyl-CpG-binding domain.Has sequence similarity to human MBD proteins. methyl-CPG-binding domain 6 (MBD6); CONTAINS InterPro DOMAIN/s: DNA-binding, integrase-type (InterPro:IPR016177), Methyl-CpG DNA binding (InterPro:IPR001739); BEST Arabidopsis thaliana protein match is: methyl-CPG-binding domain protein 5 (TAIR:AT3G46580.1); Has 1…
AT1G64170	SRR13189582_peak_2082a	9.57933	SRR13189569_peak_2778a	6.94434	-0.63426	0.352736	7.07097	3.23746	6.32054	4.40478	1.67184	4.71247	23	protein_coding cation/H+ exchanger 16 member of Putative Na+/H+ antiporter family cation/H+ exchanger 16 (CHX16); FUNCTIONS IN: monovalent cation:hydrogen antiporter activity, sodium:hydrogen antiporter activity; INVOLVED IN: cation transport; LOCATED IN: integral to membrane; EXPRESSED IN: stem, male gametophyte, hypocotyl, root, leaf; EXPRESSED DURING: LP.04 four leaves visible; CONTAINS InterP…
AT2G41940	SRR13189582_peak_4531a	9.53505	SRR13189569_peak_6010b	9.72423	-0.114705	0.734605	88.0371	79.851	85.714	67.4208	82.5816	69.3005	1004	protein_coding zinc finger protein 8 Encodes a zinc finger protein containing only a single zinc finger. zinc finger protein 8 (ZFP8); FUNCTIONS IN: sequence-specific DNA binding transcription factor activity, zinc ion binding, nucleic acid binding; INVOLVED IN: trichome differentiation, regulation of transcription; LOCATED IN: intracellular; EXPRESSED IN: 15 plant structures; EXPRESSED DURING: 1…
AT3G11280	SRR13189582_peak_5272	9.53091	SRR13189569_peak_7007a	9.20636	0.431344	0.223547	22.5542	9.46418	11.7323	26.478	29.2281	13.4841	15	protein_coding Duplicated homeodomain-like superfamily protein Putative transcription factors interacting with the gene product of VHA-B1 (vacuolar ATPase subunit B1; as shown through yeast two-hybrid assay). Duplicated homeodomain-like superfamily protein; CONTAINS InterPro DOMAIN/s: Molecular chaperone, heat shock protein, Hsp40, DnaJ (InterPro:IPR015609), SANT, eukarya (InterPro:IPR017884), My…
AT3G11285	SRR13189582_peak_5272	9.53091	SRR13189569_peak_7007a	9.20636									218
AT2G36410	SRR13189582_peak_4208	9.50837	SRR13189569_peak_5586b	9.70521	0.557327	0.0617465	24.1124	20.9989	6.43229	9.12584	0	27.6547	355	protein_coding Family of unknown function (DUF662) Family of unknown function (DUF662) ; LOCATED IN: plasma membrane; EXPRESSED IN: 22 plant structures; EXPRESSED DURING: 13 growth stages; CONTAINS InterPro DOMAIN/s: Protein of unknown function DUF662 (InterPro:IPR007033); BEST Arabidopsis thaliana protein match is: Family of unknown function (DUF662) (TAIR:AT3G52920.1); Has 2751 Blast hits to 25…
AT1G66160	SRR13189582_peak_2157a	9.50068	SRR13189569_peak_2896a	7.069	0.418907	NA	0.462997	0	3.33901	0	4.06237	0	1021	protein_coding CYS, MET, PRO, and GLY protein 1 "CYS, MET, PRO, and GLY protein 1" (CMPG1); FUNCTIONS IN: ubiquitin-protein ligase activity, binding; INVOLVED IN: response to chitin; LOCATED IN: ubiquitin ligase complex; EXPRESSED IN: 18 plant structures; EXPRESSED DURING: 9 growth stages; CONTAINS InterPro DOMAIN/s: U box domain (InterPro:IPR003613), Armadillo-type fold (InterPro:IPR016024); BES…
AT3G52700	SRR13189582_peak_6560b	9.49646	SRR13189569_peak_8690b	7.91101	NA	NA	0	0	0	0	0	0	638	protein_coding unknown protein; Has 6 Blast hits to 6 proteins in 2 species: Archae - 0; Bacteria - 0; Metazoa - 0; Fungi - 0; Plants - 6; Viruses - 0; Other Eukaryotes - 0 (source: NCBI BLink).
AT1G21590	SRR13189582_peak_976b	9.47981	SRR13189569_peak_1248b	6.90634	-0.343463	0.0864724	39.4441	41.0231	46.3703	25.3163	27.8938	29.9437	1056	protein_coding Protein kinase protein with adenine nucleotide alpha hydrolases-like domain Protein kinase protein with adenine nucleotide alpha hydrolases-like domain; FUNCTIONS IN: protein serine/threonine kinase activity, protein kinase activity, kinase activity, ATP binding; INVOLVED IN: protein amino acid phosphorylation, response to stress; LOCATED IN: cellular_component unknown; EXPRESSED I…
AT3G15200	SRR13189582_peak_5498a	9.46593	SRR13189569_peak_7287	9.41833	0.34471	0.422694	0	0	0	0	0	0	469	protein_coding Tetratricopeptide repeat (TPR)-like superfamily protein Tetratricopeptide repeat (TPR)-like superfamily protein; INVOLVED IN: biological_process unknown; LOCATED IN: cytosolic ribosome; CONTAINS InterPro DOMAIN/s: Pentatricopeptide repeat (InterPro:IPR002885); BEST Arabidopsis thaliana protein match is: Tetratricopeptide repeat (TPR)-like superfamily protein (TAIR:AT5G15010.1); Has…
AT4G22620	SRR13189582_peak_7857	9.46243	SRR13189569_peak_10457a	8.05753	-0.0703631	NA	0	0	4.30159	2.42848	1.9943	3.3905	334	protein_coding SAUR-like auxin-responsive protein family SAUR-like auxin-responsive protein family ; CONTAINS InterPro DOMAIN/s: Auxin responsive SAUR protein (InterPro:IPR003676); BEST Arabidopsis thaliana protein match is: SAUR-like auxin-responsive protein family (TAIR:AT4G12410.1); Has 1178 Blast hits to 1169 proteins in 26 species: Archae - 0; Bacteria - 0; Metazoa - 0; Fungi - 0; Plants - 1…
AT4G22630	SRR13189582_peak_7857	9.46243	SRR13189569_peak_10457a	8.05753	NA	NA	0	0	0	0	0	0	1380	protein_coding Bifunctional inhibitor/lipid-transfer protein/seed storage 2S albumin superfamily protein Bifunctional inhibitor/lipid-transfer protein/seed storage 2S albumin superfamily protein; CONTAINS InterPro DOMAIN/s: Bifunctional inhibitor/plant lipid transfer protein/seed storage (InterPro:IPR016140), Plant lipid transfer protein/seed storage/trypsin-alpha amylase inhibitor (InterPro:IPR0…
AT4G01690	SRR13189582_peak_7140	9.43656	SRR13189569_peak_9466	14.5603	0.754487	9.84472e-09	70.283	74.8306	78.7524	120.045	103.764	116.784	20	protein_coding Flavin containing amine oxidoreductase family Encodes protoporphyrinogen oxidase (PPOX). PPOX; FUNCTIONS IN: oxygen-dependent protoporphyrinogen oxidase activity; INVOLVED IN: porphyrin biosynthetic process; LOCATED IN: chloroplast, chloroplast envelope; EXPRESSED IN: 25 plant structures; EXPRESSED DURING: 16 growth stages; CONTAINS InterPro DOMAIN/s: Amine oxidase (InterPro:IPR002…
AT1G21975	SRR13189582_peak_999	9.4329	SRR13189569_peak_1275	5.20139	NA	NA	0	0	0	0	0	0	83	protein_coding unknown protein; Has 30201 Blast hits to 17322 proteins in 780 species: Archae - 12; Bacteria - 1396; Metazoa - 17338; Fungi - 3422; Plants - 5037; Viruses - 0; Other Eukaryotes - 2996 (source: NCBI BLink).
AT1G64950	SRR13189582_peak_2111	9.43262	SRR13189569_peak_2824	5.52709	0.0280776	0.96395	23.4009	20.9647	18.5659	17.7731	20.396	21.3766	420	protein_coding cytochrome P450, family 89, subfamily A, polypeptide 5 member of CYP89A "cytochrome P450, family 89, subfamily A, polypeptide 5" (CYP89A5); FUNCTIONS IN: electron carrier activity, monooxygenase activity, iron ion binding, oxygen binding, heme binding; INVOLVED IN: oxidation reduction; LOCATED IN: endoplasmic reticulum; EXPRESSED IN: callus; CONTAINS InterPro DOMAIN/s: Cytochrome P…
AT1G72450	SRR13189582_peak_2545b	9.39902	SRR13189569_peak_3420b	7.82035	3.16605e-05	0.999944	40.3637	50.3906	49.5537	48.113	33.0438	50.9513	1378	protein_coding jasmonate-zim-domain protein 6 JAZ6 transcript levels rise in response to a jasmonate stimulus and a GFP:JAZ6 fusion protein localizes to the nucleus. Application of jasmonate methyl ester to Arabidopsis roots reduces the levels of a JAZ6:GUS fusion protein, presumably by stimulating ubiquitin-proteasome-mediated degradation. jasmonate-zim-domain protein 6 (JAZ6); CONTAINS InterPro…
AT1G22310	SRR13189582_peak_1015c	9.38966	SRR13189569_peak_1294b	4.82393	-0.199837	0.858761	5.35321	5.58107	4.52561	0	6.58988	0	956	protein_coding methyl-CPG-binding domain 8 Protein containing methyl-CpG-binding domain.Has sequence similarity to human MBD proteins. methyl-CPG-binding domain 8 (MBD8); FUNCTIONS IN: methyl-CpG binding; INVOLVED IN: biological_process unknown; LOCATED IN: nucleus; EXPRESSED IN: 23 plant structures; EXPRESSED DURING: 13 growth stages; CONTAINS InterPro DOMAIN/s: A.T hook-like (InterPro:IPR020478…
AT1G22320	SRR13189582_peak_1015c	9.38966	SRR13189569_peak_1294b	4.82393									244
AT3G16240	SRR13189582_peak_5546	9.36247	SRR13189569_peak_7349	8.68334	0.189647	0.0179075	613.441	643.971	615.126	662.406	654.335	645.078	694	protein_coding delta tonoplast integral protein Delta tonoplast intrinsic protein, functions as a water channel and ammonium (NH3) transporter. Highly expressed in flower, shoot, and stem. Expression shows diurnal regulation and is induced by ammonium (NH3). Protein localized to vacuolar membrane. delta tonoplast integral protein (DELTA-TIP); FUNCTIONS IN: water channel activity, ammonia transmem…
AT5G51790	SRR13189582_peak_10408	9.34657	SRR13189569_peak_13934	5.04659	-0.386071	NA	1.28805	2.38574	3.06848	1.73713	4.29633	2.43891	1554	protein_coding basic helix-loop-helix (bHLH) DNA-binding superfamily protein basic helix-loop-helix (bHLH) DNA-binding superfamily protein; FUNCTIONS IN: DNA binding, sequence-specific DNA binding transcription factor activity; INVOLVED IN: regulation of transcription; LOCATED IN: nucleus; CONTAINS InterPro DOMAIN/s: Helix-loop-helix DNA-binding domain (InterPro:IPR001092), Helix-loop-helix DNA-b…
AT1G51820	SRR13189582_peak_1695	9.33705	SRR13189569_peak_2227b	6.77112	-0.852084	NA	0.232433	0.65184	0.830602	0	0.515994	0.439997	322	protein_coding Leucine-rich repeat protein kinase family protein Leucine-rich repeat protein kinase family protein; FUNCTIONS IN: kinase activity; INVOLVED IN: protein amino acid phosphorylation; LOCATED IN: endomembrane system; EXPRESSED IN: 10 plant structures; EXPRESSED DURING: 7 growth stages; CONTAINS InterPro DOMAIN/s: Protein kinase, ATP binding site (InterPro:IPR017441), Protein kinase, c…
AT1G51823	SRR13189582_peak_1695	9.33705	SRR13189569_peak_2227b	6.77112	NA	NA	0	0	0	0	0	0	87	protein_coding unknown protein; LOCATED IN: endomembrane system; Has 30201 Blast hits to 17322 proteins in 780 species: Archae - 12; Bacteria - 1396; Metazoa - 17338; Fungi - 3422; Plants - 5037; Viruses - 0; Other Eukaryotes - 2996 (source: NCBI BLink).
AT1G31920	SRR13189582_peak_1411	9.32859	SRR13189569_peak_1814	9.71852	0.728587	0.0948982	9.50382	8.79974	6.8069	13.7793	13.4511	12.338	43	protein_coding Tetratricopeptide repeat (TPR)-like superfamily protein Tetratricopeptide repeat (TPR)-like superfamily protein; CONTAINS InterPro DOMAIN/s: Pentatricopeptide repeat (InterPro:IPR002885); BEST Arabidopsis thaliana protein match is: Tetratricopeptide repeat (TPR)-like superfamily protein (TAIR:AT5G66520.1); Has 36071 Blast hits to 13961 proteins in 258 species: Archae - 0; Bacteria …
AT1G31930	SRR13189582_peak_1411	9.32859	SRR13189569_peak_1814	9.71852	-0.208922	0.581673	5.00673	17.8944	17.6108	17.4083	13.7186	13.6799	1067	protein_coding extra-large GTP-binding protein 3 Encodes XLG3 (extra-large G protein 3) that shows significant similarity to the G protein alpha subunit in its C terminal region. Involved in the regulation of root morphological and growth responses. extra-large GTP-binding protein 3 (XLG3); FUNCTIONS IN: guanyl nucleotide binding, signal transducer activity; INVOLVED IN: in 11 processes; LOCATED …
AT1G22610	SRR13189582_peak_1045b	9.30354	SRR13189569_peak_1328a	7.72871	0.144085	0.621154	8.77347	0	22.29	23.6134	20.3904	8.40193	1382	protein_coding C2 calcium/lipid-binding plant phosphoribosyltransferase family protein C2 calcium/lipid-binding plant phosphoribosyltransferase family protein; FUNCTIONS IN: molecular_function unknown; INVOLVED IN: biological_process unknown; LOCATED IN: chloroplast; EXPRESSED IN: 22 plant structures; EXPRESSED DURING: 13 growth stages; CONTAINS InterPro DOMAIN/s: C2 membrane targeting protein (I…
AT4G18890	SRR13189582_peak_7692	9.28491	SRR13189569_peak_10238a	6.14555	-0.0641868	0.96395	4.60268	5.63312	10.4037	5.48768	3.38804	8.13411	506	protein_coding BES1/BZR1 homolog 3 BES1/BZR1 homolog 3 (BEH3); CONTAINS InterPro DOMAIN/s: BZR1, transcriptional repressor (InterPro:IPR008540); BEST Arabidopsis thaliana protein match is: BES1/BZR1 homolog 4 (TAIR:AT1G78700.1); Has 411 Blast hits to 325 proteins in 33 species: Archae - 0; Bacteria - 8; Metazoa - 41; Fungi - 2; Plants - 260; Viruses - 2; Other Eukaryotes - 98 (source: NCBI BLink).
AT2G24150	SRR13189582_peak_3662	9.27664	SRR13189569_peak_4850d	10.8499	0.8242	0.00855622	19.2899	21.3348	21.1044	11.659	22.024	33.728	82	protein_coding heptahelical protein 3 heptahelical transmembrane protein HHP3 heptahelical protein 3 (HHP3); FUNCTIONS IN: receptor activity; INVOLVED IN: response to oxidative stress, response to hormone stimulus, response to sucrose stimulus; LOCATED IN: integral to membrane; EXPRESSED IN: 23 plant structures; EXPRESSED DURING: 13 growth stages; CONTAINS InterPro DOMAIN/s: Hly-III related (Inte…
AT4G20250	SRR13189582_peak_7752	9.27328	SRR13189569_peak_10326b	7.51157	NA	NA	0	0	0	0	0	0	188	protein_coding unknown protein; Has 2 Blast hits to 2 proteins in 1 species: Archae - 0; Bacteria - 0; Metazoa - 0; Fungi - 0; Plants - 2; Viruses - 0; Other Eukaryotes - 0 (source: NCBI BLink).
AT4G20260	SRR13189582_peak_7752	9.27328	SRR13189569_peak_10326b	7.51157	0.426416	9.11631e-08	324.852	281.794	269.575	298.176	561.205	384.023	406	protein_coding plasma-membrane associated cation-binding protein 1 Encodes a Ca2+ and Cu2+ binding protein. N-terminal myristylation on glycine 2 appears to enable it to associate tightly with the plasma membrane. Recombinant PCaP1 interacts strongly with phosphatidylinositol 3,5-bisphosphate (PtdIns(3,5)P2) and PtdIns (3,4,5)P3, and weakly with PtdIns(3,5)P2 and PtdIns(4,5). It also interacts wi…
AT1G07250	SRR13189582_peak_273	9.2236	SRR13189569_peak_369	5.18961	-0.282224	0.380525	41.9456	36.6657	38.244	0	25.5647	32.346	817	protein_coding UDP-glucosyl transferase 71C4 UDP-glucosyl transferase 71C4 (UGT71C4); FUNCTIONS IN: quercetin 3-O-glucosyltransferase activity, quercetin 7-O-glucosyltransferase activity, UDP-glucosyltransferase activity, transferase activity, transferring glycosyl groups; INVOLVED IN: metabolic process; LOCATED IN: cellular_component unknown; EXPRESSED IN: 22 plant structures; EXPRESSED DURING: …
AT4G00490	SRR13189582_peak_7088b	9.17846	SRR13189569_peak_9384	6.51769	0.985768	0.000388878	8.35644	12.9084	6.97993	30.6327	30.8951	23.6337	12	protein_coding beta-amylase 2 Encodes a chloroplast beta-amylase. The enzyme activity is very weak compared to BAM1 and BAM3. Mutant of BAM2 has no visible phenotype. beta-amylase 2 (BAM2); FUNCTIONS IN: beta-amylase activity; INVOLVED IN: carbohydrate metabolic process, polysaccharide catabolic process; LOCATED IN: chloroplast; EXPRESSED IN: 22 plant structures; EXPRESSED DURING: 13 growth stage…
AT1G72820	SRR13189582_peak_2567	9.1712	SRR13189569_peak_3451b	7.22118	-0.0753496	0.925428	15.3526	13.7153	11.1253	12.0687	9.52098	13.8033	535	protein_coding Mitochondrial substrate carrier family protein Mitochondrial substrate carrier family protein; FUNCTIONS IN: binding; INVOLVED IN: transport, mitochondrial transport, transmembrane transport; LOCATED IN: mitochondrial inner membrane, membrane; EXPRESSED IN: 23 plant structures; EXPRESSED DURING: 13 growth stages; CONTAINS InterPro DOMAIN/s: Mitochondrial carrier protein (InterPro:I…
AT4G18700	SRR13189582_peak_7683	9.16027	SRR13189569_peak_10226	6.25385	0.100302	0.834923	25.3264	26.4164	22.7074	26.6542	27.9909	20.2824	957	protein_coding CBL-interacting protein kinase 12 Encodes CBL-interacting protein kinase 12 (CIPK12). CBL-interacting protein kinase 12 (CIPK12); FUNCTIONS IN: protein serine/threonine kinase activity, protein kinase activity, kinase activity, ATP binding; INVOLVED IN: signal transduction, protein amino acid phosphorylation; EXPRESSED IN: 24 plant structures; EXPRESSED DURING: 15 growth stages; CO…
AT2G46820	SRR13189582_peak_4791	9.15898	SRR13189569_peak_6363b	5.12904	1.04381	7.91697e-82	874.296	888.861	852.19	1589.75	1704.61	1674.78	13	protein_coding photosystem I P subunit Encodes the P subunit of Photosystem I. About 25% of the TMP14 pool appeared to be phosphorylated, and this ratio is not affected by light. Contains seven phosphorylation sites on threonine residue and chloroplast targeting signal. Located in the proximity of PSI-L, -H and -O subunits. photosystem I P subunit (PSI-P); FUNCTIONS IN: DNA binding; INVOLVED IN: …
AT5G39580	SRR13189582_peak_9952a	9.15226	SRR13189569_peak_13276b	6.90925	0.261212	NA	0.543052	0	0.325082	0.369659	0.304313	0	120	protein_coding Peroxidase superfamily protein Peroxidase superfamily protein; FUNCTIONS IN: peroxidase activity, heme binding; INVOLVED IN: defense response to fungus, N-terminal protein myristoylation; LOCATED IN: endomembrane system; EXPRESSED IN: 17 plant structures; EXPRESSED DURING: 12 growth stages; CONTAINS InterPro DOMAIN/s: Haem peroxidase (InterPro:IPR010255), Plant peroxidase (InterPro…
AT5G39581	SRR13189582_peak_9952a	9.15226	SRR13189569_peak_13276b	6.90925	NA	NA	0	0	0	0	0	0	57	protein_coding unknown protein; Has 30201 Blast hits to 17322 proteins in 780 species: Archae - 12; Bacteria - 1396; Metazoa - 17338; Fungi - 3422; Plants - 5037; Viruses - 0; Other Eukaryotes - 2996 (source: NCBI BLink).
AT1G03870	SRR13189582_peak_132b	9.13781	SRR13189569_peak_174c	7.43228	1.17326	1.6134e-13	66.0328	71.4692	87.1675	150.916	155.681	160.004	553	protein_coding FASCICLIN-like arabinoogalactan 9 fasciclin-like arabinogalactan-protein 9 (Fla9) FASCICLIN-like arabinoogalactan 9 (FLA9); LOCATED IN: anchored to plasma membrane, plasma membrane, anchored to membrane; EXPRESSED IN: 23 plant structures; EXPRESSED DURING: 14 growth stages; CONTAINS InterPro DOMAIN/s: FAS1 domain (InterPro:IPR000782); BEST Arabidopsis thaliana protein match is: FAS…
AT2G21210	SRR13189582_peak_3525	9.10787	SRR13189569_peak_4676	8.11139	-0.739532	0.127708	54.2182	36.1294	47.2493	23.1191	17.757	33.5465	176	protein_coding SAUR-like auxin-responsive protein family Putative auxin-regulated protein whose expression is downregulated in response to chitin oligomers. SAUR-like auxin-responsive protein family ; CONTAINS InterPro DOMAIN/s: Auxin responsive SAUR protein (InterPro:IPR003676); BEST Arabidopsis thaliana protein match is: SAUR-like auxin-responsive protein family (TAIR:AT4G38840.1); Has 1354 Bla…
AT4G16370	SRR13189582_peak_7543a	9.10301	SRR13189569_peak_10044	5.84131	-1.07795	1.83966e-13	85.7885	72.4817	76.2049	39.0758	33.6422	31.0141	334	protein_coding oligopeptide transporter Encodes an oligopeptide transporter involved in metal homeostasis. oligopeptide transporter (OPT3); CONTAINS InterPro DOMAIN/s: Tetrapeptide transporter, OPT1/isp4 (InterPro:IPR004648), Oligopeptide transporter OPT superfamily (InterPro:IPR004813); BEST Arabidopsis thaliana protein match is: oligopeptide transporter 2 (TAIR:AT1G09930.1); Has 1146 Blast hits…
AT2G25110	SRR13189582_peak_3698	9.09942	SRR13189569_peak_4900	5.21208	0.52334	0.127879	30.8866	29.6596	24.6944	36.3867	42.9585	33.985	49	protein_coding stromal cell-derived factor 2-like protein precursor Encodes an endoplasmic reticulum protein SDF2 (stromal-derived factor-2). Forms a complex SDF2-ERdj3B-BiP that is required for the proper accumulation of the surface-exposed leucine-rich repeat receptor kinases EFR. EFR is involved in PAMP (pathogen associated molecular patterns) triggered immunity. stromal cell-derived factor 2-…
AT5G45630	SRR13189582_peak_10175b	9.09537	SRR13189569_peak_13612b	6.33028	0.854583	NA	1.63135	1.48986	0	2.18904	3.5901	1.52182	797	protein_coding Protein of unknown function, DUF584 CONTAINS InterPro DOMAIN/s: Protein of unknown function DUF584 (InterPro:IPR007608); BEST Arabidopsis thaliana protein match is: AtS40-3 (TAIR:AT4G18980.1); Has 158 Blast hits to 158 proteins in 19 species: Archae - 0; Bacteria - 0; Metazoa - 0; Fungi - 0; Plants - 158; Viruses - 0; Other Eukaryotes - 0 (source: NCBI BLink).
AT5G16750	SRR13189582_peak_9416	9.08559	SRR13189569_peak_12517	8.40509	0.346324	0.652776	4.43519	3.3974	4.00773	4.28173	5.42883	0	291	protein_coding Transducin family protein / WD-40 repeat family protein Encodes a nucleolar localized WD-40 repeat protein that is preferentially expressed in dividing cells and is required for regulated division planes and embryo development. TORMOZEMBRYO DEFECTIVE (TOZ); CONTAINS InterPro DOMAIN/s: WD40 repeat 2 (InterPro:IPR019782), WD40 repeat, conserved site (InterPro:IPR019775), WD40 repeat …
AT5G16760	SRR13189582_peak_9416	9.08559	SRR13189569_peak_12517	8.40509	0.473745	0.325441	11.6727	14.071	14.8024	16.5115	17.7781	17.5261	12	protein_coding Inositol 1,3,4-trisphosphate 5/6-kinase family protein Encodes a inositol 1,3,4-trisphosphate 5/6-kinase. Inositol 1,3,4-trisphosphate 5/6-kinase family protein; FUNCTIONS IN: inositol or phosphatidylinositol kinase activity, catalytic activity; INVOLVED IN: inositol and derivative phosphorylation; LOCATED IN: intracellular; EXPRESSED IN: 24 plant structures; EXPRESSED DURING: 16 g…
AT5G58070	SRR13189582_peak_10713	9.08469	SRR13189569_peak_14339	5.9329	0.396389	0.0018062	170.821	166.475	167.347	263.128	199.793	272.203	96	protein_coding temperature-induced lipocalin Encodes a temperature-induced lipocalin TIL1. Involved in thermotolerance. Peripherally associated with plasma membrane. temperature-induced lipocalin (TIL); FUNCTIONS IN: binding, transporter activity; INVOLVED IN: transport, response to cold, response to light stimulus, response to heat; LOCATED IN: mitochondrion, endoplasmic reticulum, plasma membra…
AT3G29320	SRR13189582_peak_6123	9.04641	SRR13189569_peak_8127	6.63023	0.585071	4.81739e-12	113.21	97.5455	111.999	144.638	148.199	150.105	100	protein_coding Glycosyl transferase, family 35 Encodes a plastidic alpha-glucan phosphorylase. In vitro, the enzyme has a preference for maltooligosaccharides, such as maltoheptaose. Glycosyl transferase, family 35; FUNCTIONS IN: phosphorylase activity, transferase activity, transferring glycosyl groups; INVOLVED IN: response to water deprivation, response to temperature stimulus; LOCATED IN: chl…
AT5G11416	SRR13189582_peak_9200b	9.01044	SRR13189569_peak_12224b	8.54177	1.1961	NA	0	0	0	0	0	0	1502	protein_coding unknown protein; Has 30201 Blast hits to 17322 proteins in 780 species: Archae - 12; Bacteria - 1396; Metazoa - 17338; Fungi - 3422; Plants - 5037; Viruses - 0; Other Eukaryotes - 2996 (source: NCBI BLink).
AT5G11420	SRR13189582_peak_9200b	9.01044	SRR13189569_peak_12224b	8.54177	0.571198	6.20907e-06	98.9484	96.9416	99.7841	140.079	133.109	129.671	30	protein_coding Protein of unknown function, DUF642 FUNCTIONS IN: molecular_function unknown; INVOLVED IN: biological_process unknown; LOCATED IN: cell wall, plant-type cell wall; EXPRESSED IN: 23 plant structures; EXPRESSED DURING: 13 growth stages; CONTAINS InterPro DOMAIN/s: Protein of unknown function DUF642 (InterPro:IPR006946), Galactose-binding domain-like (InterPro:IPR008979); BEST Arabido…
AT3G52500	SRR13189582_peak_6551a	9.00315	SRR13189569_peak_8676e	7.21491	0.000825593	0.998237	110.931	98.8352	106.408	111.686	86.0491	95.8216	27	protein_coding Eukaryotic aspartyl protease family protein Eukaryotic aspartyl protease family protein; FUNCTIONS IN: aspartic-type endopeptidase activity; INVOLVED IN: proteolysis; LOCATED IN: cell wall, membrane, plant-type cell wall; EXPRESSED IN: 22 plant structures; EXPRESSED DURING: 13 growth stages; CONTAINS InterPro DOMAIN/s: Peptidase aspartic (InterPro:IPR021109), Peptidase aspartic, ca…
AT1G19400	SRR13189582_peak_852a	9.0031	SRR13189569_peak_1103a	8.21726	0.113705	0.818823	29.9847	32.3858	27.8714	21.4328	28.4228	38.9649	117	protein_coding Erythronate-4-phosphate dehydrogenase family protein Erythronate-4-phosphate dehydrogenase family protein; BEST Arabidopsis thaliana protein match is: Erythronate-4-phosphate dehydrogenase family protein (TAIR:AT1G75180.3); Has 144 Blast hits to 144 proteins in 19 species: Archae - 0; Bacteria - 0; Metazoa - 0; Fungi - 0; Plants - 144; Viruses - 0; Other Eukaryotes - 0 (source: NCB…
AT5G47650	SRR13189582_peak_10268	8.9992	SRR13189569_peak_13735	5.59271	0.899985	0.142055	0	6.84675	0	0	0	11.4493	297	protein_coding nudix hydrolase homolog 2 Encodes an ADP-ribose pyrophosphatase that confers enhanced tolerance to oxidative stress. nudix hydrolase homolog 2 (NUDT2); FUNCTIONS IN: hydrolase activity, ADP-ribose diphosphatase activity, NAD or NADH binding; INVOLVED IN: response to oxidative stress; LOCATED IN: cytosol; EXPRESSED IN: 17 plant structures; EXPRESSED DURING: 12 growth stages; CONTAIN…
AT5G47660	SRR13189582_peak_10268	8.9992	SRR13189569_peak_13735	5.59271	0.341411	0.757481	6.65396	4.2999	3.94608	5.26915	5.54127	6.90199	252	protein_coding Homeodomain-like superfamily protein Homeodomain-like superfamily protein; CONTAINS InterPro DOMAIN/s: SANT, DNA-binding (InterPro:IPR001005), MADF domain (InterPro:IPR006578), MYB-like (InterPro:IPR017877); BEST Arabidopsis thaliana protein match is: Duplicated homeodomain-like superfamily protein (TAIR:AT5G28300.1); Has 1807 Blast hits to 1807 proteins in 277 species: Archae - 0;…
AT3G51550	SRR13189582_peak_6494	8.99731	SRR13189569_peak_8603c	5.97194	-0.345246	0.00526294	84.2579	93.6312	81.8524	67.9734	60.1133	62.661	198	protein_coding Malectin/receptor-like protein kinase family protein Encodes a synergid-expressed, plasma-membrane localized receptor-like kinase that accumulates asymetrically in the synergid membrnane at the filiform apparatus and mediates male-female gametophyte interactions during pollen tube reception. FERONIA (FER); FUNCTIONS IN: protein kinase activity, kinase activity; INVOLVED IN: pollen …
AT1G16150	SRR13189582_peak_711	8.96166	SRR13189569_peak_921	8.12549	0.969661	NA	0	0	0.312616	0	0	0.255153	229	protein_coding wall associated kinase-like 4 Encodes a cell-wall associated kinase like protein of the receptor-like kinase (RLK) superfamily. Likely involved in Arabidopsis root mineral responses to Zn2+, Cu2+, K+, Na+ and Ni+. wall associated kinase-like 4 (WAKL4); CONTAINS InterPro DOMAIN/s: Serine/threonine-protein kinase domain (InterPro:IPR002290), Serine/threonine-protein kinase-like domai…
AT1G52290	SRR13189582_peak_1710a	8.95757	SRR13189569_peak_2248	5.55286	-0.140018	0.80404	13.5425	18.538	17.5295	13.9138	10.641	14.3089	953	protein_coding Protein kinase superfamily protein Protein kinase superfamily protein; FUNCTIONS IN: protein kinase activity, ATP binding; INVOLVED IN: protein amino acid phosphorylation; LOCATED IN: plasma membrane; EXPRESSED IN: 23 plant structures; EXPRESSED DURING: 14 growth stages; CONTAINS InterPro DOMAIN/s: Protein kinase, ATP binding site (InterPro:IPR017441), Protein kinase, catalytic dom…
AT5G24830	SRR13189582_peak_9724b	8.92353	SRR13189569_peak_12956	5.43778	0.016179	0.989881	3.63208	3.29884	4.34135	4.9113	2.16216	3.63456	1386	protein_coding Tetratricopeptide repeat (TPR)-like superfamily protein Tetratricopeptide repeat (TPR)-like superfamily protein; CONTAINS InterPro DOMAIN/s: Pentatricopeptide repeat (InterPro:IPR002885); BEST Arabidopsis thaliana protein match is: Pentatricopeptide repeat (PPR) superfamily protein (TAIR:AT1G63080.1); Has 30201 Blast hits to 17322 proteins in 780 species: Archae - 12; Bacteria - 13…
AT4G28703	SRR13189582_peak_8144	8.92298	SRR13189569_peak_10839a	10.9563	2.01128	NA	1.50273	1.44927	0	0	1.6932	5.84646	425	protein_coding RmlC-like cupins superfamily protein RmlC-like cupins superfamily protein; CONTAINS InterPro DOMAIN/s: Cupin, RmlC-type (InterPro:IPR011051), Protein of unknown function DUF861, cupin-3 (InterPro:IPR008579), RmlC-like jelly roll fold (InterPro:IPR014710); BEST Arabidopsis thaliana protein match is: RmlC-like cupins superfamily protein (TAIR:AT3G04300.1); Has 30201 Blast hits to 173…
AT1G78250	SRR13189582_peak_2878	8.89092	SRR13189569_peak_3855	6.42333									324
AT5G15340	SRR13189582_peak_9352a	8.89027	SRR13189569_peak_12439a	9.19079	-0.391477	NA	0.338686	1.94699	0.401316	0	0.379974	0.32582	479	protein_coding Pentatricopeptide repeat (PPR) superfamily protein Pentatricopeptide repeat (PPR) superfamily protein; INVOLVED IN: biological_process unknown; LOCATED IN: mitochondrion; CONTAINS InterPro DOMAIN/s: Pentatricopeptide repeat (InterPro:IPR002885); BEST Arabidopsis thaliana protein match is: Tetratricopeptide repeat (TPR)-like superfamily protein (TAIR:AT2G29760.1); Has 30617 Blast hi…
AT4G08949	SRR13189582_peak_7304a	8.87993	SRR13189569_peak_9696a	6.64422	NA	NA	0	0	0	0	0	0	215	protein_coding unknown protein; Has 30201 Blast hits to 17322 proteins in 780 species: Archae - 12; Bacteria - 1396; Metazoa - 17338; Fungi - 3422; Plants - 5037; Viruses - 0; Other Eukaryotes - 2996 (source: NCBI BLink).
AT4G08950	SRR13189582_peak_7304a	8.87993	SRR13189569_peak_9696a	6.64422	0.423988	0.561931	14.1468	7.82344	9.67397	13.2782	14.6542	11.4956	1361	protein_coding Phosphate-responsive 1 family protein EXORDIUM (EXO); FUNCTIONS IN: molecular_function unknown; INVOLVED IN: response to brassinosteroid stimulus; LOCATED IN: cell wall, plant-type cell wall; EXPRESSED IN: 21 plant structures; EXPRESSED DURING: 13 growth stages; CONTAINS InterPro DOMAIN/s: Phosphate-induced protein 1 (InterPro:IPR006766); BEST Arabidopsis thaliana protein match is:…
AT3G04855	SRR13189582_peak_4999a	8.8601	SRR13189569_peak_6664	5.45038	NA	NA	0	0	0	0	0	0	104	protein_coding unknown protein; Has 30201 Blast hits to 17322 proteins in 780 species: Archae - 12; Bacteria - 1396; Metazoa - 17338; Fungi - 3422; Plants - 5037; Viruses - 0; Other Eukaryotes - 2996 (source: NCBI BLink).
AT5G61590	SRR13189582_peak_10869	8.85794	SRR13189569_peak_14551a	6.19576	-0.143103	0.416945	273.741	274.82	271.582	225.919	230.618	222.081	147	protein_coding Integrase-type DNA-binding superfamily protein encodes a member of the ERF (ethylene response factor) subfamily B-3 of ERF/AP2 transcription factor family. The protein contains one AP2 domain. There are 18 members in this subfamily including ATERF-1, ATERF-2, AND ATERF-5. Integrase-type DNA-binding superfamily protein; CONTAINS InterPro DOMAIN/s: DNA-binding, integrase-type (InterP…
AT4G03390	SRR13189582_peak_7209	8.85487	SRR13189569_peak_9562b	5.99962	0.0179273	0.969126	21.9506	19.9437	17.9602	20.3912	18.8895	22.6598	436	protein_coding STRUBBELIG-receptor family 3 STRUBBELIG-receptor family 3 (SRF3); FUNCTIONS IN: protein serine/threonine kinase activity, kinase activity, ATP binding; INVOLVED IN: transmembrane receptor protein tyrosine kinase signaling pathway, protein amino acid phosphorylation; LOCATED IN: plasma membrane; EXPRESSED IN: 23 plant structures; EXPRESSED DURING: 13 growth stages; CONTAINS InterPro…
AT4G25470	SRR13189582_peak_8004	8.83849	SRR13189569_peak_10649	5.09072	0.216436	NA	2.25798	2.84206	5.35973	4.11333	4.24959	2.8951	129	protein_coding C-repeat/DRE binding factor 2 Encodes a member of the DREB subfamily A-1 of ERF/AP2 transcription factor family (CBF2). The protein contains one AP2 domain. There are six members in this subfamily, including CBF1, CBF2, and CBF3. This gene is involved in response to low temperature, abscisic acid, and circadian rhythm. Overexpressing this gene leads to increased freeze tolerance an…
AT3G50240	SRR13189582_peak_6414a	8.83753	SRR13189569_peak_8497	5.42464	-0.285698	0.461002	11.0484	11.9932	0	3.38576	3.5769	8.20424	330	protein_coding ATP binding microtubule motor family protein Encodes a kinesin-related protein. KICP-02; FUNCTIONS IN: microtubule motor activity, ATP binding; INVOLVED IN: microtubule-based movement; LOCATED IN: chloroplast; EXPRESSED IN: 21 plant structures; EXPRESSED DURING: 13 growth stages; CONTAINS InterPro DOMAIN/s: Kinesin, motor region, conserved site (InterPro:IPR019821), Kinesin, motor …
AT1G70944	SRR13189582_peak_2481	8.83556	SRR13189569_peak_3322b	6.40311	NA	NA	0	0	0	0	0	0	1237	protein_coding unknown protein; Has 30201 Blast hits to 17322 proteins in 780 species: Archae - 12; Bacteria - 1396; Metazoa - 17338; Fungi - 3422; Plants - 5037; Viruses - 0; Other Eukaryotes - 2996 (source: NCBI BLink).
AT1G13740	SRR13189582_peak_589	8.82228	SRR13189569_peak_759a	8.16445	0.0787102	0.952369	3.61771	9.82341	6.19121	5.67017	7.22221	0	788	protein_coding ABI five binding protein 2 Encodes a member of a small plant-specific gene family whose members interact with ABI5 and appear to be involved in mediating stress responses. AFP2 mutants affect a number of ABA mediated processes such as germination and response to osmotic and sugar stress. AFP2 nuclear localization is stress dependent. ABI five binding protein 2 (AFP2); CONTAINS Inte…
AT1G05410	SRR13189582_peak_196	8.79516	SRR13189569_peak_274a	5.97359	0.511627	0.450031	7.32835	0	7.31453	9.98632	0	1.91087	282	protein_coding Protein of unknown function (DUF1423) Protein of unknown function (DUF1423); CONTAINS InterPro DOMAIN/s: Protein of unknown function DUF1423, plant (InterPro:IPR004082); BEST Arabidopsis thaliana protein match is: unknown protein (TAIR:AT4G14840.1); Has 192 Blast hits to 189 proteins in 31 species: Archae - 0; Bacteria - 0; Metazoa - 2; Fungi - 10; Plants - 173; Viruses - 0; Other …
AT1G27440	SRR13189582_peak_1217a	8.79035	SRR13189569_peak_1556a	6.86602	0.454649	0.655076	5.11227	4.05604	3.54129	6.33494	5.24705	5.726	176	protein_coding Exostosin family protein GUT2; FUNCTIONS IN: glucuronoxylan glucuronosyltransferase activity, catalytic activity; INVOLVED IN: secondary cell wall biogenesis, glucuronoxylan biosynthetic process; LOCATED IN: endomembrane system, membrane; EXPRESSED IN: 25 plant structures; EXPRESSED DURING: 14 growth stages; CONTAINS InterPro DOMAIN/s: Exostosin-like (InterPro:IPR004263); BEST Arab…
AT1G27450	SRR13189582_peak_1217a	8.79035	SRR13189569_peak_1556a	6.86602	0.519159	0.00721578	50.6639	43.6788	46.5773	125.299	74.576	87.4709	128	protein_coding adenine phosphoribosyl transferase 1 Adenosine phosphoribosyl transferase(E.C:2.4.2.7), involved in the one-step salvage of adenine to AMP. adenine phosphoribosyl transferase 1 (APT1); FUNCTIONS IN: adenine phosphoribosyltransferase activity; INVOLVED IN: response to cadmium ion, adenine salvage; LOCATED IN: cytosol, chloroplast, plasma membrane, plant-type cell wall; EXPRESSED IN:…
AT1G66190	SRR13189582_peak_2164a	8.77768	SRR13189569_peak_2905a	7.65367	-0.144291	NA	4.11786	2.7798	6.31432	2.38115	2.59909	5.56527	84	protein_coding unknown protein; BEST Arabidopsis thaliana protein match is: unknown protein (TAIR:AT5G37550.1); Has 30 Blast hits to 30 proteins in 10 species: Archae - 0; Bacteria - 0; Metazoa - 0; Fungi - 7; Plants - 19; Viruses - 0; Other Eukaryotes - 4 (source: NCBI BLink).
AT1G18740	SRR13189582_peak_811d	8.77739	SRR13189569_peak_1056c	5.54148	0.701061	0.0398667	15.2859	19.9499	12.4997	21.1962	30.2876	7.90029	237	protein_coding Protein of unknown function (DUF793) FUNCTIONS IN: molecular_function unknown; INVOLVED IN: biological_process unknown; EXPRESSED IN: 23 plant structures; EXPRESSED DURING: 13 growth stages; CONTAINS InterPro DOMAIN/s: Protein BYPASS related (InterPro:IPR008511); BEST Arabidopsis thaliana protein match is: Protein of unknown function (DUF793) (TAIR:AT1G74450.1); Has 167 Blast hits …
AT1G63350	SRR13189582_peak_2050	8.74518	SRR13189569_peak_2727b	8.0768	-0.235715	0.808702	4.7933	0	2.96612	3.70412	0	3.27983	144	protein_coding Disease resistance protein (CC-NBS-LRR class) family Disease resistance protein (CC-NBS-LRR class) family; FUNCTIONS IN: ATP binding; INVOLVED IN: N-terminal protein myristoylation, defense response; LOCATED IN: cellular_component unknown; EXPRESSED IN: 6 plant structures; EXPRESSED DURING: LP.06 six leaves visible, LP.04 four leaves visible, 4 anthesis, LP.08 eight leaves visible;…
AT1G72510	SRR13189582_peak_2550b	8.73432	SRR13189569_peak_3426c	5.08186	0.547568	0.0520142	34.1424	32.9966	27.6227	28.8184	41.3845	32.7161	983	protein_coding Protein of unknown function (DUF1677) Protein of unknown function (DUF1677); CONTAINS InterPro DOMAIN/s: Protein of unknown function DUF1677, plant (InterPro:IPR012876); BEST Arabidopsis thaliana protein match is: Protein of unknown function (DUF1677) (TAIR:AT2G09970.1); Has 246 Blast hits to 246 proteins in 14 species: Archae - 0; Bacteria - 0; Metazoa - 0; Fungi - 0; Plants - 246…
AT1G21270	SRR13189582_peak_956b	8.73051	SRR13189569_peak_1225b	6.96751	-0.422994	0.0114455	59.6267	72.8026	59.5745	46.0849	43.0056	45.125	165	protein_coding wall-associated kinase 2 cytoplasmic serine/threonine protein kinase induced by salicylic acid. mutant plants exhibit a loss of cell expansion and dependence on sugars and salts for seedling growth, affecting the expression and activity of vacuolar invertase. wall-associated kinase 2 (WAK2); FUNCTIONS IN: protein serine/threonine kinase activity, protein kinase activity, calcium io…
AT3G17090	SRR13189582_peak_5590	8.73009	SRR13189569_peak_7397	7.67877	0.697319	0.00781309	24.068	26.0732	28.0585	49.4355	33.3341	34.7442	93	protein_coding Protein phosphatase 2C family protein Protein phosphatase 2C family protein; FUNCTIONS IN: protein serine/threonine phosphatase activity, catalytic activity; INVOLVED IN: protein amino acid dephosphorylation; LOCATED IN: endomembrane system, protein serine/threonine phosphatase complex; EXPRESSED IN: 24 plant structures; EXPRESSED DURING: 15 growth stages; CONTAINS InterPro DOMAIN/…
AT3G50930	SRR13189582_peak_6475a	8.71242	SRR13189569_peak_8565	7.69865	0.115232	0.887454	8.07067	7.06778	9.29461	10.249	7.85758	6.43874	42	protein_coding cytochrome BC1 synthesis cytochrome BC1 synthesis (BCS1); FUNCTIONS IN: nucleoside-triphosphatase activity, ATPase activity, nucleotide binding, ATP binding; LOCATED IN: mitochondrion; EXPRESSED IN: 24 plant structures; EXPRESSED DURING: 13 growth stages; CONTAINS InterPro DOMAIN/s: ATPase, AAA-type, core (InterPro:IPR003959), ATPase, AAA+ type, core (InterPro:IPR003593), ATPase, A…
AT4G14746	SRR13189582_peak_7484	8.70754	SRR13189569_peak_9964b	9.39624	0.621835	0.410808	9.9091	14.1675	11.7692	21.4977	23.2106	9.45059	135	protein_coding CONTAINS InterPro DOMAIN/s: EGF-like (InterPro:IPR006210); Has 259 Blast hits to 234 proteins in 55 species: Archae - 0; Bacteria - 0; Metazoa - 184; Fungi - 0; Plants - 69; Viruses - 0; Other Eukaryotes - 6 (source: NCBI BLink).
AT4G25490	SRR13189582_peak_8008a	8.67886	SRR13189569_peak_10656a	5.10666	-0.519039	NA	3.67593	3.55876	4.34245	1.9803	3.2732	2.1207	145	protein_coding C-repeat/DRE binding factor 1 Transcriptional activator that binds to the DRE/CRT regulatory element and induces COR (cold-regulated) gene expression increasing plant freezing tolerance. It encodes a member of the DREB subfamily A-1 of ERF/AP2 transcription factor family (CBF1). The protein contains one AP2 domain. There are six members in this subfamily, including CBF1, CBF2, and …
AT1G67785	SRR13189582_peak_2239	8.67189	SRR13189569_peak_3020b	5.31672	0.198484	0.688796	141.619	198.796	195.978	282.078	189.982	262.616	612	protein_coding unknown protein; Has 30 Blast hits to 30 proteins in 12 species: Archae - 0; Bacteria - 0; Metazoa - 0; Fungi - 0; Plants - 30; Viruses - 0; Other Eukaryotes - 0 (source: NCBI BLink).
AT1G67792	SRR13189582_peak_2239	8.67189	SRR13189569_peak_3020b	5.31672									10
AT4G29840	SRR13189582_peak_8192	8.65412	SRR13189569_peak_10901	5.05558	-0.141916	0.706944	28.3519	32.764	33.9388	31.7803	17.7458	32.7476	164	protein_coding Pyridoxal-5'-phosphate-dependent enzyme family protein threonine synthase METHIONINE OVER-ACCUMULATOR 2 (MTO2); FUNCTIONS IN: threonine synthase activity; INVOLVED IN: threonine biosynthetic process, metabolic process, cellular amino acid metabolic process; LOCATED IN: chloroplast; EXPRESSED IN: 24 plant structures; EXPRESSED DURING: 16 growth stages; CONTAINS InterPro DOMAIN/s: Th…
AT1G69570	SRR13189582_peak_2366	8.65186	SRR13189569_peak_3181	9.25292	0.405549	0.723938	0.770454	0	4.44916	4.03389	1.70806	5.26753	1043	protein_coding Dof-type zinc finger DNA-binding family protein Dof-type zinc finger DNA-binding family protein; CONTAINS InterPro DOMAIN/s: Zinc finger, Dof-type (InterPro:IPR003851); BEST Arabidopsis thaliana protein match is: Dof-type zinc finger DNA-binding family protein (TAIR:AT1G26790.1); Has 1305 Blast hits to 1151 proteins in 75 species: Archae - 0; Bacteria - 6; Metazoa - 16; Fungi - 10;…
AT5G36950	SRR13189582_peak_9883	8.64851	SRR13189569_peak_13172b	11.8246	-0.383321	0.574677	9.47688	4.98839	8.21054	8.33966	5.39066	6.37483	506	protein_coding DegP protease 10 Encodes a putative DegP protease. DegP protease 10 (DegP10); FUNCTIONS IN: serine-type peptidase activity, catalytic activity, serine-type endopeptidase activity; INVOLVED IN: proteolysis; EXPRESSED IN: 15 plant structures; EXPRESSED DURING: 8 growth stages; CONTAINS InterPro DOMAIN/s: Serine endopeptidase DegP2 (InterPro:IPR015724), Serine/cysteine peptidase, tryp…
AT5G61370	SRR13189582_peak_10855b	8.63067	SRR13189569_peak_14532	5.46969	0.170708	NA	2.01934	1.24472	1.60787	0	2.99753	2.21899	353	protein_coding Pentatricopeptide repeat (PPR) superfamily protein Pentatricopeptide repeat (PPR) superfamily protein; FUNCTIONS IN: molecular_function unknown; INVOLVED IN: biological_process unknown; LOCATED IN: mitochondrion; EXPRESSED IN: 19 plant structures; EXPRESSED DURING: 8 growth stages; CONTAINS InterPro DOMAIN/s: Pentatricopeptide repeat (InterPro:IPR002885); BEST Arabidopsis thaliana …
AT5G61380	SRR13189582_peak_10855b	8.63067	SRR13189569_peak_14532	5.46969	-1.16743	3.92324e-11	43.1629	43.0655	50.9542	19.4253	19.4633	17.5845	1034	protein_coding CCT motif -containing response regulator protein Pseudo response regulator involved in the generation of circadian rhythms. TOC1 appears to shorten the period of circumnutation speed. TOC1 contributes to the plant fitness (carbon fixation, biomass) by influencing the circadian clock period. PRR3 may increase the stability of TOC1 by preventing interactions between TOC1 and the F-bo…
AT1G70790	SRR13189582_peak_2472	8.6006	SRR13189569_peak_3306c	7.54135	0.567514	0.392779	14.0299	15.2594	12.6683	20.1303	15.8724	10.8137	964	protein_coding Calcium-dependent lipid-binding (CaLB domain) family protein Calcium-dependent lipid-binding (CaLB domain) family protein; CONTAINS InterPro DOMAIN/s: C2 membrane targeting protein (InterPro:IPR018029), C2 calcium/lipid-binding domain, CaLB (InterPro:IPR008973), C2 calcium-dependent membrane targeting (InterPro:IPR000008); BEST Arabidopsis thaliana protein match is: Calcium-depende…
AT1G02660	SRR13189582_peak_89a	8.59568	SRR13189569_peak_114	6.46499	-0.0677593	0.943536	5.23144	0	7.92838	5.84408	5.66701	5.55694	686	protein_coding alpha/beta-Hydrolases superfamily protein alpha/beta-Hydrolases superfamily protein; FUNCTIONS IN: triglyceride lipase activity; INVOLVED IN: lipid metabolic process; LOCATED IN: cellular_component unknown; EXPRESSED IN: 24 plant structures; EXPRESSED DURING: 15 growth stages; CONTAINS InterPro DOMAIN/s: Lipase, class 3 (InterPro:IPR002921); BEST Arabidopsis thaliana protein match …
AT1G02670	SRR13189582_peak_89a	8.59568	SRR13189569_peak_114	6.46499	0.941698	NA	0.307015	0.888384	0.363388	1.24361	1.70844	0.58715	367	protein_coding P-loop containing nucleoside triphosphate hydrolases superfamily protein P-loop containing nucleoside triphosphate hydrolases superfamily protein; FUNCTIONS IN: helicase activity, DNA binding, ATP binding, nucleic acid binding; INVOLVED IN: DNA repair; LOCATED IN: cellular_component unknown; EXPRESSED IN: 7 plant structures; EXPRESSED DURING: F mature embryo stage, petal differenti…
AT1G04240	SRR13189582_peak_147a	8.58811	SRR13189569_peak_192a	6.95557	1.25626	7.00451e-07	5.84799	24.3958	19.6626	47.6962	61.7483	54.1825	136	protein_coding AUX/IAA transcriptional regulator family protein SHY2/IAA3 regulates multiple auxin responses in roots. It is induced rapidly by IAA, and has been shown to be phosphorylated by oat phytochrome A in vitro. SHORT HYPOCOTYL 2 (SHY2); FUNCTIONS IN: sequence-specific DNA binding transcription factor activity; INVOLVED IN: response to auxin stimulus, response to cyclopentenone, response …
AT3G55450	SRR13189582_peak_6674	8.58204	SRR13189569_peak_8846	5.12367	0.306344	0.451147	26.3047	29.7328	17.6567	7.57298	26.8402	34.9492	976	protein_coding PBS1-like 1 PBS1-like 1 (PBL1); FUNCTIONS IN: protein serine/threonine kinase activity, protein kinase activity, kinase activity, ATP binding; INVOLVED IN: protein amino acid phosphorylation; LOCATED IN: plasma membrane; EXPRESSED IN: 22 plant structures; EXPRESSED DURING: 13 growth stages; CONTAINS InterPro DOMAIN/s: Protein kinase, ATP binding site (InterPro:IPR017441), Protein k…
AT2G15970	SRR13189582_peak_3345	8.57063	SRR13189569_peak_4419	5.37229	0.171335	0.149485	455.835	470.414	422.794	446.114	454.64	376.271	187	protein_coding cold regulated 413 plasma membrane 1 encodes an alpha form of a protein similar to the cold acclimation protein WCOR413 in wheat. Expression is induced by short-term cold-treatment, water deprivation, and abscisic acid treatment. cold regulated 413 plasma membrane 1 (COR413-PM1); FUNCTIONS IN: molecular_function unknown; INVOLVED IN: cold acclimation, cellular response to water dep…
AT3G24518	SRR13189582_peak_5923	8.55612	SRR13189569_peak_7848	7.13591									863
AT1G74670	SRR13189582_peak_2649	8.54409	SRR13189569_peak_3560	17.7425	0.996392	2.36001e-17	216.977	230.967	223.372	408.983	403.96	422.457	861	protein_coding Gibberellin-regulated family protein Gibberellin-regulated family protein; FUNCTIONS IN: molecular_function unknown; INVOLVED IN: in 6 processes; LOCATED IN: endomembrane system; EXPRESSED IN: 21 plant structures; EXPRESSED DURING: 13 growth stages; CONTAINS InterPro DOMAIN/s: Gibberellin regulated protein (InterPro:IPR003854); BEST Arabidopsis thaliana protein match is: GAST1 prot…
AT4G19530	SRR13189582_peak_7726f	8.50362	SRR13189569_peak_10285e	9.00771	-0.567627	0.000186373	0	38.3694	38.0112	24.2195	16.9563	22.6611	1499	protein_coding disease resistance protein (TIR-NBS-LRR class) family Encodes a TIR-NB-LRR resistance protein. Transient expression in tobacco induces cell death. disease resistance protein (TIR-NBS-LRR class) family; FUNCTIONS IN: transmembrane receptor activity, ATP binding; INVOLVED IN: defense response signaling pathway, resistance gene-dependent, defense response; LOCATED IN: intrinsic to mem…
AT3G11310	SRR13189582_peak_5273	8.49903	SRR13189569_peak_7009	11.3142	NA	NA	0	0	0	0	0	0	1187	protein_coding unknown protein; BEST Arabidopsis thaliana protein match is: unknown protein (TAIR:AT3G11290.1); Has 575 Blast hits to 342 proteins in 22 species: Archae - 0; Bacteria - 2; Metazoa - 0; Fungi - 10; Plants - 559; Viruses - 0; Other Eukaryotes - 4 (source: NCBI BLink).
AT1G75295	SRR13189582_peak_2681b	8.49235	SRR13189569_peak_3607b	7.88068									1393
AT1G26761	SRR13189582_peak_1177	8.49193	SRR13189569_peak_1508a	14.9587	0.331133	0.499398	21.1501	18.1285	19.2229	23.346	28.2869	16.6494	35	protein_coding Arabinanase/levansucrase/invertase Arabinanase/levansucrase/invertase; FUNCTIONS IN: molecular_function unknown; INVOLVED IN: biological_process unknown; LOCATED IN: chloroplast; Has 30201 Blast hits to 17322 proteins in 780 species: Archae - 12; Bacteria - 1396; Metazoa - 17338; Fungi - 3422; Plants - 5037; Viruses - 0; Other Eukaryotes - 2996 (source: NCBI BLink).
AT2G46330	SRR13189582_peak_4744a	8.48855	SRR13189569_peak_6310a	5.33236	0.289365	0.187896	202.435	183.94	234.851	233.568	230.083	224.823	1529	protein_coding arabinogalactan protein 16 Encodes arabinogalactan protein (AGP16). arabinogalactan protein 16 (AGP16); CONTAINS InterPro DOMAIN/s: Protein of unknown function DUF1070 (InterPro:IPR009424); BEST Arabidopsis thaliana protein match is: arabinogalactan protein 20 (TAIR:AT3G61640.1); Has 35333 Blast hits to 34131 proteins in 2444 species: Archae - 798; Bacteria - 22429; Metazoa - 974; …
AT5G64920	SRR13189582_peak_11047	8.48448	SRR13189569_peak_14803a	6.49282									9
AT4G23450	SRR13189582_peak_7905	8.48073	SRR13189569_peak_10516	7.17823	-0.301536	NA	0	0	0	0	0	0	894	protein_coding RING/U-box superfamily protein RING/U-box superfamily protein; FUNCTIONS IN: zinc ion binding; INVOLVED IN: N-terminal protein myristoylation; LOCATED IN: chloroplast; EXPRESSED IN: 9 plant structures; EXPRESSED DURING: LP.04 four leaves visible, 4 anthesis, petal differentiation and expansion stage; CONTAINS InterPro DOMAIN/s: Zinc finger, RING-type (InterPro:IPR001841), Zinc fing…
AT4G25050	SRR13189582_peak_7986	8.47635	SRR13189569_peak_10622	9.10324	0.571754	6.35316e-11	800.548	799.313	767.136	937.292	1115.47	1199.3	4	protein_coding acyl carrier protein 4 encodes an acyl carrier protein predominantly expressed in leaves. Gene expression is upregulated by light. acyl carrier protein 4 (ACP4); FUNCTIONS IN: acyl carrier activity; INVOLVED IN: response to light stimulus, fatty acid biosynthetic process; LOCATED IN: chloroplast stroma, chloroplast, chloroplast envelope; EXPRESSED IN: 22 plant structures; EXPRESSED…
AT1G78850	SRR13189582_peak_2905	8.44106	SRR13189569_peak_3897a	6.91844	0.52896	9.45606e-05	90.233	91.0019	96.9301	123.531	126.129	123.368	616	protein_coding D-mannose binding lectin protein with Apple-like carbohydrate-binding domain curculin-like (mannose-binding) lectin family protein, low similarity to ser/thr protein kinase from Zea mays (GI:2598067); contains Pfam lectin (probable mannose binding) domain PF01453 but not the protein kinase domain of the Z. mays protein D-mannose binding lectin protein with Apple-like carbohydrate-b…
AT2G42340	SRR13189582_peak_4545a	8.437	SRR13189569_peak_6034a	7.2296	-0.727456	NA	0	0.766442	0	0	0	0	1061	protein_coding unknown protein; Has 11 Blast hits to 11 proteins in 5 species: Archae - 0; Bacteria - 2; Metazoa - 0; Fungi - 2; Plants - 6; Viruses - 0; Other Eukaryotes - 1 (source: NCBI BLink).
AT2G42350	SRR13189582_peak_4545a	8.437	SRR13189569_peak_6034a	7.2296	0.234334	NA	0.842836	0	0	1.14591	0	0	358	protein_coding RING/U-box superfamily protein RING/U-box superfamily protein; FUNCTIONS IN: zinc ion binding; EXPRESSED IN: stem, root, stamen; EXPRESSED DURING: 4 anthesis; CONTAINS InterPro DOMAIN/s: Zinc finger, RING-type (InterPro:IPR001841), Zinc finger, C3HC4 RING-type (InterPro:IPR018957); BEST Arabidopsis thaliana protein match is: RING/U-box superfamily protein (TAIR:AT2G42360.1); Has 96…
AT3G02250	SRR13189582_peak_4910a	8.43281	SRR13189569_peak_6522b	9.79145	0.49281	0.123393	12.7896	15.4607	13.6958	17.3301	16.2068	20.0532	1144	protein_coding O-fucosyltransferase family protein O-fucosyltransferase family protein; CONTAINS InterPro DOMAIN/s: GDP-fucose protein O-fucosyltransferase (InterPro:IPR019378); BEST Arabidopsis thaliana protein match is: O-fucosyltransferase family protein (TAIR:AT5G15740.1); Has 830 Blast hits to 821 proteins in 30 species: Archae - 0; Bacteria - 0; Metazoa - 0; Fungi - 0; Plants - 830; Viruses…
AT3G49115	SRR13189582_peak_6368c	8.4299	SRR13189569_peak_8435b	10.0396	NA	NA	0	0	0	0	0	0	246	protein_coding unknown protein; Has 30201 Blast hits to 17322 proteins in 780 species: Archae - 12; Bacteria - 1396; Metazoa - 17338; Fungi - 3422; Plants - 5037; Viruses - 0; Other Eukaryotes - 2996 (source: NCBI BLink).
AT5G64930	SRR13189582_peak_11048	8.41998	SRR13189569_peak_14804	7.20381	0.400552	0.577335	7.02958	9.19987	4.37027	7.70623	9.70542	7.97842	444	protein_coding CPR5 protein, putative Regulator of expression of pathogenesis-related (PR) genes. Participates in signal transduction pathways involved in plant defense (systemic acquired resistance -SAR). CONSTITUTIVE EXPRESSION OF PR GENES 5 (CPR5); Has 30201 Blast hits to 17322 proteins in 780 species: Archae - 12; Bacteria - 1396; Metazoa - 17338; Fungi - 3422; Plants - 5037; Viruses - 0; Oth…
AT5G64940	SRR13189582_peak_11048	8.41998	SRR13189569_peak_14804	7.20381	0.89472	8.07283e-20	83.5608	73.3491	49.9326	110.478	106.071	106.982	187	protein_coding ABC2 homolog 13 Encodes a member of ATH subfamily of ATP-binding cassette (ABC) proteins. ABC2 homolog 13 (ATH13); FUNCTIONS IN: transporter activity; INVOLVED IN: transport; LOCATED IN: chloroplast, chloroplast envelope; EXPRESSED IN: 22 plant structures; EXPRESSED DURING: 13 growth stages; CONTAINS InterPro DOMAIN/s: ABC-1 (InterPro:IPR004147), Protein kinase-like domain (InterPr…
AT1G72250	SRR13189582_peak_2535b	8.41237	SRR13189569_peak_3407b	6.69703	-0.152593	0.888734	2.67605	0	0	2.36697	2.49628	0	1432	protein_coding Di-glucose binding protein with Kinesin motor domain Di-glucose binding protein with Kinesin motor domain; FUNCTIONS IN: microtubule motor activity, ATP binding; INVOLVED IN: microtubule-based movement; EXPRESSED IN: 18 plant structures; EXPRESSED DURING: 7 growth stages; CONTAINS InterPro DOMAIN/s: Kinesin, motor region, conserved site (InterPro:IPR019821), Malectin/receptor-like …
AT4G38620	SRR13189582_peak_8666a	8.40779	SRR13189569_peak_11521	5.88963	-0.0627144	0.957988	5.169	8.69916	7.98073	9.74634	11.4575	4.88129	15	protein_coding myb domain protein 4 Encodes a R2R3 MYB protein which is involved in the response to UV-B. It functions as a repressor of target gene expression. One of its target genes encodes cinnamate 4-hydroxylase; mutants accumulate sinapate esters in their leaves. MYB4 binds to its own promoter and represses its own expression. Nuclear localization of MYB4 depends on the action of the beta i…
AT3G60400	SRR13189582_peak_6906	8.4037	SRR13189569_peak_9140a	7.779	0.199788	0.8686	2.50952	5.08737	4.47009	3.40744	2.45415	5.70165	944	protein_coding Mitochondrial transcription termination factor family protein Mitochondrial transcription termination factor family protein; CONTAINS InterPro DOMAIN/s: Mitochodrial transcription termination factor-related (InterPro:IPR003690); BEST Arabidopsis thaliana protein match is: Mitochondrial transcription termination factor family protein (TAIR:AT5G06810.1); Has 395 Blast hits to 388 pro…
AT5G54700	SRR13189582_peak_10574c	8.38309	SRR13189569_peak_14140c	8.18057	-0.727456	NA	0.453729	0	0	0	0	0	1167	protein_coding Ankyrin repeat family protein Ankyrin repeat family protein; CONTAINS InterPro DOMAIN/s: Ankyrin repeat-containing domain (InterPro:IPR020683), Ankyrin repeat (InterPro:IPR002110); BEST Arabidopsis thaliana protein match is: Ankyrin repeat family protein (TAIR:AT5G54710.1); Has 1807 Blast hits to 1807 proteins in 277 species: Archae - 0; Bacteria - 0; Metazoa - 736; Fungi - 347; Pl…
AT2G22080	SRR13189582_peak_3551	8.3569	SRR13189569_peak_4706	6.74	-0.117015	0.850032	27.9282	36.8519	54.1994	27.2279	40.3604	38.313	71	protein_coding unknown protein; Has 96314 Blast hits to 34847 proteins in 1702 species: Archae - 612; Bacteria - 27969; Metazoa - 24311; Fungi - 12153; Plants - 4409; Viruses - 1572; Other Eukaryotes - 25288 (source: NCBI BLink).
AT1G30360	SRR13189582_peak_1351b	8.33944	SRR13189569_peak_1730b	6.93085	-0.452385	1.87733e-09	227.651	236.509	227.517	157.756	155.792	157.37	103	protein_coding Early-responsive to dehydration stress protein (ERD4) early-responsive to dehydration 4 (ERD4); INVOLVED IN: response to water deprivation; LOCATED IN: plasma membrane, chloroplast, vacuole, membrane, chloroplast envelope; EXPRESSED IN: 26 plant structures; EXPRESSED DURING: 14 growth stages; CONTAINS InterPro DOMAIN/s: Protein of unknown function DUF221 (InterPro:IPR003864); BEST …
AT3G49140	SRR13189582_peak_6371a	8.32072	SRR13189569_peak_8438	5.85746	0.506486	0.00824915	30.1528	25.1187	36.0696	50.551	50.94	59.4439	42	protein_coding Pentatricopeptide repeat (PPR) superfamily protein Pentatricopeptide repeat (PPR) superfamily protein; EXPRESSED IN: 23 plant structures; EXPRESSED DURING: 13 growth stages; BEST Arabidopsis thaliana protein match is: Pentatricopeptide repeat (PPR) superfamily protein (TAIR:AT5G24060.2); Has 70134 Blast hits to 25407 proteins in 885 species: Archae - 91; Bacteria - 11736; Metazoa -…
AT3G61060	SRR13189582_peak_6941d	8.30429	SRR13189569_peak_9189b	5.067	-1.52057	2.38638e-16	71.0178	94.2689	87.5318	31.9475	30.1009	19.0167	1010	protein_coding phloem protein 2-A13 phloem protein 2-A13 (PP2-A13); FUNCTIONS IN: carbohydrate binding; INVOLVED IN: N-terminal protein myristoylation, response to wounding; EXPRESSED IN: 24 plant structures; EXPRESSED DURING: 15 growth stages; CONTAINS InterPro DOMAIN/s: F-box domain, cyclin-like (InterPro:IPR001810), F-box domain, Skp2-like (InterPro:IPR022364); BEST Arabidopsis thaliana protei…
AT1G63860	SRR13189582_peak_2071b	8.29989	SRR13189569_peak_2761a	7.28266	-0.764609	0.11535	0	0	0	0	0	0	249	protein_coding Disease resistance protein (TIR-NBS-LRR class) family Disease resistance protein (TIR-NBS-LRR class) family; FUNCTIONS IN: transmembrane receptor activity, ATP binding; INVOLVED IN: signal transduction, defense response, apoptosis, innate immune response; LOCATED IN: intrinsic to membrane; CONTAINS InterPro DOMAIN/s: NB-ARC (InterPro:IPR002182), Leucine-rich repeat (InterPro:IPR001…
AT4G17453	SRR13189582_peak_7610b	8.2873	SRR13189569_peak_10130	7.02935	NA	NA	0	0	0	0	0	0	277	protein_coding unknown protein; Has 30201 Blast hits to 17322 proteins in 780 species: Archae - 12; Bacteria - 1396; Metazoa - 17338; Fungi - 3422; Plants - 5037; Viruses - 0; Other Eukaryotes - 2996 (source: NCBI BLink).
AT4G17460	SRR13189582_peak_7610b	8.2873	SRR13189569_peak_10130	7.02935	0.34106	0.59501	16.682	13.9529	11.2639	19.0722	17.61	13.5297	1065	protein_coding Homeobox-leucine zipper protein 4 (HB-4) / HD-ZIP protein Encodes homeobox protein HAT1. HAT1; FUNCTIONS IN: DNA binding, sequence-specific DNA binding transcription factor activity; INVOLVED IN: regulation of transcription, DNA-dependent, transcription, regulation of transcription; LOCATED IN: nucleus; EXPRESSED IN: 22 plant structures; EXPRESSED DURING: 13 growth stages; CONTAINS…
AT2G25440	SRR13189582_peak_3705	8.28224	SRR13189569_peak_4911	7.89793	-1.24837	NA	0.315717	0.300845	0	0.433265	0	0	1406	protein_coding receptor like protein 20 receptor like protein 20 (RLP20); FUNCTIONS IN: kinase activity; INVOLVED IN: signal transduction; LOCATED IN: endomembrane system; EXPRESSED IN: 6 plant structures; EXPRESSED DURING: LP.06 six leaves visible, LP.04 four leaves visible, 4 anthesis, petal differentiation and expansion stage, LP.08 eight leaves visible; CONTAINS InterPro DOMAIN/s: Leucine-ric…
AT1G33760	SRR13189582_peak_1474b	8.26872	SRR13189569_peak_1892b	5.79919	4.36662	NA	0	0	0	1.38041	3.42103	3.87503	696	protein_coding Integrase-type DNA-binding superfamily protein encodes a member of the DREB subfamily A-4 of ERF/AP2 transcription factor family. The protein contains one AP2 domain. There are 17 members in this subfamily including TINY. Integrase-type DNA-binding superfamily protein; FUNCTIONS IN: DNA binding, sequence-specific DNA binding transcription factor activity; INVOLVED IN: regulation of…
AT1G15002	SRR13189582_peak_661a	8.26351	SRR13189569_peak_851	7.0208									586
AT1G15010	SRR13189582_peak_661a	8.26351	SRR13189569_peak_851	7.0208	2.26195	NA	1.57326	0	0	6.35543	1.74627	0	169	protein_coding unknown protein; BEST Arabidopsis thaliana protein match is: unknown protein (TAIR:AT2G01300.1); Has 71 Blast hits to 71 proteins in 13 species: Archae - 0; Bacteria - 2; Metazoa - 0; Fungi - 0; Plants - 69; Viruses - 0; Other Eukaryotes - 0 (source: NCBI BLink).
AT1G15015	SRR13189582_peak_661a	8.26351	SRR13189569_peak_851	7.0208	NA	NA	0	0	0	0	0	0	1043	protein_coding F-box family protein F-box family protein; FUNCTIONS IN: molecular_function unknown; INVOLVED IN: biological_process unknown; LOCATED IN: cellular_component unknown; CONTAINS InterPro DOMAIN/s: F-box domain, cyclin-like (InterPro:IPR001810), F-box domain, Skp2-like (InterPro:IPR022364); BEST Arabidopsis thaliana protein match is: F-box and associated interaction domains-containing …
AT2G20980	SRR13189582_peak_3515	8.25376	SRR13189569_peak_4664	5.43765	1.14692	NA	0.849911	1.59379	1.51941	1.72642	4.74073	1.20792	239	protein_coding minichromosome maintenance 10 Similar to MCM10, which in other organism was shown to be involved in the initiation of DNA replication. minichromosome maintenance 10 (MCM10); CONTAINS InterPro DOMAIN/s: Zinc finger, Mcm10/DnaG-type (InterPro:IPR015408); Has 35333 Blast hits to 34131 proteins in 2444 species: Archae - 798; Bacteria - 22429; Metazoa - 974; Fungi - 991; Plants - 531; V…
AT2G20990	SRR13189582_peak_3515	8.25376	SRR13189569_peak_4664	5.43765	0.123971	0.529152	81.0505	86.7324	76.7014	84.6736	85.2641	80.0223	364	protein_coding synaptotagmin A Encodes a plasma membrane localized protein with similarity to synaptotagmins, a class of membrane trafficking proteins. SYT1 is expressed in all tissues. Loss of function mutations show hypersensitivity to NaCl and electrolyte leakage from the plasma membrane. SYT1 also affects calcium dependent freezing tolerance. SYT1 probably plays a role in membrane repair such…
AT5G03070	SRR13189582_peak_8859	8.23374	SRR13189569_peak_11780	5.12128	0.204829	0.854762	5.07478	3.77729	4.17511	4.69016	6.30243	3.56041	162	protein_coding importin alpha isoform 9 Putative importin alpha isoform. When overexpressed can rescue the impa-4 decreased transformation susceptibility phenotype. importin alpha isoform 9 (IMPA-9); FUNCTIONS IN: binding; INVOLVED IN: biological_process unknown; LOCATED IN: chloroplast; EXPRESSED IN: 24 plant structures; EXPRESSED DURING: 13 growth stages; CONTAINS InterPro DOMAIN/s: Armadillo-l…
AT5G03080	SRR13189582_peak_8859	8.23374	SRR13189569_peak_11780	5.12128	0.253815	0.748122	11.562	13.5586	12.3828	12.4499	14.7131	12.5072	131	protein_coding Phosphatidic acid phosphatase (PAP2) family protein Phosphatidic acid phosphatase (PAP2) family protein; FUNCTIONS IN: catalytic activity; INVOLVED IN: biological_process unknown; LOCATED IN: membrane; EXPRESSED IN: 23 plant structures; EXPRESSED DURING: 14 growth stages; CONTAINS InterPro DOMAIN/s: Phosphatidic acid phosphatase type 2/haloperoxidase (InterPro:IPR000326); Has 881 B…
AT2G39920	SRR13189582_peak_4399	8.23071	SRR13189569_peak_5847b	7.42982	0.404568	0.158496	16.4555	13.133	0	31.6498	0	18.7389	989	protein_coding HAD superfamily, subfamily IIIB acid phosphatase HAD superfamily, subfamily IIIB acid phosphatase ; FUNCTIONS IN: acid phosphatase activity; INVOLVED IN: response to cadmium ion; LOCATED IN: cellular_component unknown; EXPRESSED IN: 22 plant structures; EXPRESSED DURING: 13 growth stages; CONTAINS InterPro DOMAIN/s: Acid phosphatase (Class B) (InterPro:IPR005519); BEST Arabidopsis …
AT2G39930	SRR13189582_peak_4399	8.23071	SRR13189569_peak_5847b	7.42982	-0.714611	1.62769e-06	71.307	61.4974	55.3387	30.7093	16.7853	32.687	483	protein_coding isoamylase 1 Encodes an isoamylase-type debranching enzyme. Mutations in this gene cause the loss of detectable isoamylase activity and the disruption of normal starch structure. Mutants have reduced starch content and abnormally structured amylopectins and phytoglycogens. It has been postulated that AtISA1 interacts with AtISA2 to form the Iso1 complex. isoamylase 1 (ISA1); FUNCTI…
AT5G65390	SRR13189582_peak_11077	8.2218	SRR13189569_peak_14839a	6.33919	1.48048	7.9869e-05	16.5991	21.9047	22.2801	55.0259	37.7129	60.9783	722	protein_coding arabinogalactan protein 7 arabinogalactan protein 7 (AGP7); BEST Arabidopsis thaliana protein match is: arabinogalactan protein 4 (TAIR:AT5G10430.1); Has 30201 Blast hits to 17322 proteins in 780 species: Archae - 12; Bacteria - 1396; Metazoa - 17338; Fungi - 3422; Plants - 5037; Viruses - 0; Other Eukaryotes - 2996 (source: NCBI BLink).
AT5G65400	SRR13189582_peak_11077	8.2218	SRR13189569_peak_14839a	6.33919	-0.247092	NA	1.95283	8.97048	6.0231	9.82368	5.69305	4.17313	1238	protein_coding alpha/beta-Hydrolases superfamily protein alpha/beta-Hydrolases superfamily protein; CONTAINS InterPro DOMAIN/s: Serine hydrolase (InterPro:IPR005645); BEST Arabidopsis thaliana protein match is: unknown protein (TAIR:AT4G24380.1); Has 35333 Blast hits to 34131 proteins in 2444 species: Archae - 798; Bacteria - 22429; Metazoa - 974; Fungi - 991; Plants - 531; Viruses - 0; Other Euk…
AT3G06510	SRR13189582_peak_5091	8.21829	SRR13189569_peak_6766	6.56742	0.121756	0.678514	46.0009	41.9847	32.5018	36.6488	27.0167	29.5488	441	protein_coding Glycosyl hydrolase superfamily protein Encodes a protein with beta-glucosidase activity, mutants show increased sensitivity to freezing SENSITIVE TO FREEZING 2 (SFR2); FUNCTIONS IN: beta-glucosidase activity, hydrolase activity, hydrolyzing O-glycosyl compounds; INVOLVED IN: response to freezing; LOCATED IN: chloroplast outer membrane, chloroplast, chloroplast envelope; EXPRESSED I…
AT5G19200	SRR13189582_peak_9516d	8.2144	SRR13189569_peak_12658d	8.2299	0.133591	NA	5.59914	4.10498	3.35165	4.52192	6.78206	3.1439	629	protein_coding NAD(P)-binding Rossmann-fold superfamily protein NAD(P)-binding Rossmann-fold superfamily protein; FUNCTIONS IN: oxidoreductase activity, binding, catalytic activity; INVOLVED IN: oxidation reduction, metabolic process; LOCATED IN: endomembrane system; EXPRESSED IN: 11 plant structures; EXPRESSED DURING: LP.06 six leaves visible, LP.04 four leaves visible, 4 anthesis, petal differe…
AT4G23220	SRR13189582_peak_7894a	8.17655	SRR13189569_peak_10506b	5.98304	-0.272028	0.697995	9.68723	6.41105	0	4.76047	7.54783	7.2628	27	protein_coding cysteine-rich RLK (RECEPTOR-like protein kinase) 14 Encodes a cysteine-rich receptor-like protein kinase. cysteine-rich RLK (RECEPTOR-like protein kinase) 14 (CRK14); FUNCTIONS IN: kinase activity; INVOLVED IN: protein amino acid phosphorylation; LOCATED IN: cellular_component unknown; EXPRESSED IN: 14 plant structures; EXPRESSED DURING: 9 growth stages; CONTAINS InterPro DOMAIN/s:…
AT3G50764	SRR13189582_peak_6461b	8.17094	SRR13189569_peak_8549	5.96734	NA	NA	0	0	0	0	0	0	1520	protein_coding unknown protein; Has 30201 Blast hits to 17322 proteins in 780 species: Archae - 12; Bacteria - 1396; Metazoa - 17338; Fungi - 3422; Plants - 5037; Viruses - 0; Other Eukaryotes - 2996 (source: NCBI BLink).
AT3G50770	SRR13189582_peak_6461b	8.17094	SRR13189569_peak_8549	5.96734	1.83164	3.58803e-05	13.167	8.00061	9.40335	28.2093	39.7999	34.3881	804	protein_coding calmodulin-like 41 calmodulin-like 41 (CML41); FUNCTIONS IN: calcium ion binding; INVOLVED IN: biological_process unknown; LOCATED IN: chloroplast; EXPRESSED IN: 17 plant structures; EXPRESSED DURING: 11 growth stages; CONTAINS InterPro DOMAIN/s: EF-Hand 1, calcium-binding site (InterPro:IPR018247), EF-HAND 2 (InterPro:IPR018249), EF-hand-like domain (InterPro:IPR011992), Calcium-b…
AT2G23755	SRR13189582_peak_3653	8.14388	SRR13189569_peak_4833	7.71099	0.497978	0.528626	0	0	0	0	8.16143	0	1176	protein_coding unknown protein; FUNCTIONS IN: molecular_function unknown; INVOLVED IN: biological_process unknown; LOCATED IN: endomembrane system; Has 35333 Blast hits to 34131 proteins in 2444 species: Archae - 798; Bacteria - 22429; Metazoa - 974; Fungi - 991; Plants - 531; Viruses - 0; Other Eukaryotes - 9610 (source: NCBI BLink).
AT3G50820	SRR13189582_peak_6465b	8.13675	SRR13189569_peak_8555	9.54567	0.69641	1.157e-35	801.891	893.492	793.75	1215.91	1279.52	1285.01	4	protein_coding photosystem II subunit O-2 Encodes a protein which is an extrinsic subunit of photosystem II and which has been proposed to play a central role in stabilization of the catalytic manganese cluster. In <i>Arabidopsis thaliana</i> the PsbO proteins are encoded by two genes: <i>psbO1</i> and <i>psbO2</i>. PsbO2 is the minor isoform in the wild-type. Mutants defective in this gene have …
AT1G60800	SRR13189582_peak_1949a	8.12393	SRR13189569_peak_2585	5.69412	-0.41954	0.0282959	11.5326	45.6787	32.4801	33.1206	31.1937	28.7694	818	protein_coding NSP-interacting kinase 3 NSP-interacting kinase 3 (NIK3); FUNCTIONS IN: kinase activity; INVOLVED IN: protein amino acid phosphorylation; LOCATED IN: plasma membrane; EXPRESSED IN: 22 plant structures; EXPRESSED DURING: 13 growth stages; CONTAINS InterPro DOMAIN/s: Protein kinase, ATP binding site (InterPro:IPR017441), Protein kinase, catalytic domain (InterPro:IPR000719), Leucine-…
AT1G04400	SRR13189582_peak_152	8.08082	SRR13189569_peak_202	6.15036	-0.161587	0.375898	52.5293	43.2691	54.9293	0	22.6611	44.9133	45	protein_coding cryptochrome 2 Blue light receptor mediating blue-light regulated cotyledon expansion and flowering time. Positive regulator of the flowering-time gene CONSTANS. This gene possesses a light-induced CNT2 N-terminal homodimerisation domain.Involved in blue-light induced stomatal opening. Involved in triggering chromatin decondensation. An 80-residue motif (NC80) is sufficient to conf…
AT5G67630	SRR13189582_peak_11219	8.07502	SRR13189569_peak_15020	7.62107	-0.00379217	0.997155	0	10.8889	8.32617	9.98966	13.4011	5.54627	247	protein_coding P-loop containing nucleoside triphosphate hydrolases superfamily protein P-loop containing nucleoside triphosphate hydrolases superfamily protein; FUNCTIONS IN: DNA helicase activity, nucleoside-triphosphatase activity, nucleotide binding, ATP binding; LOCATED IN: nucleolus, chloroplast; EXPRESSED IN: 21 plant structures; EXPRESSED DURING: 13 growth stages; CONTAINS InterPro DOMAIN…
AT1G50000	SRR13189582_peak_1645	8.06761	SRR13189569_peak_2157	5.12516	1.44461	0.0665148	5.33857	2.59628	2.41291	13.0788	9.33598	0	232	protein_coding methyltransferases methyltransferases; FUNCTIONS IN: methyltransferase activity; INVOLVED IN: rRNA processing; LOCATED IN: chloroplast; EXPRESSED IN: 18 plant structures; EXPRESSED DURING: 9 growth stages; CONTAINS InterPro DOMAIN/s: Pseudouridine synthase/archaeosine transglycosylase-like (InterPro:IPR015947), Ribosomal RNA small subunit methyltransferase E (InterPro:IPR006700); H…
AT1G50010	SRR13189582_peak_1645	8.06761	SRR13189569_peak_2157	5.12516	0.399365	0.00294804	100.893	89.7207	109.684	134.449	116.019	118.913	102	protein_coding tubulin alpha-2 chain Encodes alpha-2,4 tubulin. TUA2 and TUA4 encode identical proteins. tubulin alpha-2 chain (TUA2); FUNCTIONS IN: structural constituent of cytoskeleton; INVOLVED IN: microtubule-based process, response to salt stress; LOCATED IN: tubulin complex, cytosol, cell wall, membrane; EXPRESSED IN: 26 plant structures; EXPRESSED DURING: 15 growth stages; CONTAINS InterP…
AT2G33560	SRR13189582_peak_4084	8.05558	SRR13189569_peak_5425b	5.22619	1.11472	NA	0.906734	1.76052	0	0	3.07963	3.0512	1095	protein_coding BUB1-related (BUB1: budding uninhibited by benzymidazol 1) Encodes BUBR1. May have the spindle assembly checkpoint protein functions conserved from yeast to humans. BUB1-related (BUB1: budding uninhibited by benzymidazol 1) (BUBR1); CONTAINS InterPro DOMAIN/s: Mitotic checkpoint serine/threonine protein kinase, Bub1 (InterPro:IPR015661), Mad3/BUB1 homology region 1 (InterPro:IPR013…
AT2G33570	SRR13189582_peak_4084	8.05558	SRR13189569_peak_5425b	5.22619	0.279628	0.633996	10.6929	12.6591	13.0969	14.4944	0	10.2567	121	protein_coding Domain of unknown function (DUF23) Domain of unknown function (DUF23); CONTAINS InterPro DOMAIN/s: Protein of unknown function DUF23 (InterPro:IPR008166); BEST Arabidopsis thaliana protein match is: Domain of unknown function (DUF23) (TAIR:AT5G44670.1); Has 195 Blast hits to 195 proteins in 24 species: Archae - 2; Bacteria - 7; Metazoa - 43; Fungi - 0; Plants - 139; Viruses - 0; Ot…
AT1G12900	SRR13189582_peak_545	8.04345	SRR13189569_peak_701	9.16272	0.900786	4.33955e-49	324.127	369.194	426.149	595.85	491.25	463.375	6	protein_coding glyceraldehyde 3-phosphate dehydrogenase A subunit 2 glyceraldehyde 3-phosphate dehydrogenase A subunit 2 (GAPA-2); FUNCTIONS IN: NAD or NADH binding, glyceraldehyde-3-phosphate dehydrogenase activity; INVOLVED IN: oxidation reduction, glycolysis, glucose metabolic process; LOCATED IN: apoplast, chloroplast stroma, chloroplast, membrane, chloroplast envelope; EXPRESSED IN: 24 plant…
AT4G28250	SRR13189582_peak_8128b	7.98523	SRR13189569_peak_10820b	15.344	0.0984105	0.878838	25.8813	24.0989	20.6352	28.1628	16.9332	20.768	490	protein_coding expansin B3 putative beta-expansin/allergen protein. Naming convention from the Expansin Working Group (Kende et al, 2004. Plant Mol Bio). Involved in the formation of nematode-induced syncytia in roots of Arabidopsis thaliana. expansin B3 (EXPB3); INVOLVED IN: response to cyclopentenone, syncytium formation, plant-type cell wall organization, unidimensional cell growth, plant-type…
AT2G23300	SRR13189582_peak_3625	7.98258	SRR13189569_peak_4797	5.76042	0.0395321	NA	1.07273	0.98155	0	0.362722	0.596767	1.00754	321	protein_coding Leucine-rich repeat protein kinase family protein Leucine-rich repeat protein kinase family protein; FUNCTIONS IN: protein serine/threonine kinase activity, kinase activity, ATP binding; INVOLVED IN: transmembrane receptor protein tyrosine kinase signaling pathway, protein amino acid phosphorylation; LOCATED IN: endomembrane system; EXPRESSED IN: 12 plant structures; EXPRESSED DURI…
AT2G29120	SRR13189582_peak_3884b	7.98111	SRR13189569_peak_5152b	6.52636	-0.835232	0.00174765	21.3844	19.3305	11.5143	8.34264	9.49438	12.4913	293	protein_coding glutamate receptor 2.7 member of Putative ligand-gated ion channel subunit family glutamate receptor 2.7 (GLR2.7); FUNCTIONS IN: intracellular ligand-gated ion channel activity; INVOLVED IN: cellular calcium ion homeostasis, response to light stimulus; LOCATED IN: vacuole; EXPRESSED IN: stem, cotyledon, leaf whorl, leaf, stamen; EXPRESSED DURING: LP.06 six leaves visible, LP.04 fou…
AT2G27500	SRR13189582_peak_3787b	7.96917	SRR13189569_peak_5021b	5.77139	-1.34247	0.000133474	26.9682	21.6403	28.8156	7.27131	9.14256	11.247	1089	protein_coding Glycosyl hydrolase superfamily protein Glycosyl hydrolase superfamily protein; FUNCTIONS IN: cation binding, hydrolase activity, hydrolyzing O-glycosyl compounds, catalytic activity; INVOLVED IN: carbohydrate metabolic process; LOCATED IN: anchored to plasma membrane, nucleus, cytoplasm; EXPRESSED IN: 23 plant structures; EXPRESSED DURING: 13 growth stages; CONTAINS InterPro DOMAIN…
AT2G27505	SRR13189582_peak_3787b	7.96917	SRR13189569_peak_5021b	5.77139	NA	NA	0	0	0	0	0	0	1425	protein_coding FBD-like domain family protein FBD-like domain family protein; CONTAINS InterPro DOMAIN/s: FBD (InterPro:IPR013596), FBD-like (InterPro:IPR006566); BEST Arabidopsis thaliana protein match is: F-box/RNI-like/FBD-like domains-containing protein (TAIR:AT2G26030.3); Has 608 Blast hits to 496 proteins in 11 species: Archae - 0; Bacteria - 0; Metazoa - 0; Fungi - 0; Plants - 608; Viruses…
AT1G33240	SRR13189582_peak_1459	7.96481	SRR13189569_peak_1873b	5.50276	-0.148458	0.423113	73.5818	74.0314	73.1114	67.2588	59.3719	57.7285	369	protein_coding GT-2-like 1 Encodes a plant transcriptional activator that contains two separate, but similar, trihelix DNA-binding domains, similar to GT-2. Gene is expressed in all aerial parts of the plant, with higher level of expression in siliques. At-GTL2 was thought to be a duplicated copy of this gene but is likely to be a cloning artefact, the result of a chimeric clone. Regulates ploidy…
AT4G02800	SRR13189582_peak_7190b	7.96117	SRR13189569_peak_9535	12.6277	0.757909	0.378049	6.46709	3.71618	4.15278	6.06025	6.61346	10.3497	123	protein_coding unknown protein; FUNCTIONS IN: molecular_function unknown; INVOLVED IN: biological_process unknown; LOCATED IN: chloroplast; EXPRESSED IN: 16 plant structures; EXPRESSED DURING: 9 growth stages; BEST Arabidopsis thaliana protein match is: unknown protein (TAIR:AT5G01970.1); Has 3209 Blast hits to 2720 proteins in 308 species: Archae - 13; Bacteria - 213; Metazoa - 1207; Fungi - 247…
AT3G02800	SRR13189582_peak_4926	7.94988	SRR13189569_peak_6549	5.85737	-1.74679	NA	1.44454	2.78549	1.70443	0	0	0.702043	43	protein_coding Tyrosine phosphatase family protein Tyrosine phosphatase family protein; FUNCTIONS IN: phosphatase activity, protein tyrosine phosphatase activity, phosphoprotein phosphatase activity; INVOLVED IN: dephosphorylation; LOCATED IN: cellular_component unknown; EXPRESSED IN: 22 plant structures; EXPRESSED DURING: 15 growth stages; CONTAINS InterPro DOMAIN/s: Protein-tyrosine phosphatase…
AT5G14920	SRR13189582_peak_9331a	7.94668	SRR13189569_peak_12415a	5.21316	1.00001	1.618e-24	189.496	162.047	156.865	343.318	360.129	312.518	993	protein_coding Gibberellin-regulated family protein Gibberellin-regulated family protein; INVOLVED IN: response to gibberellin stimulus; LOCATED IN: endomembrane system; EXPRESSED IN: 22 plant structures; EXPRESSED DURING: 13 growth stages; CONTAINS InterPro DOMAIN/s: Gibberellin regulated protein (InterPro:IPR003854); BEST Arabidopsis thaliana protein match is: GAST1 protein homolog 3 (TAIR:AT4G…
AT1G68935	SRR13189582_peak_2323	7.92742	SRR13189569_peak_3133	5.07524	-1.81365	NA	0	0	0	0	0	0	58	protein_coding unknown protein; Has 0 Blast hits to 0 proteins in 0 species (source: NCBI BLink).
AT1G56630	SRR13189582_peak_1871	7.91841	SRR13189569_peak_2482	9.26645	-0.727455	NA	0	0	0	0	0	0	1346	protein_coding alpha/beta-Hydrolases superfamily protein alpha/beta-Hydrolases superfamily protein; FUNCTIONS IN: triglyceride lipase activity; INVOLVED IN: lipid metabolic process; LOCATED IN: cellular_component unknown; CONTAINS InterPro DOMAIN/s: Lipase, class 3 (InterPro:IPR002921); BEST Arabidopsis thaliana protein match is: alpha/beta-Hydrolases superfamily protein (TAIR:AT5G42930.1); Has 1…
AT5G10980	SRR13189582_peak_9175	7.89263	SRR13189569_peak_12193	5.43373	0.199493	0.560939	108.647	101.094	95.2872	84.6879	112.978	120.944	98	protein_coding Histone superfamily protein Histone superfamily protein; FUNCTIONS IN: DNA binding; INVOLVED IN: nucleosome assembly; LOCATED IN: nucleosome; EXPRESSED IN: 25 plant structures; EXPRESSED DURING: 17 growth stages; CONTAINS InterPro DOMAIN/s: Histone H3 (InterPro:IPR000164), Histone-fold (InterPro:IPR009072), Histone core (InterPro:IPR007125); BEST Arabidopsis thaliana protein match …
AT5G47040	SRR13189582_peak_10234a	7.8781	SRR13189569_peak_13692a	7.80079	0.219237	0.332125	31.6089	36.3707	39.2993	52.1147	44.1401	38.8505	907	protein_coding lon protease 2 Encodes a member of the Lon protease-like proteins (Lon1/At5g26860, Lon2/At5g47040, Lon3/At3g05780, Lon4/At3g05790). Lon is a multifunctional ATP-dependent protease which exists in bacteria, archaea and within organelles in eukaryotic cells. Lon proteases are responsible for the degradation of abnormal, damaged and unstable proteins. lon protease 2 (LON2); FUNCTIONS …
AT4G30280	SRR13189582_peak_8228a	7.87548	SRR13189569_peak_10943a	5.79417	2.86936	NA	0.650214	0	0	0.875509	1.44649	2.48472	80	protein_coding xyloglucan endotransglucosylase/hydrolase 18 Encodes a xyloglucan endotransglucosylase/hydrolase with only only the endotransglucosylase (XET; EC 2.4.1.207) activity towards xyloglucan and non-detectable endohydrolytic (XEH; EC 3.2.1.151) activity. Expressed in the mature or basal regions of both the main and lateral roots, but not in the tip of these roots where cell division occu…
AT4G09560	SRR13189582_peak_7317a	7.85646	SRR13189569_peak_9716b	6.76572	-0.460556	0.514769	10.507	6.39362	10.886	6.66766	4.69681	7.31746	626	protein_coding Protease-associated (PA) RING/U-box zinc finger family protein Protease-associated (PA) RING/U-box zinc finger family protein; FUNCTIONS IN: peptidase activity, zinc ion binding; LOCATED IN: endomembrane system; EXPRESSED IN: 17 plant structures; EXPRESSED DURING: 7 growth stages; CONTAINS InterPro DOMAIN/s: Protease-associated PA (InterPro:IPR003137), Zinc finger, RING-type (Inter…
AT1G66940	SRR13189582_peak_2199a	7.83957	SRR13189569_peak_2962a	5.51779	0.0955437	0.860572	36.1435	34.0256	28.411	37.1331	26.569	34.8977	25	protein_coding protein kinase-related protein kinase-related; FUNCTIONS IN: molecular_function unknown; INVOLVED IN: biological_process unknown; LOCATED IN: endomembrane system; EXPRESSED IN: 22 plant structures; EXPRESSED DURING: 13 growth stages; BEST Arabidopsis thaliana protein match is: Protein kinase superfamily protein (TAIR:AT1G67000.1); Has 305 Blast hits to 263 proteins in 13 species: A…
AT3G23250	SRR13189582_peak_5853	7.82844	SRR13189569_peak_7776a	7.82645	0.351535	NA	0.494426	0.94755	0	1.34967	0	0.477514	175	protein_coding myb domain protein 15 Member of the R2R3 factor gene family. myb domain protein 15 (MYB15); CONTAINS InterPro DOMAIN/s: SANT, DNA-binding (InterPro:IPR001005), Homeodomain-like (InterPro:IPR009057), Myb, DNA-binding (InterPro:IPR014778), HTH transcriptional regulator, Myb-type, DNA-binding (InterPro:IPR017930), Homeodomain-related (InterPro:IPR012287), Myb transcription factor (Int…
AT2G03750	SRR13189582_peak_3108a	7.81733	SRR13189569_peak_4169	8.27124	0.428161	0.216613	34.5294	30.4758	28.2957	35.7164	43.5871	35.3448	5	protein_coding P-loop containing nucleoside triphosphate hydrolases superfamily protein P-loop containing nucleoside triphosphate hydrolases superfamily protein; FUNCTIONS IN: sulfotransferase activity; INVOLVED IN: biological_process unknown; LOCATED IN: endomembrane system; EXPRESSED IN: 20 plant structures; EXPRESSED DURING: 13 growth stages; CONTAINS InterPro DOMAIN/s: Sulfotransferase domain…
AT5G07571	SRR13189582_peak_9045	7.79779	SRR13189569_peak_12028	5.47141	-1.82312	NA	0.969173	0.907413	3.43593	1.32957	0	0	1065	protein_coding Oleosin family protein Oleosin family protein; FUNCTIONS IN: molecular_function unknown; INVOLVED IN: biological_process unknown; LOCATED IN: monolayer-surrounded lipid storage body, integral to membrane; CONTAINS InterPro DOMAIN/s: Oleosin (InterPro:IPR000136); BEST Arabidopsis thaliana protein match is: glycine-rich protein 20 (TAIR:AT5G07560.1); Has 30201 Blast hits to 17322 pro…
AT5G07580	SRR13189582_peak_9045	7.79779	SRR13189569_peak_12028	5.47141	-0.0434892	0.926461	58.8901	69.2005	71.4991	61.3623	55.9874	59.8849	1003	protein_coding Integrase-type DNA-binding superfamily protein encodes a member of the ERF (ethylene response factor) subfamily B-3 of ERF/AP2 transcription factor family. The protein contains one AP2 domain. There are 18 members in this subfamily including ATERF-1, ATERF-2, AND ATERF-5. Integrase-type DNA-binding superfamily protein; CONTAINS InterPro DOMAIN/s: DNA-binding, integrase-type (InterP…
AT3G21320	SRR13189582_peak_5752	7.78022	SRR13189569_peak_7629	5.87322	2.68293	NA	0	0	0	0.345407	0.284286	0.24219	186	protein_coding BEST Arabidopsis thaliana protein match is: hydroxyproline-rich glycoprotein family protein (TAIR:AT2G25930.1); Has 63 Blast hits to 58 proteins in 21 species: Archae - 0; Bacteria - 0; Metazoa - 3; Fungi - 0; Plants - 58; Viruses - 0; Other Eukaryotes - 2 (source: NCBI BLink).
AT2G06050	SRR13189582_peak_3163b	7.77496	SRR13189569_peak_4236c	7.9421	0.719015	0.0293663	8.87318	0	0	12.1802	17.3834	0	128	protein_coding oxophytodienoate-reductase 3 Encodes a 12-oxophytodienoate reductase that is required for jasmonate biosynthesis. Mutants are male sterile and defective in pollen dehiscence. Shows activity towards 2,4,6-trinitrotoluene. oxophytodienoate-reductase 3 (OPR3); FUNCTIONS IN: 12-oxophytodienoate reductase activity; INVOLVED IN: response to jasmonic acid stimulus, response to fungus, jas…
AT5G10560	SRR13189582_peak_9157a	7.77363	SRR13189569_peak_12169b	8.17668	0.270765	0.407783	31.396	23.5815	19.8678	26.4783	30.7827	20.372	1313	protein_coding Glycosyl hydrolase family protein Glycosyl hydrolase family protein; FUNCTIONS IN: xylan 1,4-beta-xylosidase activity, hydrolase activity, hydrolyzing O-glycosyl compounds; INVOLVED IN: carbohydrate metabolic process; LOCATED IN: plasma membrane, vacuole; EXPRESSED IN: 24 plant structures; EXPRESSED DURING: 13 growth stages; CONTAINS InterPro DOMAIN/s: Glycoside hydrolase, family 3…
AT5G10570	SRR13189582_peak_9157a	7.77363	SRR13189569_peak_12169b	8.17668	0.566218	NA	3.24007	4.27153	3.86969	5.26907	2.17557	6.7991	668	protein_coding basic helix-loop-helix (bHLH) DNA-binding superfamily protein basic helix-loop-helix (bHLH) DNA-binding superfamily protein; FUNCTIONS IN: DNA binding, sequence-specific DNA binding transcription factor activity; INVOLVED IN: regulation of transcription; LOCATED IN: nucleus; CONTAINS InterPro DOMAIN/s: Helix-loop-helix DNA-binding domain (InterPro:IPR001092), Helix-loop-helix DNA-b…
AT3G59340	SRR13189582_peak_6857	7.73571	SRR13189569_peak_9082	5.47924	NA	NA	0	0	0	0	0	0	957	protein_coding Eukaryotic protein of unknown function (DUF914) Eukaryotic protein of unknown function (DUF914); CONTAINS InterPro DOMAIN/s: Protein of unknown function DUF914, eukaryotic (InterPro:IPR009262); BEST Arabidopsis thaliana protein match is: Eukaryotic protein of unknown function (DUF914) (TAIR:AT3G59310.1); Has 1089 Blast hits to 1084 proteins in 305 species: Archae - 7; Bacteria - 34…
AT3G59350	SRR13189582_peak_6857	7.73571	SRR13189569_peak_9082	5.47924	-0.203927	0.749798	10.7178	0	3.64111	0	0	7.59696	2	protein_coding Protein kinase superfamily protein Protein kinase superfamily protein; FUNCTIONS IN: protein tyrosine kinase activity, protein kinase activity, kinase activity, ATP binding; INVOLVED IN: protein amino acid phosphorylation; LOCATED IN: plasma membrane; EXPRESSED IN: 24 plant structures; EXPRESSED DURING: 15 growth stages; CONTAINS InterPro DOMAIN/s: Protein kinase, ATP binding site …
AT1G22360	SRR13189582_peak_1023	7.73361	SRR13189569_peak_1300b	6.43322	0.0608622	0.922236	20.8019	13.9166	5.87183	20.7128	21.6375	19.5593	80	protein_coding UDP-glucosyl transferase 85A2 UDP-glucosyl transferase 85A2 (UGT85A2); FUNCTIONS IN: UDP-glycosyltransferase activity, transferase activity, transferring glycosyl groups, glucuronosyltransferase activity; INVOLVED IN: metabolic process; LOCATED IN: cellular_component unknown; EXPRESSED IN: 21 plant structures; EXPRESSED DURING: 11 growth stages; CONTAINS InterPro DOMAIN/s: UDP-gluc…
AT3G25180	SRR13189582_peak_5948	7.72602	SRR13189569_peak_7874	10.4676	1.90959	NA	0	0	0	0	0	0.709377	203	protein_coding cytochrome P450, family 82, subfamily G, polypeptide 1 member of CYP82G "cytochrome P450, family 82, subfamily G, polypeptide 1" (CYP82G1); FUNCTIONS IN: electron carrier activity, monooxygenase activity, iron ion binding, oxygen binding, heme binding; INVOLVED IN: oxidation reduction; LOCATED IN: endomembrane system; EXPRESSED IN: 9 plant structures; EXPRESSED DURING: 8 growth sta…
AT2G36770	SRR13189582_peak_4225a	7.72552	SRR13189569_peak_5612a	5.916	-0.979748	NA	0.787485	1.09982	0.470306	0.532302	0.437371	0.370385	30	protein_coding UDP-Glycosyltransferase superfamily protein UDP-Glycosyltransferase superfamily protein; FUNCTIONS IN: transferase activity, transferring hexosyl groups, UDP-glycosyltransferase activity, transferase activity, transferring glycosyl groups; INVOLVED IN: metabolic process; LOCATED IN: cellular_component unknown; CONTAINS InterPro DOMAIN/s: UDP-glucuronosyl/UDP-glucosyltransferase (In…
AT3G17390	SRR13189582_peak_5600	7.72407	SRR13189569_peak_7411	7.23395	0.942625	1.09543e-25	137.127	143.843	139.363	236.087	124.41	247.109	69	protein_coding S-adenosylmethionine synthetase family protein S-adenosylmethionine synthetase METHIONINE OVER-ACCUMULATOR 3 (MTO3); FUNCTIONS IN: methionine adenosyltransferase activity; INVOLVED IN: lignin biosynthetic process, response to cold, methionine metabolic process, S-adenosylmethionine biosynthetic process; LOCATED IN: nucleolus, cell wall, plasma membrane, membrane; EXPRESSED IN: 28 p…
AT3G17400	SRR13189582_peak_5600	7.72407	SRR13189569_peak_7411	7.23395	NA	NA	0	0	0	0	0	0	729	protein_coding F-box family protein F-box family protein; CONTAINS InterPro DOMAIN/s: F-box domain, cyclin-like (InterPro:IPR001810), F-box domain, Skp2-like (InterPro:IPR022364); BEST Arabidopsis thaliana protein match is: F-box and associated interaction domains-containing protein (TAIR:AT3G17620.1); Has 879 Blast hits to 873 proteins in 14 species: Archae - 0; Bacteria - 0; Metazoa - 0; Fungi …
AT5G56980	SRR13189582_peak_10655c	7.70788	SRR13189569_peak_14251b	6.08535	0.54403	0.387448	9.68081	8.79386	8.74455	5.82873	15.3107	15.3427	822	protein_coding unknown protein; FUNCTIONS IN: molecular_function unknown; INVOLVED IN: biological_process unknown; LOCATED IN: endomembrane system; EXPRESSED IN: 18 plant structures; EXPRESSED DURING: 12 growth stages; BEST Arabidopsis thaliana protein match is: unknown protein (TAIR:AT4G26130.1); Has 30201 Blast hits to 17322 proteins in 780 species: Archae - 12; Bacteria - 1396; Metazoa - 17338…
AT5G60200	SRR13189582_peak_10799	7.69081	SRR13189569_peak_14457b	8.04039	0.463989	0.50753	8.51305	7.2796	7.9622	12.1117	9.46269	9.41249	823	protein_coding TARGET OF MONOPTEROS 6 Encodes a Dof-type transcription factor. TARGET OF MONOPTEROS 6 (TMO6); CONTAINS InterPro DOMAIN/s: Zinc finger, Dof-type (InterPro:IPR003851); BEST Arabidopsis thaliana protein match is: Dof-type zinc finger DNA-binding family protein (TAIR:AT3G45610.1); Has 30201 Blast hits to 17322 proteins in 780 species: Archae - 12; Bacteria - 1396; Metazoa - 17338; Fun…
AT4G39710	SRR13189582_peak_8727a	7.68362	SRR13189569_peak_11598a	8.55374	0.221456	0.574595	55.2866	0	0	0	28.3748	0	14	protein_coding FK506-binding protein 16-2 FK506-binding protein 16-2 (FKBP16-2); FUNCTIONS IN: FK506 binding, peptidyl-prolyl cis-trans isomerase activity; INVOLVED IN: protein folding; LOCATED IN: thylakoid, chloroplast thylakoid membrane, chloroplast thylakoid lumen, chloroplast; EXPRESSED IN: 20 plant structures; EXPRESSED DURING: 13 growth stages; CONTAINS InterPro DOMAIN/s: Peptidyl-prolyl c…
AT1G23310	SRR13189582_peak_1083a	7.67259	SRR13189569_peak_1381	5.70568	-0.915541	1.86493e-85	1135.58	1217.46	785.512	560.524	566.423	596.036	49	protein_coding glutamate:glyoxylate aminotransferase Identified by cloning the gene that corresponded to a purified protein having glyoxylate aminotransferase activity. Localized to the peroxisome and thought to be involved in photorespiration/ metabolic salvage pathway. glutamate:glyoxylate aminotransferase (GGT1); FUNCTIONS IN: glycine:2-oxoglutarate aminotransferase activity, L-alanine:2-oxogl…
AT2G18230	SRR13189582_peak_3428a	7.6719	SRR13189569_peak_4534	10.1358	0.622109	0.252067	13.1946	15.2176	12.3297	15.0812	21.7254	18.6725	207	protein_coding pyrophosphorylase 2 Encodes a protein that might have inorganic pyrophosphatase activity. pyrophosphorylase 2 (PPa2); FUNCTIONS IN: inorganic diphosphatase activity, pyrophosphatase activity; INVOLVED IN: phosphate metabolic process, metabolic process; LOCATED IN: membrane, cytoplasm; EXPRESSED IN: 22 plant structures; EXPRESSED DURING: 14 growth stages; CONTAINS InterPro DOMAIN/s:…
AT2G18240	SRR13189582_peak_3428a	7.6719	SRR13189569_peak_4534	10.1358	-0.260713	0.836417	6.78578	10.4699	0	5.88123	6.91359	0	740	protein_coding Rer1 family protein Rer1 family protein; FUNCTIONS IN: molecular_function unknown; INVOLVED IN: biological_process unknown; LOCATED IN: integral to membrane; EXPRESSED IN: 23 plant structures; EXPRESSED DURING: 13 growth stages; CONTAINS InterPro DOMAIN/s: Retrieval of early ER protein Rer1 (InterPro:IPR004932); BEST Arabidopsis thaliana protein match is: endoplasmatic reticulum re…
AT4G04330	SRR13189582_peak_7233	7.64292	SRR13189569_peak_9593	9.14332	-0.750737	4.22778e-09	402.834	412.205	408.923	201.249	185.931	258.252	799	protein_coding Chaperonin-like RbcX protein Chaperonin-like RbcX protein; CONTAINS InterPro DOMAIN/s: Chaperonin-like RbcX (InterPro:IPR003435); Has 30201 Blast hits to 17322 proteins in 780 species: Archae - 12; Bacteria - 1396; Metazoa - 17338; Fungi - 3422; Plants - 5037; Viruses - 0; Other Eukaryotes - 2996 (source: NCBI BLink).
AT5G39530	SRR13189582_peak_9950	7.63837	SRR13189569_peak_13274	6.4643	2.85892	1.94462e-47	14.592	7.2837	19.4417	115.802	106.783	117.158	302	protein_coding Protein of unknown function (DUF1997) Protein of unknown function (DUF1997); CONTAINS InterPro DOMAIN/s: Protein of unknown function DUF1997 (InterPro:IPR018971); BEST Arabidopsis thaliana protein match is: Protein of unknown function (DUF1997) (TAIR:AT5G39520.1); Has 204 Blast hits to 204 proteins in 68 species: Archae - 0; Bacteria - 103; Metazoa - 0; Fungi - 0; Plants - 48; Viru…
AT5G39535	SRR13189582_peak_9950	7.63837	SRR13189569_peak_13274	6.4643									608
AT3G27540	SRR13189582_peak_6054	7.63428	SRR13189569_peak_8018	8.29471	0.425803	0.634366	5.4269	4.11647	4.71279	5.45389	5.73365	6.29645	1413	protein_coding beta-1,4-N-acetylglucosaminyltransferase family protein beta-1,4-N-acetylglucosaminyltransferase family protein; FUNCTIONS IN: transferase activity, transferring glycosyl groups, acetylglucosaminyltransferase activity; INVOLVED IN: protein amino acid N-linked glycosylation; LOCATED IN: membrane; EXPRESSED IN: 24 plant structures; EXPRESSED DURING: 15 growth stages; CONTAINS InterPr…
AT5G64840	SRR13189582_peak_11041	7.63046	SRR13189569_peak_14793a	5.77818	-1.07149	1.48e-47	284.881	280.149	278.588	128.154	119.64	121.393	621	protein_coding general control non-repressible 5 member of GCN subfamily general control non-repressible 5 (GCN5); CONTAINS InterPro DOMAIN/s: ATPase, AAA+ type, core (InterPro:IPR003593), ABC transporter-like (InterPro:IPR003439), ABC transporter, conserved site (InterPro:IPR017871); BEST Arabidopsis thaliana protein match is: ABC transporter family protein (TAIR:AT5G09930.1); Has 1807 Blast hit…
AT5G64850	SRR13189582_peak_11041	7.63046	SRR13189569_peak_14793a	5.77818	0.311124	0.573257	26.6215	40.1734	29.8769	27.8158	39.2957	45.5012	940	protein_coding FUNCTIONS IN: molecular_function unknown; INVOLVED IN: biological_process unknown; LOCATED IN: plasma membrane; EXPRESSED IN: 22 plant structures; EXPRESSED DURING: 13 growth stages; CONTAINS InterPro DOMAIN/s: RPM1-interacting protein 4, defence response (InterPro:IPR008700); BEST Arabidopsis thaliana protein match is: unknown protein (TAIR:AT5G09960.1); Has 30201 Blast hits to 17…
AT1G05870	SRR13189582_peak_213	7.62965	SRR13189569_peak_296a	5.5579	-0.150569	0.861877	24.6243	30.0076	14.3092	9.59575	28.0359	13.5862	516	protein_coding Protein of unknown function (DUF1685) Protein of unknown function (DUF1685); FUNCTIONS IN: molecular_function unknown; INVOLVED IN: N-terminal protein myristoylation; LOCATED IN: cellular_component unknown; CONTAINS InterPro DOMAIN/s: Protein of unknown function DUF1685 (InterPro:IPR012881); BEST Arabidopsis thaliana protein match is: Protein of unknown function (DUF1685) (TAIR:AT2…
AT4G16890	SRR13189582_peak_7584b	7.6122	SRR13189569_peak_10096a	5.69585	-0.657732	7.15076e-08	0	0	23.8046	0	0	12.7092	486	protein_coding disease resistance protein (TIR-NBS-LRR class), putative Encodes a Toll Interleukin1 receptor-nucleotide binding-Leu- rich repeat-type resistance gene (TIR-NB-LRR-type) involved in the salicylic acid-dependent defense response pathway. Mutant plants constitutively express pathogenesis-related (PR) genes and are pathogen resistant. Resistance signaling in snc1 requires EDS1, MOS3 an…
AT5G43060	SRR13189582_peak_10063	7.60656	SRR13189569_peak_13446b	8.18351	0.632644	0.0696957	15.1949	13.962	16.4242	21.8154	19.8959	23.088	677	protein_coding Granulin repeat cysteine protease family protein Granulin repeat cysteine protease family protein; FUNCTIONS IN: cysteine-type peptidase activity, cysteine-type endopeptidase activity; INVOLVED IN: response to salt stress; LOCATED IN: vacuole; EXPRESSED IN: 24 plant structures; EXPRESSED DURING: 15 growth stages; CONTAINS InterPro DOMAIN/s: Peptidase C1A, papain (InterPro:IPR013128…
AT5G14690	SRR13189582_peak_9321	7.60333	SRR13189569_peak_12394b	5.35161	0.80338	NA	3.73834	3.57059	1.1082	3.82755	3.15735	6.32566	833	protein_coding unknown protein; BEST Arabidopsis thaliana protein match is: unknown protein (TAIR:AT3G01516.1); Has 86 Blast hits to 86 proteins in 16 species: Archae - 0; Bacteria - 0; Metazoa - 0; Fungi - 0; Plants - 84; Viruses - 2; Other Eukaryotes - 0 (source: NCBI BLink).
AT5G55930	SRR13189582_peak_10617g	7.598	SRR13189569_peak_14195e	5.2135	-0.111779	0.914294	5.6422	3.06828	5.45296	3.80034	5.02362	0	1366	protein_coding oligopeptide transporter 1 oligopeptide transporter oligopeptide transporter 1 (OPT1); CONTAINS InterPro DOMAIN/s: Tetrapeptide transporter, OPT1/isp4 (InterPro:IPR004648), Oligopeptide transporter OPT superfamily (InterPro:IPR004813); BEST Arabidopsis thaliana protein match is: oligopeptide transporter 5 (TAIR:AT4G26590.1); Has 1807 Blast hits to 1807 proteins in 277 species: Arch…
AT3G25770	SRR13189582_peak_5970b	7.58488	SRR13189569_peak_7906a	6.95828	0.180773	0.348526	245.807	213.915	198.291	212.785	209.135	257.269	108	protein_coding allene oxide cyclase 2 Encodes allene oxide cyclase. One of four genes in Arabidopsis that encode this enzyme, which catalyzes an essential step in jasmonic acid biosynthesis. Gene expression is induced during senescence, a process that involves jasmonic acid signalling pathway. Note: Nomenclature for Arabidopsis allene oxide cyclase 2 (AOC2, AT3G25770) gene is based on Stenzel et …
AT2G18780	SRR13189582_peak_3450c	7.57411	SRR13189569_peak_4565	6.2127	-0.883538	NA	0.96352	0.458873	2.856	0.660872	0	1.40376	1432	protein_coding F-box and associated interaction domains-containing protein F-box and associated interaction domains-containing protein; CONTAINS InterPro DOMAIN/s: F-box domain, cyclin-like (InterPro:IPR001810), F-box domain, Skp2-like (InterPro:IPR022364), F-box associated domain, type 1 (InterPro:IPR006527), F-box associated interaction domain (InterPro:IPR017451); BEST Arabidopsis thaliana pro…
AT2G18790	SRR13189582_peak_3450c	7.57411	SRR13189569_peak_4565	6.2127	-0.0439114	0.926769	8.28975	14.9403	17.6062	14.2499	12.6354	12.8511	325	protein_coding phytochrome B Red/far-red photoreceptor involved in the regulation of de-etiolation. Exists in two inter-convertible forms: Pr and Pfr (active). Involved in the light-promotion of seed germination and in the shade avoidance response. phytochrome B (PHYB); CONTAINS InterPro DOMAIN/s: Phytochrome, central region (InterPro:IPR013515), Signal transduction histidine kinase, core (InterP…
AT4G04340	SRR13189582_peak_7234	7.56884	SRR13189569_peak_9594	6.99649	-0.714643	8.94499e-15	150.448	150.998	152.905	93.4548	80.2169	82.3886	4	protein_coding ERD (early-responsive to dehydration stress) family protein ERD (early-responsive to dehydration stress) family protein; LOCATED IN: plasma membrane; EXPRESSED IN: 25 plant structures; EXPRESSED DURING: 13 growth stages; CONTAINS InterPro DOMAIN/s: Protein of unknown function DUF221 (InterPro:IPR003864); BEST Arabidopsis thaliana protein match is: ERD (early-responsive to dehydrati…
AT5G24770	SRR13189582_peak_9722b	7.55631	SRR13189569_peak_12954a	9.67744	0.176908	0.830001	9.7616	12.9663	11.4909	8.22537	14.2374	11.6832	231	protein_coding vegetative storage protein 2 Has acid phosphatase activity dependent on the presence of divalent cations (Mg2+, Co2+, Zn2+, Mn2+) and anti-insect activity. Insects fed with the protein show a retarded development. Induced in response to abscisic acid, jasmonic acid, salt, water deficiency and wounding. vegetative storage protein 2 (VSP2); FUNCTIONS IN: acid phosphatase activity; IN…
AT1G68190	SRR13189582_peak_2263	7.55446	SRR13189569_peak_3059	7.51391	1.13598	0.000325176	8.07631	10.7673	7.75718	28.3541	25.5768	32.6295	156	protein_coding B-box zinc finger family protein B-box zinc finger family protein; FUNCTIONS IN: sequence-specific DNA binding transcription factor activity, zinc ion binding; INVOLVED IN: regulation of transcription; LOCATED IN: endomembrane system, intracellular; EXPRESSED IN: 14 plant structures; EXPRESSED DURING: 8 growth stages; CONTAINS InterPro DOMAIN/s: Zinc finger, B-box (InterPro:IPR0003…
AT3G28910	SRR13189582_peak_6107a	7.55419	SRR13189569_peak_8100a	8.59905	-0.0932475	0.895247	14.9659	22.1454	17.5947	7.37788	14.5356	15.3462	819	protein_coding myb domain protein 30 transcription factor myb homologue myb domain protein 30 (MYB30); CONTAINS InterPro DOMAIN/s: SANT, DNA-binding (InterPro:IPR001005), Homeodomain-like (InterPro:IPR009057), Myb, DNA-binding (InterPro:IPR014778), HTH transcriptional regulator, Myb-type, DNA-binding (InterPro:IPR017930), Homeodomain-related (InterPro:IPR012287), Myb transcription factor (InterPr…
AT4G04570	SRR13189582_peak_7241b	7.55029	SRR13189569_peak_9604b	6.29704	-0.106823	0.829805	21.2507	16.3106	7.603	0	20.2999	11.7941	863	protein_coding cysteine-rich RLK (RECEPTOR-like protein kinase) 40 Encodes a cysteine-rich receptor-like protein kinase. cysteine-rich RLK (RECEPTOR-like protein kinase) 40 (CRK40); FUNCTIONS IN: kinase activity; INVOLVED IN: protein amino acid phosphorylation; LOCATED IN: endomembrane system; CONTAINS InterPro DOMAIN/s: Protein kinase, ATP binding site (InterPro:IPR017441), Serine/threonine-prot…
AT2G42870	SRR13189582_peak_4576	7.54852	SRR13189569_peak_6068c	7.38851	1.78489	0.00440898	10.451	4.91184	4.15963	12.935	27.0105	19.8055	1079	protein_coding phy rapidly regulated 1 Encodes PHYTOCHROME RAPIDLY REGULATED1 (PAR1), an atypical basic helix-loop-helix (bHLP) protein. Closely related to PAR2 (At3g58850). Up regulated after simulated shade perception. Acts in the nucleus to control plant development and as a negative regulator of shade avoidance response. Functions as transcriptional repressor of auxin-responsive genes SAUR15 …
AT1G21910	SRR13189582_peak_993d	7.54003	SRR13189569_peak_1268g	5.24667	1.24889	NA	2.3127	1.60915	0.687104	2.35149	4.50725	2.18249	896	protein_coding Integrase-type DNA-binding superfamily protein encodes a member of the DREB subfamily A-5 of ERF/AP2 transcription factor family. The protein contains one AP2 domain. There are 15 members in this subfamily including RAP2.1, RAP2.9 and RAP2.10. Integrase-type DNA-binding superfamily protein; FUNCTIONS IN: DNA binding, sequence-specific DNA binding transcription factor activity; INVO…
AT5G16170	SRR13189582_peak_9388c	7.53634	SRR13189569_peak_12480b	9.58721	-0.24307	NA	2.89859	1.85068	5.151	1.98034	2.72527	1.8652	364	protein_coding Core-2/I-branching beta-1,6-N-acetylglucosaminyltransferase family protein Core-2/I-branching beta-1,6-N-acetylglucosaminyltransferase family protein; CONTAINS InterPro DOMAIN/s: Core-2/I-Branching enzyme (InterPro:IPR021141); BEST Arabidopsis thaliana protein match is: Core-2/I-branching beta-1,6-N-acetylglucosaminyltransferase family protein (TAIR:AT5G11730.1); Has 580 Blast hits…
AT5G16180	SRR13189582_peak_9388c	7.53634	SRR13189569_peak_12480b	9.58721	0.212159	0.741067	9.33345	6.10543	3.76545	8.35684	0	10.3707	1544	protein_coding ortholog of maize chloroplast splicing factor CRS1 ortholog of maize chloroplast splicing factor CRS1 (CRS1); FUNCTIONS IN: RNA binding; INVOLVED IN: Group II intron splicing; EXPRESSED IN: 22 plant structures; EXPRESSED DURING: 13 growth stages; CONTAINS InterPro DOMAIN/s: RNA-binding, CRM domain (InterPro:IPR001890); BEST Arabidopsis thaliana protein match is: CRS1 / YhbY (CRM) d…
AT5G14060	SRR13189582_peak_9301	7.52661	SRR13189569_peak_12361	9.58366	0.813882	2.1099e-08	40.0933	16.0781	17.2106	17.115	0	24.0705	71	protein_coding Aspartate kinase family protein lysine-sensitive aspartate kinase CARAB-AK-LYS; FUNCTIONS IN: amino acid binding, aspartate kinase activity; INVOLVED IN: aspartate family amino acid biosynthetic process; CONTAINS InterPro DOMAIN/s: Aspartate kinase, conserved site (InterPro:IPR018042), Aspartate/glutamate/uridylate kinase (InterPro:IPR001048), Amino acid-binding ACT (InterPro:IPR00…
AT5G59160	SRR13189582_peak_10757	7.52632	SRR13189569_peak_14396	6.20092	0.155784	0.663961	42.915	46.4644	39.1147	44.6325	43.1486	44.205	177	protein_coding type one serine/threonine protein phosphatase 2 Encodes the catalytic subunit of a Type 1 phosphoprotein Ser/Thr phosphatase, expressed in roots, shoots and flowers. type one serine/threonine protein phosphatase 2 (TOPP2); CONTAINS InterPro DOMAIN/s: Metallophosphoesterase (InterPro:IPR004843), Serine/threonine-specific protein phosphatase/bis(5-nucleosyl)-tetraphosphatase (InterPr…
AT1G06040	SRR13189582_peak_218a	7.52084	SRR13189569_peak_302	5.74438	-0.194885	0.118385	309.251	305.644	327.051	240.346	246.21	272.786	32	protein_coding B-box zinc finger family protein Encodes salt tolerance protein (STO) which confers salt tolerance to yeast cells. Fully complements calcineurin deficient yeast but does not encode a phosphoprotein phosphatase. Sequence has similarities to CONSTANS. STO co-localizes with COP1 and plays a role in light signaling. SALT TOLERANCE (STO); CONTAINS InterPro DOMAIN/s: Zinc finger, B-box (…
AT5G40790	SRR13189582_peak_9991	7.50268	SRR13189569_peak_13328a	7.36708	NA	NA	0	0	0	0	0	0	1374	protein_coding unknown protein; BEST Arabidopsis thaliana protein match is: unknown protein (TAIR:AT3G27250.1); Has 1807 Blast hits to 1807 proteins in 277 species: Archae - 0; Bacteria - 0; Metazoa - 736; Fungi - 347; Plants - 385; Viruses - 0; Other Eukaryotes - 339 (source: NCBI BLink).
AT1G05680	SRR13189582_peak_205b	7.49386	SRR13189569_peak_286b	8.79411	-1.17087	NA	0	0.41272	2.0293	0.584457	0	0.415479	534	protein_coding Uridine diphosphate glycosyltransferase 74E2 Encodes a UDP-glucosyltransferase, UGT74E2, that acts on IBA (indole-3-butyric acid) and affects auxin homeostasis. The transcript and protein levels of this enzyme are strongly induced by H2O2 and may allow integration of ROS (reactive oxygen species) and auxin signaling. This enzyme can also transfer glycosyl groups to several compound…
AT2G32560	SRR13189582_peak_4048a	7.47591	SRR13189569_peak_5367b	5.70544	0.102244	0.818246	33.4796	42.358	25.2599	33.51	40.7699	35.4245	248	protein_coding F-box family protein F-box family protein; FUNCTIONS IN: molecular_function unknown; INVOLVED IN: biological_process unknown; LOCATED IN: endomembrane system; EXPRESSED IN: 22 plant structures; EXPRESSED DURING: 13 growth stages; CONTAINS InterPro DOMAIN/s: F-box domain, cyclin-like (InterPro:IPR001810), F-box domain, Skp2-like (InterPro:IPR022364); BEST Arabidopsis thaliana protei…
AT2G46590	SRR13189582_peak_4765	7.46497	SRR13189569_peak_6334	5.62312	0.506258	0.577935	4.39094	4.4192	2.87875	5.44234	8.56744	3.65182	666	protein_coding Dof-type zinc finger DNA-binding family protein encodes a protein containing Dof zinc finger motifs. expression is limited to vascular system of the mother plant. recessive mutation is inherited as maternal-effect and expression is not detected in the embryo. mutants are defective in seed germination. mutants are more dependent on light and cold treatment and less sensitive to gibb…
AT3G15351	SRR13189582_peak_5505	7.45856	SRR13189569_peak_7297	11.1189	-0.251863	NA	4.41846	12.7438	13.151	4.4684	7.35636	9.52589	444	protein_coding unknown protein; Has 50 Blast hits to 50 proteins in 16 species: Archae - 0; Bacteria - 0; Metazoa - 7; Fungi - 0; Plants - 43; Viruses - 0; Other Eukaryotes - 0 (source: NCBI BLink).
AT3G15356	SRR13189582_peak_5505	7.45856	SRR13189569_peak_7297	11.1189	0.294415	0.317009	55.6913	80.9783	73.8281	70.6811	81.1426	86.0698	139	protein_coding Legume lectin family protein Legume lectin family protein; FUNCTIONS IN: carbohydrate binding, binding; INVOLVED IN: defense response to fungus, incompatible interaction; LOCATED IN: apoplast, cell wall; EXPRESSED IN: 7 plant structures; CONTAINS InterPro DOMAIN/s: Legume lectin, beta chain (InterPro:IPR001220), Concanavalin A-like lectin/glucanase, subgroup (InterPro:IPR013320), C…
AT1G12610	SRR13189582_peak_529a	7.45287	SRR13189569_peak_688a	9.25753	-0.727455	NA	0	0	0	0	0	0	1153	protein_coding Integrase-type DNA-binding superfamily protein Encodes a member of the DREB subfamily A-1 of ERF/AP2 transcription factor family (DDF1). The protein contains one AP2 domain. There are six members in this subfamily, including CBF1, CBF2, and CBF3. Overexpression of this gene results in delayed flowering and dwarfism, reduction of gibberellic acid biosynthesis, and increased toleranc…
AT3G07460	SRR13189582_peak_5146e	7.43755	SRR13189569_peak_6829e	5.45886	0.885161	3.8103e-06	63.2228	60.9356	52.9597	89.8075	100.804	108.359	160	protein_coding Protein of unknown function, DUF538 Protein of unknown function, DUF538; FUNCTIONS IN: molecular_function unknown; INVOLVED IN: biological_process unknown; LOCATED IN: vacuole; CONTAINS InterPro DOMAIN/s: Protein of unknown function DUF538 (InterPro:IPR007493); BEST Arabidopsis thaliana protein match is: Protein of unknown function, DUF538 (TAIR:AT3G07470.1); Has 535 Blast hits to …
AT3G55560	SRR13189582_peak_6679	7.436	SRR13189569_peak_8855	12.9388	0.190414	0.811926	10.1886	9.84153	11.6743	14.7963	10.8803	8.04373	417	protein_coding AT-hook protein of GA feedback 2 AT-hook protein of GA feedback 2 (AGF2); INVOLVED IN: biological_process unknown; LOCATED IN: chloroplast; EXPRESSED IN: 19 plant structures; EXPRESSED DURING: 6 growth stages; CONTAINS InterPro DOMAIN/s: Protein of unknown function DUF296 (InterPro:IPR005175), Predicted AT-hook DNA-binding (InterPro:IPR014476); BEST Arabidopsis thaliana protein mat…
AT4G21170	SRR13189582_peak_7770	7.43297	SRR13189569_peak_10353	8.73954	-0.248009	NA	0	0	0	0	0	0	8	protein_coding Tetratricopeptide repeat (TPR)-like superfamily protein Tetratricopeptide repeat (TPR)-like superfamily protein; FUNCTIONS IN: molecular_function unknown; INVOLVED IN: biological_process unknown; LOCATED IN: membrane; EXPRESSED IN: 11 plant structures; EXPRESSED DURING: 9 growth stages; CONTAINS InterPro DOMAIN/s: Pentatricopeptide repeat (InterPro:IPR002885); BEST Arabidopsis thal…
AT4G21180	SRR13189582_peak_7770	7.43297	SRR13189569_peak_10353	8.73954	0.792524	0.00834208	11.4934	13.8868	9.05988	22.0848	19.3509	0	133	protein_coding DnaJ / Sec63 Brl domains-containing protein J domain protein localized in ER membrane. ATERDJ2B; FUNCTIONS IN: unfolded protein binding, heat shock protein binding; INVOLVED IN: protein folding; LOCATED IN: integral to endoplasmic reticulum membrane, endoplasmic reticulum, plasma membrane; EXPRESSED IN: 24 plant structures; EXPRESSED DURING: 13 growth stages; CONTAINS InterPro DOMA…
AT3G59068	SRR13189582_peak_6852d	7.43222	SRR13189569_peak_9073c	5.78719									426
AT3G16860	SRR13189582_peak_5584b	7.42143	SRR13189569_peak_7390c	4.87301	0.0437716	NA	0	0	0	0	0	0	1230	protein_coding COBRA-like protein 8 precursor COBRA-like protein 8 precursor (COBL8); CONTAINS InterPro DOMAIN/s: Glycosyl-phosphatidyl inositol-anchored, plant (InterPro:IPR006918); BEST Arabidopsis thaliana protein match is: COBRA-like protein-7 precursor (TAIR:AT4G16120.1); Has 377 Blast hits to 368 proteins in 29 species: Archae - 0; Bacteria - 0; Metazoa - 0; Fungi - 0; Plants - 377; Viruses…
AT2G41070	SRR13189582_peak_4465	7.40555	SRR13189569_peak_5936a	8.59314	0.840925	NA	2.10482	2.02766	0	2.8842	0	4.60342	495	protein_coding Basic-leucine zipper (bZIP) transcription factor family protein Transcription factor homologous to ABI5. Regulates AtEm1 expression by binding directly at the AtEm1 promoter. Located in the nucleus and expressed during seed maturation in the cotyledons and later in the whole embryo. ENHANCED EM LEVEL (EEL); FUNCTIONS IN: DNA binding, sequence-specific DNA binding transcription fact…
AT1G32900	SRR13189582_peak_1450	7.40362	SRR13189569_peak_1861a	5.52042	-0.620677	0.141295	18.4012	14.9533	12.785	6.11298	7.70354	10.4442	57	protein_coding UDP-Glycosyltransferase superfamily protein UDP-Glycosyltransferase superfamily protein; FUNCTIONS IN: protein binding, transferase activity, transferring glycosyl groups; INVOLVED IN: biosynthetic process, glucan biosynthetic process; LOCATED IN: chloroplast; EXPRESSED IN: 21 plant structures; EXPRESSED DURING: 13 growth stages; CONTAINS InterPro DOMAIN/s: Glycogen/starch synthase…
AT1G67040	SRR13189582_peak_2202	7.3763	SRR13189569_peak_2968	6.39626	-0.0428054	NA	0.786655	1.43829	1.88375	1.85379	1.08736	1.10373	328	protein_coding unknown protein; FUNCTIONS IN: molecular_function unknown; INVOLVED IN: biological_process unknown; LOCATED IN: cellular_component unknown; EXPRESSED IN: 20 plant structures; EXPRESSED DURING: 11 growth stages; BEST Arabidopsis thaliana protein match is: unknown protein (TAIR:AT5G26910.3); Has 89 Blast hits to 84 proteins in 15 species: Archae - 0; Bacteria - 0; Metazoa - 5; Fungi …
AT3G11780	SRR13189582_peak_5302	7.37043	SRR13189569_peak_7049	6.03089	0.182267	0.567626	120.319	98.5266	137.243	136.635	117.952	123.75	93	protein_coding MD-2-related lipid recognition domain-containing protein / ML domain-containing protein MD-2-related lipid recognition domain-containing protein / ML domain-containing protein; FUNCTIONS IN: molecular_function unknown; INVOLVED IN: biological_process unknown; LOCATED IN: vacuole; EXPRESSED IN: 23 plant structures; EXPRESSED DURING: 13 growth stages; CONTAINS InterPro DOMAIN/s: Immu…
AT3G11800	SRR13189582_peak_5302	7.37043	SRR13189569_peak_7049	6.03089	0.302184	0.532495	0	40.9232	32.6979	37.2416	30.2178	40.222	389	protein_coding unknown protein; FUNCTIONS IN: molecular_function unknown; INVOLVED IN: biological_process unknown; LOCATED IN: endomembrane system; EXPRESSED IN: 24 plant structures; EXPRESSED DURING: 15 growth stages; BEST Arabidopsis thaliana protein match is: unknown protein (TAIR:AT3G44150.1); Has 74 Blast hits to 73 proteins in 18 species: Archae - 0; Bacteria - 0; Metazoa - 0; Fungi - 0; Pl…
AT5G66360	SRR13189582_peak_11138a	7.35202	SRR13189569_peak_14911a	7.53342	0.120573	0.916418	8.58662	0	4.76946	8.47285	0	0	330	protein_coding Ribosomal RNA adenine dimethylase family protein Ribosomal RNA adenine dimethylase family protein; FUNCTIONS IN: rRNA methyltransferase activity, rRNA (adenine-N6,N6-)-dimethyltransferase activity; INVOLVED IN: rRNA modification; LOCATED IN: cellular_component unknown; EXPRESSED IN: 21 plant structures; EXPRESSED DURING: 13 growth stages; CONTAINS InterPro DOMAIN/s: Ribosomal RNA a…
AT1G13110	SRR13189582_peak_552d	7.31889	SRR13189569_peak_713c	6.47015	-0.315507	0.0218052	134.813	134.269	129.726	94.5441	106.496	95.2625	286	protein_coding cytochrome P450, family 71 subfamily B, polypeptide 7 member of CYP71B "cytochrome P450, family 71 subfamily B, polypeptide 7" (CYP71B7); FUNCTIONS IN: electron carrier activity, monooxygenase activity, iron ion binding, oxygen binding, heme binding; INVOLVED IN: oxidation reduction; EXPRESSED IN: 22 plant structures; EXPRESSED DURING: 13 growth stages; CONTAINS InterPro DOMAIN/s: …
AT4G21570	SRR13189582_peak_7790	7.31832	SRR13189569_peak_10376	5.6491	0.713552	0.0184004	22.5893	23.8552	21.1464	31.2693	36.904	35.0777	3	protein_coding Protein of unknown function (DUF300) Protein of unknown function (DUF300); INVOLVED IN: biological_process unknown; LOCATED IN: endomembrane system; CONTAINS InterPro DOMAIN/s: Protein of unknown function DUF300 (InterPro:IPR005178); BEST Arabidopsis thaliana protein match is: Protein of unknown function (DUF300) (TAIR:AT1G11200.1); Has 836 Blast hits to 835 proteins in 194 species…
AT1G75460	SRR13189582_peak_2694	7.31385	SRR13189569_peak_3623	7.34502	-0.140406	0.466685	112.35	123.804	107.108	89.2618	98.5162	96.4852	108	protein_coding ATP-dependent protease La (LON) domain protein ATP-dependent protease La (LON) domain protein; FUNCTIONS IN: ATP-dependent peptidase activity; INVOLVED IN: proteolysis; LOCATED IN: chloroplast; EXPRESSED IN: 19 plant structures; EXPRESSED DURING: 11 growth stages; CONTAINS InterPro DOMAIN/s: Peptidase S16, lon N-terminal (InterPro:IPR003111); BEST Arabidopsis thaliana protein match…
AT1G05136	SRR13189582_peak_184	7.30469	SRR13189569_peak_255b	6.52455	-1.55154	NA	0	0	0	0	0	0	75	protein_coding unknown protein; Has 30201 Blast hits to 17322 proteins in 780 species: Archae - 12; Bacteria - 1396; Metazoa - 17338; Fungi - 3422; Plants - 5037; Viruses - 0; Other Eukaryotes - 2996 (source: NCBI BLink).
AT1G17210	SRR13189582_peak_742b	7.2912	SRR13189569_peak_967	5.67729	-0.480504	0.0552345	14.7127	14.9122	25.8622	12.6836	16.4395	12.1298	170	protein_coding IAP-like protein 1 IAP-like protein 1 (ILP1); FUNCTIONS IN: zinc ion binding; LOCATED IN: cytosol, nucleus, phragmoplast; EXPRESSED IN: 23 plant structures; EXPRESSED DURING: 13 growth stages; CONTAINS InterPro DOMAIN/s: Zinc finger, C3HC-like (InterPro:IPR012935), Proteinase inhibitor I32, inhibitor of apoptosis (InterPro:IPR001370); BEST Arabidopsis thaliana protein match is: C3H…
AT1G17220	SRR13189582_peak_742b	7.2912	SRR13189569_peak_967	5.67729	-0.252271	0.00724579	127.393	122.723	126.396	99.0833	99.1106	95.2962	17	protein_coding Translation initiation factor 2, small GTP-binding protein Encodes a chloroplast localized protein with similarity to translation initiation factor 2. Can complement loss of INFB in E.coli suggesting FUG1 does function as a translation initiation factor in vivo. Identified as a suppressor of the leaf variegation mutant var2-6. Suppression is only seen in hypomorphs as complete loss…
AT1G53610	SRR13189582_peak_1762a	7.27666	SRR13189569_peak_2323a	5.43274	NA	NA	0	0	0	0	0	0	891	protein_coding unknown protein; FUNCTIONS IN: molecular_function unknown; INVOLVED IN: biological_process unknown; LOCATED IN: endomembrane system; BEST Arabidopsis thaliana protein match is: unknown protein (TAIR:AT1G53620.1); Has 14 Blast hits to 14 proteins in 2 species: Archae - 0; Bacteria - 0; Metazoa - 0; Fungi - 0; Plants - 14; Viruses - 0; Other Eukaryotes - 0 (source: NCBI BLink).
AT5G15440	SRR13189582_peak_9356	7.27354	SRR13189569_peak_12444	7.86946	0.178642	0.816331	0	0	0	0	0	0	137	protein_coding EID1-like 1 EID1-like 1 (EDL1); BEST Arabidopsis thaliana protein match is: EID1-like 2 (TAIR:AT5G39360.1); Has 152 Blast hits to 132 proteins in 17 species: Archae - 0; Bacteria - 0; Metazoa - 0; Fungi - 0; Plants - 152; Viruses - 0; Other Eukaryotes - 0 (source: NCBI BLink).
AT5G54380	SRR13189582_peak_10550b	7.26021	SRR13189569_peak_14113b	7.31937	0.532077	0.258425	0	7.74352	4.42259	8.58645	7.55681	12.0213	615	protein_coding protein kinase family protein Encodes THESEUS1 (THE1), a receptor kinase regulated by Brassinosteroids and required for cell elongation during vegetative growth. THESEUS1 (THE1); FUNCTIONS IN: protein kinase activity, kinase activity; INVOLVED IN: in 6 processes; LOCATED IN: plasma membrane; EXPRESSED IN: 26 plant structures; EXPRESSED DURING: 13 growth stages; CONTAINS InterPro DO…
AT5G64610	SRR13189582_peak_11018	7.23281	SRR13189569_peak_14763a	4.81301	0.0786975	0.909225	16.9189	18.9027	21.6748	18.2627	17.4122	20.3441	344	protein_coding histone acetyltransferase of the MYST family 1 Encodes an enzyme with histone acetyltransferase activity. HAM1 primarily acetylate histone H4, but also display some ability to acetylate H3. Prior acetylation of lysine 5 on histone H4 reduces radioactive acetylation by either HAM1. HAM1 acetylates histone H4 lysine 5. histone acetyltransferase of the MYST family 1 (HAM1); FUNCTIONS …
AT5G64620	SRR13189582_peak_11018	7.23281	SRR13189569_peak_14763a	4.81301	0.82066	0.000627165	79.0204	70.7938	59.9893	113.415	136.347	112.546	928	protein_coding cell wall / vacuolar inhibitor of fructosidase 2 Plant cell wall (CWI) and vacuolar invertases (VI) play important roles in carbohydrate metabolism, stress responses and sugar signaling. cell wall / vacuolar inhibitor of fructosidase 2 (C/VIF2); FUNCTIONS IN: enzyme inhibitor activity, pectinesterase inhibitor activity, pectinesterase activity; INVOLVED IN: response to karrikin; LO…
AT4G10115	SRR13189582_peak_7326	7.23136	SRR13189569_peak_9731	7.23828	NA	NA	0	0	0	0	0	0	858	protein_coding SCR-like 20 Encodes a member of a family of small, secreted, cysteine rich proteins with sequence similarity to SCR (S locus cysteine-rich protein). SCR-like 20 (SCRL20); INVOLVED IN: signal transduction; LOCATED IN: endomembrane system; CONTAINS InterPro DOMAIN/s: Plant self-incompatibility response (InterPro:IPR010682); BEST Arabidopsis thaliana protein match is: SCR-like 21 (TAI…
AT4G10120	SRR13189582_peak_7326	7.23136	SRR13189569_peak_9731	7.23828	-1.12332	1.54457e-15	52.9574	18.7387	0	0	0	0	1360	protein_coding Sucrose-phosphate synthase family protein Encodes a protein with putative sucrose-phosphate synthase activity. ATSPS4F; FUNCTIONS IN: sucrose-phosphate synthase activity, transferase activity, transferring glycosyl groups; INVOLVED IN: biosynthetic process, sucrose metabolic process; LOCATED IN: plasma membrane; EXPRESSED IN: 19 plant structures; EXPRESSED DURING: 10 growth stages;…
AT4G23760	SRR13189582_peak_7925	7.22582	SRR13189569_peak_10539b	7.23938	0.982096	NA	6.24939	8.73676	0	4.21387	8.64765	17.6936	1251	protein_coding Cox19-like CHCH family protein Cox19-like CHCH family protein; CONTAINS InterPro DOMAIN/s: CHCH (InterPro:IPR010625); Has 3 Blast hits to 3 proteins in 2 species: Archae - 0; Bacteria - 0; Metazoa - 0; Fungi - 0; Plants - 3; Viruses - 0; Other Eukaryotes - 0 (source: NCBI BLink).
AT5G10760	SRR13189582_peak_9165	7.22062	SRR13189569_peak_12179b	7.34526	0.200703	0.32374	71.1531	86.9676	77.8723	86.7412	62.1774	84.2007	75	protein_coding Eukaryotic aspartyl protease family protein Eukaryotic aspartyl protease family protein; FUNCTIONS IN: aspartic-type endopeptidase activity; INVOLVED IN: proteolysis; LOCATED IN: apoplast; EXPRESSED IN: 18 plant structures; EXPRESSED DURING: 12 growth stages; CONTAINS InterPro DOMAIN/s: Peptidase aspartic (InterPro:IPR021109), Peptidase aspartic, catalytic (InterPro:IPR009007), Pep…
AT5G53510	SRR13189582_peak_10511d	7.2139	SRR13189569_peak_14059d	6.01196	-0.727455	NA	0	0	0.335464	0	0	0	1478	protein_coding oligopeptide transporter 9 oligopeptide transporter oligopeptide transporter 9 (OPT9); FUNCTIONS IN: oligopeptide transporter activity; INVOLVED IN: oligopeptide transport, transmembrane transport; LOCATED IN: membrane; EXPRESSED IN: 7 plant structures; EXPRESSED DURING: 4 anthesis, petal differentiation and expansion stage, E expanded cotyledon stage; CONTAINS InterPro DOMAIN/s: T…
AT1G27050	SRR13189582_peak_1199	7.21345	SRR13189569_peak_1535	6.81414	0.674947	NA	7.89389	9.24499	3.10895	8.29237	11.6632	9.99937	209	protein_coding homeobox protein 54 Encodes a homeodomain leucine zipper class I (HD-Zip I) protein. homeobox protein 54 (HB54); CONTAINS InterPro DOMAIN/s: RNA recognition motif, RNP-1 (InterPro:IPR000504), Nucleotide-binding, alpha-beta plait (InterPro:IPR012677); Has 5308 Blast hits to 5298 proteins in 368 species: Archae - 2; Bacteria - 4; Metazoa - 3484; Fungi - 119; Plants - 1607; Viruses - …
AT1G27060	SRR13189582_peak_1199	7.21345	SRR13189569_peak_1535	6.81414	-1.07843	NA	0	5.50387	0	1.6022	0	0	1542	protein_coding Regulator of chromosome condensation (RCC1) family protein Regulator of chromosome condensation (RCC1) family protein; CONTAINS InterPro DOMAIN/s: Regulator of chromosome condensation/beta-lactamase-inhibitor protein II (InterPro:IPR009091), Regulator of chromosome condensation, RCC1 (InterPro:IPR000408); BEST Arabidopsis thaliana protein match is: Regulator of chromosome condensat…
AT2G24550	SRR13189582_peak_3679	7.19336	SRR13189569_peak_4878	6.29897	0.160948	0.797329	26.4517	20.6158	26.4578	23.9953	23.2499	28.8908	211	protein_coding unknown protein; BEST Arabidopsis thaliana protein match is: unknown protein (TAIR:AT4G31510.1); Has 219 Blast hits to 219 proteins in 33 species: Archae - 0; Bacteria - 0; Metazoa - 16; Fungi - 2; Plants - 184; Viruses - 0; Other Eukaryotes - 17 (source: NCBI BLink).
AT1G73920	SRR13189582_peak_2625	7.19113	SRR13189569_peak_3523	5.72972	-0.305933	0.114782	45.5594	52.6641	0	36.0912	36.6377	38.7437	139	protein_coding alpha/beta-Hydrolases superfamily protein alpha/beta-Hydrolases superfamily protein; FUNCTIONS IN: lipase activity; INVOLVED IN: glycerol biosynthetic process, lipid metabolic process; LOCATED IN: cellular_component unknown; EXPRESSED IN: 24 plant structures; EXPRESSED DURING: 15 growth stages; CONTAINS InterPro DOMAIN/s: AB-hydrolase-associated lipase region (InterPro:IPR006693); …
AT3G43431	SRR13189582_peak_6168	7.19062	SRR13189569_peak_8175b	6.70844	NA	NA	0	0	0	0	0	0	1272	protein_coding unknown protein; LOCATED IN: chloroplast; Has 30201 Blast hits to 17322 proteins in 780 species: Archae - 12; Bacteria - 1396; Metazoa - 17338; Fungi - 3422; Plants - 5037; Viruses - 0; Other Eukaryotes - 2996 (source: NCBI BLink).
AT1G34750	SRR13189582_peak_1495	7.18816	SRR13189569_peak_1927	5.42708	0.64716	0.215966	10.3254	10.9675	0	15.0222	12.7874	5.3106	132	protein_coding Protein phosphatase 2C family protein Protein phosphatase 2C family protein; FUNCTIONS IN: protein serine/threonine phosphatase activity, catalytic activity; INVOLVED IN: biological_process unknown; LOCATED IN: plasma membrane; EXPRESSED IN: 25 plant structures; EXPRESSED DURING: 13 growth stages; CONTAINS InterPro DOMAIN/s: Protein phosphatase 2C-related (InterPro:IPR001932), Prot…
AT5G38420	SRR13189582_peak_9917	7.18783	SRR13189569_peak_13223	8.56191	0.162275	0.0205452	1661.78	1764	1740.16	1689.23	1689.87	1858.39	134	protein_coding Ribulose bisphosphate carboxylase (small chain) family protein Ribulose bisphosphate carboxylase (small chain) family protein; FUNCTIONS IN: ribulose-bisphosphate carboxylase activity; INVOLVED IN: carbon fixation, response to blue light, response to red light, response to far red light; LOCATED IN: in 8 components; EXPRESSED IN: 10 plant structures; CONTAINS InterPro DOMAIN/s: Rib…
AT3G53380	SRR13189582_peak_6593	7.18379	SRR13189569_peak_8740b	5.91192	0.169002	0.871207	4.4978	3.31376	5.29598	4.31115	3.5564	5.59144	73	protein_coding Concanavalin A-like lectin protein kinase family protein Concanavalin A-like lectin protein kinase family protein; FUNCTIONS IN: carbohydrate binding, kinase activity; INVOLVED IN: protein amino acid phosphorylation; LOCATED IN: plasma membrane; EXPRESSED IN: 11 plant structures; EXPRESSED DURING: 6 growth stages; CONTAINS InterPro DOMAIN/s: Legume lectin, beta chain (InterPro:IPR0…
AT3G53390	SRR13189582_peak_6593	7.18379	SRR13189569_peak_8740b	5.91192	-0.149553	0.857668	0	7.1111	6.96399	7.21695	6.89489	6.41755	1012	protein_coding Transducin/WD40 repeat-like superfamily protein Transducin/WD40 repeat-like superfamily protein; CONTAINS InterPro DOMAIN/s: WD40 repeat 2 (InterPro:IPR019782), WD40 repeat-like-containing domain (InterPro:IPR011046), WD40-repeat-containing domain (InterPro:IPR017986), WD40/YVTN repeat-like-containing domain (InterPro:IPR015943), WD40 repeat (InterPro:IPR001680), WD40 repeat, subgr…
AT1G28007	SRR13189582_peak_1236	7.18299	SRR13189569_peak_1574	4.97809	NA	NA	0	0	0	0	0	0	286	protein_coding unknown protein; LOCATED IN: endomembrane system; Has 30201 Blast hits to 17322 proteins in 780 species: Archae - 12; Bacteria - 1396; Metazoa - 17338; Fungi - 3422; Plants - 5037; Viruses - 0; Other Eukaryotes - 2996 (source: NCBI BLink).
AT1G28010	SRR13189582_peak_1236	7.18299	SRR13189569_peak_1574	4.97809	-0.30477	0.782015	1.714	0.8678	0	2.96924	1.92667	0.90292	1102	protein_coding P-glycoprotein 14 P-glycoprotein 14 (PGP14); FUNCTIONS IN: ATPase activity, coupled to transmembrane movement of substances; INVOLVED IN: transport, transmembrane transport; LOCATED IN: integral to membrane; EXPRESSED IN: 9 plant structures; EXPRESSED DURING: LP.04 four leaves visible, LP.02 two leaves visible, LP.12 twelve leaves visible; CONTAINS InterPro DOMAIN/s: ATPase, AAA+ t…
AT4G08470	SRR13189582_peak_7289	7.17811	SRR13189569_peak_9674	6.60025	-0.253096	0.380375	26.1362	45.306	49.6247	21.0784	38.0635	33.5986	32	protein_coding MAPK/ERK kinase kinase 3 Encodes a member of the A1 subgroup of the MEKK (MAPK/ERK kinase kinase) family. MEKK is another name for Mitogen-Activated Protein Kinase Kinase Kinase (MAPKKK or MAP3K). This subgroup has four members: At4g08500 (MEKK1, also known as ARAKIN, MAP3Kb1, MAPKKK8), At4g08480 (MEKK2, also known as MAP3Kb4, MAPKKK9), At4g08470 (MEKK3, also known as MAP3Kb3, MAPK…
AT5G52900	SRR13189582_peak_10473b	7.17202	SRR13189569_peak_14012b	6.71224	0.745829	0.0929751	14.161	12.2719	13.5666	21.4744	21.366	20.4872	759	protein_coding unknown protein; Has 30201 Blast hits to 17322 proteins in 780 species: Archae - 12; Bacteria - 1396; Metazoa - 17338; Fungi - 3422; Plants - 5037; Viruses - 0; Other Eukaryotes - 2996 (source: NCBI BLink).
AT5G52901	SRR13189582_peak_10473b	7.17202	SRR13189569_peak_14012b	6.71224	NA	NA	0	0	0	0	0	0	141	protein_coding unknown protein; Has 30201 Blast hits to 17322 proteins in 780 species: Archae - 12; Bacteria - 1396; Metazoa - 17338; Fungi - 3422; Plants - 5037; Viruses - 0; Other Eukaryotes - 2996 (source: NCBI BLink).
AT5G17650	SRR13189582_peak_9439a	7.16148	SRR13189569_peak_12554a	10.5363	0.290183	0.766599	11.8021	9.19044	6.63143	8.43002	8.48743	14.4923	75	protein_coding glycine/proline-rich protein glycine/proline-rich protein; Has 1807 Blast hits to 1807 proteins in 277 species: Archae - 0; Bacteria - 0; Metazoa - 736; Fungi - 347; Plants - 385; Viruses - 0; Other Eukaryotes - 339 (source: NCBI BLink).
AT3G20550	SRR13189582_peak_5727	7.15112	SRR13189569_peak_7588	9.1252	-0.899049	0.0798846	17.1411	19.07	0	6.39119	9.37418	9.99788	161	protein_coding SMAD/FHA domain-containing protein Encodes a nuclear localized FHA (forhkead) domain containing protein.Mutant plants have shortened roots, delayed flowering time, altered floral organ number, defective floral organs and reduced fertility.Ddl mutants also show reduced levels of pri-miRNAs as well as mature miRNAs suggesting involvement in biogenesis of miRNAs. DDL does not affect t…
AT3G20555	SRR13189582_peak_5727	7.15112	SRR13189569_peak_7588	9.1252	NA	NA	0	0	0	0	0	0	460	protein_coding unknown protein; BEST Arabidopsis thaliana protein match is: Protein of unknown function (DUF626) (TAIR:AT3G44770.2); Has 15 Blast hits to 15 proteins in 2 species: Archae - 0; Bacteria - 0; Metazoa - 0; Fungi - 0; Plants - 15; Viruses - 0; Other Eukaryotes - 0 (source: NCBI BLink).
AT5G16567	SRR13189582_peak_9407a	7.12465	SRR13189569_peak_12505a	6.8365	NA	NA	0	0	0	0	0	0	107	protein_coding unknown protein; Has 30201 Blast hits to 17322 proteins in 780 species: Archae - 12; Bacteria - 1396; Metazoa - 17338; Fungi - 3422; Plants - 5037; Viruses - 0; Other Eukaryotes - 2996 (source: NCBI BLink).
AT2G46600	SRR13189582_peak_4766	7.12413	SRR13189569_peak_6335	5.6918									216
AT3G22100	SRR13189582_peak_5769	7.1193	SRR13189569_peak_7666	6.77899	NA	NA	0	0	0	0	0	0	253	protein_coding basic helix-loop-helix (bHLH) DNA-binding superfamily protein basic helix-loop-helix (bHLH) DNA-binding superfamily protein; FUNCTIONS IN: DNA binding, sequence-specific DNA binding transcription factor activity; INVOLVED IN: regulation of transcription; LOCATED IN: nucleus; CONTAINS InterPro DOMAIN/s: Helix-loop-helix DNA-binding domain (InterPro:IPR001092), Helix-loop-helix DNA-b…
AT5G66580	SRR13189582_peak_11147a	7.1059	SRR13189569_peak_14923a	6.80053	1.80041	0.00165183	2.81712	14.4233	8.803	20.394	31.463	30.7498	207	protein_coding unknown protein; FUNCTIONS IN: molecular_function unknown; INVOLVED IN: N-terminal protein myristoylation; LOCATED IN: cellular_component unknown; BEST Arabidopsis thaliana protein match is: unknown protein (TAIR:AT3G50800.1); Has 1807 Blast hits to 1807 proteins in 277 species: Archae - 0; Bacteria - 0; Metazoa - 736; Fungi - 347; Plants - 385; Viruses - 0; Other Eukaryotes - 339 …
AT3G57270	SRR13189582_peak_6777a	7.10046	SRR13189569_peak_8979a	4.98525	NA	NA	0	0	0	0	0	0	46	protein_coding beta-1,3-glucanase 1 encodes a member of glycosyl hydrolase family 17 "beta-1,3-glucanase 1" (BG1); FUNCTIONS IN: cation binding, hydrolase activity, hydrolyzing O-glycosyl compounds, catalytic activity; INVOLVED IN: carbohydrate metabolic process; LOCATED IN: endomembrane system; EXPRESSED IN: male gametophyte; EXPRESSED DURING: L mature pollen stage; CONTAINS InterPro DOMAIN/s: G…
AT3G57280	SRR13189582_peak_6777a	7.10046	SRR13189569_peak_8979a	4.98525	-0.622148	0.145292	34.2026	39.1568	27.0876	0	16.4716	21.1687	637	protein_coding Transmembrane proteins 14C Transmembrane proteins 14C; INVOLVED IN: biological_process unknown; LOCATED IN: chloroplast, chloroplast inner membrane, chloroplast envelope; EXPRESSED IN: 24 plant structures; EXPRESSED DURING: 13 growth stages; CONTAINS InterPro DOMAIN/s: Uncharacterised protein family UPF0136, Transmembrane (InterPro:IPR005349); BEST Arabidopsis thaliana protein matc…
AT3G61570	SRR13189582_peak_6968a	7.05927	SRR13189569_peak_9223c	6.57641	0.281303	0.703697	4.90857	5.06075	6.13411	6.347	6.33527	3.05284	1493	protein_coding GRIP-related ARF-binding domain-containing protein 1 This gene is predicted to encode a protein that functions as a Golgi apparatus structural component known as a golgin in mammals and yeast. A fluorescently-tagged version of GC3 co-localizes with Golgi markers, and this localization appears to be replicated using the C-terminal (161 aa) portion of the protein. GRIP-related ARF-bi…
AT3G61571	SRR13189582_peak_6968a	7.05927	SRR13189569_peak_9223c	6.57641	1.1961	NA	0	0	0	0	0	0	1145	protein_coding unknown protein; Has 30201 Blast hits to 17322 proteins in 780 species: Archae - 12; Bacteria - 1396; Metazoa - 17338; Fungi - 3422; Plants - 5037; Viruses - 0; Other Eukaryotes - 2996 (source: NCBI BLink).
AT3G61580	SRR13189582_peak_6968a	7.05927	SRR13189569_peak_9223c	6.57641	-0.639522	5.18e-13	0	241.164	264.861	157.982	149.997	136.559	714	protein_coding Fatty acid/sphingolipid desaturase Fatty acid/sphingolipid desaturase; CONTAINS InterPro DOMAIN/s: Fatty acid desaturase, type 1 (InterPro:IPR005804), Fatty acid/sphingolipid desaturase (InterPro:IPR012171), Cytochrome b5 (InterPro:IPR001199); BEST Arabidopsis thaliana protein match is: Fatty acid/sphingolipid desaturase (TAIR:AT2G46210.1); Has 5416 Blast hits to 5306 proteins in 8…
AT2G35930	SRR13189582_peak_4179d	7.04877	SRR13189569_peak_5548f	9.90081	-0.685503	NA	6.05863	2.36516	0.955421	0.552589	4.11586	0.788182	255	protein_coding plant U-box 23 Encodes a cytoplasmically localized U-box domain containing E3 ubiquitin ligase that is involved in the response to water stress and acts as a negative regulator of PAMP-triggered immunity. plant U-box 23 (PUB23); CONTAINS InterPro DOMAIN/s: U box domain (InterPro:IPR003613), Armadillo-like helical (InterPro:IPR011989), Armadillo-type fold (InterPro:IPR016024); BEST …
AT2G37710	SRR13189582_peak_4279b	7.02832	SRR13189569_peak_5675a	6.06502	-0.162667	0.549948	48.69	48.2223	43.6093	38.8809	35.6687	41.1979	537	protein_coding receptor lectin kinase Induced in response to Salicylic acid. receptor lectin kinase (RLK); FUNCTIONS IN: kinase activity; INVOLVED IN: response to salicylic acid stimulus; LOCATED IN: plasma membrane; EXPRESSED IN: 23 plant structures; EXPRESSED DURING: 13 growth stages; CONTAINS InterPro DOMAIN/s: Legume lectin, beta chain (InterPro:IPR001220), Protein kinase, ATP binding site (I…
AT2G37720	SRR13189582_peak_4279b	7.02832	SRR13189569_peak_5675a	6.06502	2.89168	NA	0	0	0.506918	0.578141	1.42488	1.21343	472	protein_coding TRICHOME BIREFRINGENCE-LIKE 15 Encodes a member of the TBL (TRICHOME BIREFRINGENCE-LIKE) gene family containing a plant-specific DUF231 (domain of unknown function) domain. TBL gene family has 46 members, two of which (TBR/AT5G06700 and TBL3/AT5G01360) have been shown to be involved in the synthesis and deposition of secondary wall cellulose, presumably by influencing the esterific…
AT4G17090	SRR13189582_peak_7594a	7.02703	SRR13189569_peak_10111c	5.54629	-1.27045	2.77211e-84	484.236	485.092	492.582	191.784	129.412	185.948	1055	protein_coding chloroplast beta-amylase Encodes a beta-amylase targeted to the chloroplast. Transgenic BMY8 RNAi lines fail to accumulate maltose during cold shock suggesting that maltose accumulation coincides with BMY8 expression. Apart from maltose, the sugar content of the RNAi lines were similar to wildtype (glucose and sucrose unaffected). chloroplast beta-amylase (CT-BMY); CONTAINS InterPr…
AT4G17098	SRR13189582_peak_7594a	7.02703	SRR13189569_peak_10111c	5.54629									216
AT4G23610	SRR13189582_peak_7913	7.02544	SRR13189569_peak_10526b	5.35779	-1.7053	NA	0	4.82217	5.92821	0	0	0	101	protein_coding Late embryogenesis abundant (LEA) hydroxyproline-rich glycoprotein family Late embryogenesis abundant (LEA) hydroxyproline-rich glycoprotein family; CONTAINS InterPro DOMAIN/s: Late embryogenesis abundant protein, group 2 (InterPro:IPR004864); BEST Arabidopsis thaliana protein match is: Late embryogenesis abundant (LEA) hydroxyproline-rich glycoprotein family (TAIR:AT2G46150.1); Ha…
AT5G28770	SRR13189582_peak_9834	7.00389	SRR13189569_peak_13112	9.41097	-0.544943	0.0338585	67.8267	55.2146	23.8303	0	9.57679	37.657	1367	protein_coding bZIP transcription factor family protein bZIP protein BZO2H3 mRNA, partial cds BZO2H3; FUNCTIONS IN: DNA binding, protein heterodimerization activity, sequence-specific DNA binding transcription factor activity; INVOLVED IN: regulation of transcription, DNA-dependent; EXPRESSED IN: 22 plant structures; EXPRESSED DURING: 13 growth stages; CONTAINS InterPro DOMAIN/s: Basic-leucine zi…
AT2G18690	SRR13189582_peak_3442	7.00145	SRR13189569_peak_4553c	7.06464	0.0949055	0.898943	13.4021	16.7557	21.0633	17.863	15.5865	16.2132	93	protein_coding unknown protein; FUNCTIONS IN: molecular_function unknown; INVOLVED IN: biological_process unknown; LOCATED IN: membrane; EXPRESSED IN: 17 plant structures; EXPRESSED DURING: 9 growth stages; CONTAINS InterPro DOMAIN/s: Protein of unknown function DUF975 (InterPro:IPR010380); BEST Arabidopsis thaliana protein match is: unknown protein (TAIR:AT2G18680.1); Has 213 Blast hits to 211 p…
AT2G45610	SRR13189582_peak_4697	6.96045	SRR13189569_peak_6248	7.22963	2.08101	NA	0	0	0	0	0	0	956	protein_coding alpha/beta-Hydrolases superfamily protein alpha/beta-Hydrolases superfamily protein; FUNCTIONS IN: hydrolase activity; INVOLVED IN: metabolic process; LOCATED IN: cellular_component unknown; EXPRESSED IN: petal, leaf whorl, male gametophyte, flower, pollen tube; EXPRESSED DURING: L mature pollen stage, M germinated pollen stage, 4 anthesis, petal differentiation and expansion stage…
AT5G16030	SRR13189582_peak_9380a	6.95238	SRR13189569_peak_12473a	7.0958	-0.164142	0.274522	218.588	179.165	233.559	183.221	192.122	194.612	1486	protein_coding unknown protein; BEST Arabidopsis thaliana protein match is: unknown protein (TAIR:AT3G02500.1); Has 30201 Blast hits to 17322 proteins in 780 species: Archae - 12; Bacteria - 1396; Metazoa - 17338; Fungi - 3422; Plants - 5037; Viruses - 0; Other Eukaryotes - 2996 (source: NCBI BLink).
AT1G79340	SRR13189582_peak_2931a	6.93905	SRR13189569_peak_3925a	6.40648	0.290072	0.177502	62.2521	67.8695	60.4611	65.808	77.0321	63.3413	98	protein_coding metacaspase 4 metacaspase 4 (MC4); FUNCTIONS IN: cysteine-type peptidase activity; INVOLVED IN: proteolysis; LOCATED IN: plasma membrane; EXPRESSED IN: 26 plant structures; EXPRESSED DURING: 15 growth stages; CONTAINS InterPro DOMAIN/s: Peptidase C14, caspase catalytic (InterPro:IPR011600); BEST Arabidopsis thaliana protein match is: metacaspase 5 (TAIR:AT1G79330.1); Has 1195 Blast…
AT5G19380	SRR13189582_peak_9528	6.93094	SRR13189569_peak_12672b	5.91605	0.0632244	0.955102	6.5399	7.90803	6.33421	9.97908	6.96139	4.86029	847	protein_coding CRT (chloroquine-resistance transporter)-like transporter 1 Encodes one of the CRT-Like transporters (CLT1/AT5G19380, CLT2/AT4G24460, CLT3/AT5G12170). Required for glutathione homeostasis and stress responses. Mutants lacking these transporters are heavy metal-sensitive, glutathione(GSH)-deficient, and hypersensitive to Phytophthora infection. CRT (chloroquine-resistance transporte…
AT5G19390	SRR13189582_peak_9528	6.93094	SRR13189569_peak_12672b	5.91605	0.454362	0.0319081	20.9362	9.77469	11.9801	16.2012	0	0	86	protein_coding Rho GTPase activation protein (RhoGAP) with PH domain Encodes a protein with similarity to REN1, a Rho GTPase activating protein. Rho GTPase activation protein (RhoGAP) with PH domain; FUNCTIONS IN: Rho GTPase activator activity, phosphoinositide binding; INVOLVED IN: signal transduction; LOCATED IN: chloroplast thylakoid membrane; EXPRESSED IN: guard cell, cultured cell; CONTAINS …
AT2G30530	SRR13189582_peak_3945d	6.89968	SRR13189569_peak_5235d	6.23728	0.423772	0.392636	9.3689	14.3494	23.0681	25.9855	22.4621	16.7075	1499	protein_coding unknown protein; LOCATED IN: cellular_component unknown; EXPRESSED IN: 25 plant structures; EXPRESSED DURING: 15 growth stages; BEST Arabidopsis thaliana protein match is: unknown protein (TAIR:AT5G01970.1); Has 5513 Blast hits to 872 proteins in 154 species: Archae - 0; Bacteria - 30; Metazoa - 615; Fungi - 144; Plants - 149; Viruses - 12; Other Eukaryotes - 4563 (source: NCBI BLi…
AT4G38860	SRR13189582_peak_8683f	6.89717	SRR13189569_peak_11542d	5.3484	0.405447	0.0389587	110.771	128.774	120.821	146.433	143.385	145.13	539	protein_coding SAUR-like auxin-responsive protein family SAUR-like auxin-responsive protein family ; CONTAINS InterPro DOMAIN/s: Auxin responsive SAUR protein (InterPro:IPR003676); BEST Arabidopsis thaliana protein match is: SAUR-like auxin-responsive protein family (TAIR:AT2G21220.1); Has 1286 Blast hits to 1273 proteins in 28 species: Archae - 0; Bacteria - 0; Metazoa - 0; Fungi - 0; Plants - 1…
AT3G58080	SRR13189582_peak_6824a	6.89715	SRR13189569_peak_9032	7.23015	NA	NA	0	0	0	0	0	0	115	protein_coding unknown protein; Has 3 Blast hits to 3 proteins in 2 species: Archae - 0; Bacteria - 0; Metazoa - 0; Fungi - 0; Plants - 3; Viruses - 0; Other Eukaryotes - 0 (source: NCBI BLink).
AT2G41870	SRR13189582_peak_4520c	6.89461	SRR13189569_peak_5999b	5.35872	1.00156	4.91897e-05	25.4907	21.8055	21.4992	40.239	42.1336	42.0758	164	protein_coding Remorin family protein Remorin family protein; CONTAINS InterPro DOMAIN/s: Remorin, C-terminal (InterPro:IPR005516); BEST Arabidopsis thaliana protein match is: Remorin family protein (TAIR:AT3G57540.1); Has 469 Blast hits to 467 proteins in 36 species: Archae - 0; Bacteria - 7; Metazoa - 9; Fungi - 6; Plants - 437; Viruses - 0; Other Eukaryotes - 10 (source: NCBI BLink).
AT2G41880	SRR13189582_peak_4520c	6.89461	SRR13189569_peak_5999b	5.35872	0.165148	0.841286	4.46054	9.56085	0	4.2155	11.0995	7.4049	1490	protein_coding guanylate kinase 1 Guanylate kinase. Involved in nucleotide metabolism. guanylate kinase 1 (GK-1); FUNCTIONS IN: guanylate kinase activity; INVOLVED IN: nucleotide metabolic process; LOCATED IN: cellular_component unknown; EXPRESSED IN: 25 plant structures; EXPRESSED DURING: 15 growth stages; CONTAINS InterPro DOMAIN/s: Guanylate kinase (InterPro:IPR008144), Guanylate kinase/L-type…
AT3G04620	SRR13189582_peak_4994	6.87897	SRR13189569_peak_6654	8.94218	-0.958438	NA	0.971535	0.93527	4.67309	1.33133	1.09283	0	625	protein_coding Alba DNA/RNA-binding protein Alba DNA/RNA-binding protein; FUNCTIONS IN: nucleic acid binding; INVOLVED IN: biological_process unknown; EXPRESSED IN: 16 plant structures; EXPRESSED DURING: 8 growth stages; CONTAINS InterPro DOMAIN/s: Alba, DNA/RNA-binding protein (InterPro:IPR002775), Uncharacterised conserved protein UCP030333, DNA/RNA-binding Alba-related (InterPro:IPR014560); BE…
AT3G04630	SRR13189582_peak_4994	6.87897	SRR13189569_peak_6654	8.94218	0.375751	0.520274	13.3211	4.35616	8.19251	0	12.9316	9.8268	1049	protein_coding WVD2-like 1 Member of a small gene family which have a KLEEK domain which may be involved in protein- protein interactions. Over expression of WDL1 results in abnormal root development. WVD2-like 1 (WDL1); FUNCTIONS IN: molecular_function unknown; INVOLVED IN: circumnutation, root morphogenesis; LOCATED IN: cytoplasm; EXPRESSED IN: 25 plant structures; EXPRESSED DURING: 15 growth s…
AT3G17330	SRR13189582_peak_5598	6.8779	SRR13189569_peak_7410	7.24111	-0.242215	0.6401	0	11.8817	0	8.12064	9.76469	8.18779	116	protein_coding evolutionarily conserved C-terminal region 6 evolutionarily conserved C-terminal region 6 (ECT6); CONTAINS InterPro DOMAIN/s: YTH domain (InterPro:IPR007275); BEST Arabidopsis thaliana protein match is: evolutionarily conserved C-terminal region 7 (TAIR:AT1G48110.2); Has 985 Blast hits to 959 proteins in 168 species: Archae - 0; Bacteria - 4; Metazoa - 419; Fungi - 125; Plants - 34…
AT3G57040	SRR13189582_peak_6763a	6.87279	SRR13189569_peak_8961b	5.79053	0.0371239	0.946409	51.1175	37.4694	35.6304	52.622	0	28.6621	1405	protein_coding response regulator 9 response regulator ARR9, A two-component response regulator-like protein with a receiver domain with a conserved aspartate residue and a possible phosphorylation site and at the N-terminal half. Appears to interact with histidine kinase like genes ATHP3 and ATHP2 response regulator 9 (ARR9); CONTAINS InterPro DOMAIN/s: CheY-like (InterPro:IPR011006), Signal tra…
AT5G05850	SRR13189582_peak_8985	6.85974	SRR13189569_peak_11948	6.56887	0.0320883	0.981312	5.70106	6.07291	3.58414	5.46615	3.37154	5.78459	712	protein_coding plant intracellular ras group-related LRR 1 Encodes PIRL1, a member of the Plant Intracellular Ras-group-related LRRs (Leucine rich repeat proteins). PIRLs are a distinct, plant-specific class of intracellular LRRs that likely mediate protein interactions, possibly in the context of signal transduction. PIRL1 (AT5G05850) and PIRL9 (AT3G11330) are genetically redundant and are requi…
AT5G05860	SRR13189582_peak_8985	6.85974	SRR13189569_peak_11948	6.56887	0.865102	0.166498	5.20825	7.42278	4.63092	8.91449	9.32995	13.4485	93	protein_coding UDP-glucosyl transferase 76C2 UDP-glucosyl transferase 76C2 (UGT76C2); FUNCTIONS IN: in 6 functions; INVOLVED IN: metabolic process; EXPRESSED IN: 17 plant structures; EXPRESSED DURING: 12 growth stages; CONTAINS InterPro DOMAIN/s: UDP-glucuronosyl/UDP-glucosyltransferase (InterPro:IPR002213); BEST Arabidopsis thaliana protein match is: UDP-Glycosyltransferase superfamily protein (…
AT1G77480	SRR13189582_peak_2826	6.84077	SRR13189569_peak_3778	5.14855	-0.279148	0.758406	5.84827	10.4551	0	3.51971	7.86397	7.77339	194	protein_coding Eukaryotic aspartyl protease family protein Eukaryotic aspartyl protease family protein; FUNCTIONS IN: aspartic-type endopeptidase activity; INVOLVED IN: proteolysis; EXPRESSED IN: 22 plant structures; EXPRESSED DURING: 13 growth stages; CONTAINS InterPro DOMAIN/s: Peptidase aspartic (InterPro:IPR021109), Peptidase aspartic, catalytic (InterPro:IPR009007), Peptidase A1 (InterPro:IP…
AT1G77490	SRR13189582_peak_2826	6.84077	SRR13189569_peak_3778	5.14855	0.070642	0.793449	96.938	116.09	93.8021	103.182	92.2055	105.409	10	protein_coding thylakoidal ascorbate peroxidase Encodes a chloroplastic thylakoid ascorbate peroxidase tAPX. Ascorbate peroxidases are enzymes that scavenge hydrogen peroxide in plant cells. Eight types of APX have been described for Arabidopsis: three cytosolic (APX1, APX2, APX6), two chloroplastic types (stromal sAPX, thylakoid tAPX), and three microsomal (APX3, APX4, APX5) isoforms. thylakoida…
AT5G60900	SRR13189582_peak_10833	6.83291	SRR13189569_peak_14503	8.84478	-0.682337	0.0268758	0	0	0	0	4.10861	0	264	protein_coding receptor-like protein kinase 1 Encodes a receptor-like protein kinase. receptor-like protein kinase 1 (RLK1); FUNCTIONS IN: in 6 functions; INVOLVED IN: protein amino acid phosphorylation; LOCATED IN: endomembrane system; EXPRESSED IN: 23 plant structures; EXPRESSED DURING: 13 growth stages; CONTAINS InterPro DOMAIN/s: Curculin-like (mannose-binding) lectin (InterPro:IPR001480), Pr…
AT1G15290	SRR13189582_peak_676	6.82189	SRR13189569_peak_867b	5.97631	0.120763	0.606715	26.0318	14.1969	18.132	28.3368	26.3775	24.9799	252	protein_coding Tetratricopeptide repeat (TPR)-like superfamily protein Tetratricopeptide repeat (TPR)-like superfamily protein; FUNCTIONS IN: binding; INVOLVED IN: biological_process unknown; LOCATED IN: cellular_component unknown; EXPRESSED IN: 24 plant structures; EXPRESSED DURING: 13 growth stages; CONTAINS InterPro DOMAIN/s: Tetratricopeptide-like helical (InterPro:IPR011990), Tetratricopepti…
AT5G02760	SRR13189582_peak_8849a	6.81814	SRR13189569_peak_11769a	6.62731	1.60019	1.75933e-19	26.4396	34.4414	23.2094	87.7199	81.5166	83.7046	548	protein_coding Protein phosphatase 2C family protein Protein phosphatase 2C family protein; FUNCTIONS IN: protein serine/threonine phosphatase activity, catalytic activity; INVOLVED IN: protein amino acid dephosphorylation; LOCATED IN: protein serine/threonine phosphatase complex; EXPRESSED IN: 15 plant structures; EXPRESSED DURING: 10 growth stages; CONTAINS InterPro DOMAIN/s: Protein phosphatas…
AT1G75440	SRR13189582_peak_2689b	6.78937	SRR13189569_peak_3617	5.58418	0.011643	0.989435	38.2826	35.4828	32.2657	33.99	18.2217	29.1317	27	protein_coding ubiquitin-conjugating enzyme 16 ubiquitin-conjugating enzyme 16 (UBC16); FUNCTIONS IN: ubiquitin-protein ligase activity, small conjugating protein ligase activity; INVOLVED IN: ubiquitin-dependent protein catabolic process; EXPRESSED IN: 21 plant structures; EXPRESSED DURING: 13 growth stages; CONTAINS InterPro DOMAIN/s: Ubiquitin-conjugating enzyme/RWD-like (InterPro:IPR016135), …
AT2G24330	SRR13189582_peak_3676a	6.78594	SRR13189569_peak_4873a	6.58791	-0.167434	0.834221	12.1713	13.4091	12.2093	5.65349	11.8043	13.2934	558	protein_coding Protein of unknown function (DUF2296) Protein of unknown function (DUF2296); CONTAINS InterPro DOMAIN/s: Protein of unknown function DUF2296 (InterPro:IPR019273); BEST Arabidopsis thaliana protein match is: Protein of unknown function (DUF2296) (TAIR:AT4G31080.1); Has 315 Blast hits to 309 proteins in 114 species: Archae - 0; Bacteria - 0; Metazoa - 149; Fungi - 81; Plants - 79; Vi…
AT2G04515	SRR13189582_peak_3127	6.7854	SRR13189569_peak_4195	6.42103	2.73584	NA	0	0	0	1.12614	1.84981	0	1429	protein_coding unknown protein; FUNCTIONS IN: molecular_function unknown; INVOLVED IN: biological_process unknown; LOCATED IN: endomembrane system; BEST Arabidopsis thaliana protein match is: unknown protein (TAIR:AT2G04495.1); Has 30201 Blast hits to 17322 proteins in 780 species: Archae - 12; Bacteria - 1396; Metazoa - 17338; Fungi - 3422; Plants - 5037; Viruses - 0; Other Eukaryotes - 2996 (so…
AT2G30500	SRR13189582_peak_3944	6.77076	SRR13189569_peak_5234b	7.09809	0.202286	0.799286	8.36777	8.72635	7.37122	5.01241	7.2918	0	293	protein_coding Kinase interacting (KIP1-like) family protein Kinase interacting (KIP1-like) family protein; CONTAINS InterPro DOMAIN/s: KIP1-like (InterPro:IPR011684); BEST Arabidopsis thaliana protein match is: Kinase interacting (KIP1-like) family protein (TAIR:AT5G58320.2); Has 35333 Blast hits to 34131 proteins in 2444 species: Archae - 798; Bacteria - 22429; Metazoa - 974; Fungi - 991; Plant…
AT1G04650	SRR13189582_peak_164	6.77072	SRR13189569_peak_218	5.86612	0.649656	NA	0.589522	0.75595	0.69827	0.801801	0.881064	1.13573	481	protein_coding unknown protein; Has 30201 Blast hits to 17322 proteins in 780 species: Archae - 12; Bacteria - 1396; Metazoa - 17338; Fungi - 3422; Plants - 5037; Viruses - 0; Other Eukaryotes - 2996 (source: NCBI BLink).
AT5G24810	SRR13189582_peak_9723	6.76159	SRR13189569_peak_12955	8.47783	-0.122657	0.765252	12.9405	18.2259	19.6553	8.50505	19.5265	12.0192	86	protein_coding ABC1 family protein ABC1 family protein; LOCATED IN: endoplasmic reticulum, plasma membrane; EXPRESSED IN: 25 plant structures; EXPRESSED DURING: 15 growth stages; CONTAINS InterPro DOMAIN/s: ABC-1 (InterPro:IPR004147), Beta-lactamase-type transpeptidase fold (InterPro:IPR012338), Beta-lactamase-related (InterPro:IPR001466), Protein kinase-like domain (InterPro:IPR011009); BEST Ara…
AT5G24820	SRR13189582_peak_9723	6.76159	SRR13189569_peak_12955	8.47783	NA	NA	0	0	0	0	0	0	538	protein_coding Eukaryotic aspartyl protease family protein Eukaryotic aspartyl protease family protein; FUNCTIONS IN: aspartic-type endopeptidase activity; INVOLVED IN: proteolysis; LOCATED IN: endomembrane system; EXPRESSED IN: leaf whorl, flower, seed; EXPRESSED DURING: petal differentiation and expansion stage, E expanded cotyledon stage; CONTAINS InterPro DOMAIN/s: Peptidase aspartic (InterPr…
AT2G22482	SRR13189582_peak_3573a	6.75808	SRR13189569_peak_4731	6.8826									109
AT2G39865	SRR13189582_peak_4395d	6.74957	SRR13189569_peak_5842c	5.26051	NA	NA	0	0	0	0	0	0	584	protein_coding unknown protein; Has 30201 Blast hits to 17322 proteins in 780 species: Archae - 12; Bacteria - 1396; Metazoa - 17338; Fungi - 3422; Plants - 5037; Viruses - 0; Other Eukaryotes - 2996 (source: NCBI BLink).
AT2G39870	SRR13189582_peak_4395d	6.74957	SRR13189569_peak_5842c	5.26051	-0.152697	0.72188	30.225	34.3299	10.705	31.9203	25.0107	22.952	874	protein_coding unknown protein; BEST Arabidopsis thaliana protein match is: unknown protein (TAIR:AT3G55690.1); Has 73 Blast hits to 71 proteins in 14 species: Archae - 0; Bacteria - 0; Metazoa - 2; Fungi - 2; Plants - 69; Viruses - 0; Other Eukaryotes - 0 (source: NCBI BLink).
AT1G12440	SRR13189582_peak_519c	6.73704	SRR13189569_peak_678a	8.69034	0.192979	0.586546	73.4738	82.7816	67.0059	91.5421	83.0977	61.8794	182	protein_coding A20/AN1-like zinc finger family protein A20/AN1-like zinc finger family protein; FUNCTIONS IN: DNA binding, zinc ion binding; INVOLVED IN: biological_process unknown; LOCATED IN: cellular_component unknown; CONTAINS InterPro DOMAIN/s: Zinc finger, AN1-type (InterPro:IPR000058), Zinc finger, A20-type (InterPro:IPR002653); BEST Arabidopsis thaliana protein match is: A20/AN1-like zinc…
AT1G12450	SRR13189582_peak_519c	6.73704	SRR13189569_peak_678a	8.69034	0.167372	0.894839	7.66128	5.3356	6.08048	3.47491	7.42258	6.85924	1109	protein_coding SNARE associated Golgi protein family SNARE associated Golgi protein family; CONTAINS InterPro DOMAIN/s: SNARE associated Golgi protein (InterPro:IPR015414); BEST Arabidopsis thaliana protein match is: SNARE associated Golgi protein family (TAIR:AT4G22850.1); Has 1732 Blast hits to 1729 proteins in 535 species: Archae - 6; Bacteria - 860; Metazoa - 122; Fungi - 106; Plants - 250; V…
AT1G68830	SRR13189582_peak_2312b	6.73174	SRR13189569_peak_3122c	9.59597	-0.51005	7.50582e-06	87.2995	144.562	154.061	98.5263	86.4813	104.955	1190	protein_coding STT7 homolog STN7 STN7 protein kinase; required for state transitions, phosphorylation of the major antenna complex (LHCII) between PSII and PSI, and light adaptation STT7 homolog STN7 (STN7); FUNCTIONS IN: protein kinase activity, kinase activity; INVOLVED IN: regulation of photosynthesis, light reaction, circadian rhythm; LOCATED IN: chloroplast; EXPRESSED IN: 25 plant structures…
AT2G47940	SRR13189582_peak_4840a	6.72855	SRR13189569_peak_6435a	10.8917	0.130187	0.506685	81.2695	92.7831	81.0948	81.967	94.8517	81.9203	18	protein_coding DEGP protease 2 Encodes DegP2 protease (DEGP2); nuclear gene for chloroplast product. DEGP protease 2 (DEGP2); FUNCTIONS IN: serine-type peptidase activity, serine-type endopeptidase activity; INVOLVED IN: photosystem II repair, proteolysis; LOCATED IN: chloroplast stromal thylakoid, chloroplast thylakoid membrane, chloroplast stroma, chloroplast; EXPRESSED IN: 22 plant structures;…
AT5G15190	SRR13189582_peak_9341	6.71401	SRR13189569_peak_12427b	7.39339	-0.669196	NA	0	0	0	0	0	0	257	protein_coding unknown protein; FUNCTIONS IN: molecular_function unknown; INVOLVED IN: biological_process unknown; LOCATED IN: chloroplast; EXPRESSED IN: 17 plant structures; EXPRESSED DURING: LP.04 four leaves visible, 4 anthesis, petal differentiation and expansion stage, E expanded cotyledon stage, D bilateral stage; Has 7 Blast hits to 7 proteins in 3 species: Archae - 0; Bacteria - 0; Metazo…
AT4G32800	SRR13189582_peak_8339g	6.699	SRR13189569_peak_11088f	5.18464	1.35079	0.0022319	6.3622	12.2412	6.38709	21.4235	21.5165	16.9812	73	protein_coding Integrase-type DNA-binding superfamily protein encodes a member of the DREB subfamily A-4 of ERF/AP2 transcription factor family. The protein contains one AP2 domain. There are 17 members in this subfamily including TINY. Integrase-type DNA-binding superfamily protein; FUNCTIONS IN: DNA binding, sequence-specific DNA binding transcription factor activity; INVOLVED IN: regulation of…
AT3G27170	SRR13189582_peak_6031	6.69722	SRR13189569_peak_7991	5.43612	-0.192974	0.879653	0	2.93238	0	0	0	1.72862	1323	protein_coding chloride channel B member of Anion channel protein family chloride channel B (CLC-B); FUNCTIONS IN: nitrate:hydrogen symporter activity, anion channel activity, voltage-gated chloride channel activity; INVOLVED IN: chloride transport, transmembrane transport; LOCATED IN: plant-type vacuole membrane, intracellular; EXPRESSED IN: 13 plant structures; EXPRESSED DURING: 8 growth stages…
AT1G07480	SRR13189582_peak_283	6.69412	SRR13189569_peak_380b	14.2438	-0.00841218	0.992665	11.2347	9.83257	10.2775	9.17223	9.38604	10.4984	972	protein_coding Transcription factor IIA, alpha/beta subunit Transcription factor IIA, alpha/beta subunit; FUNCTIONS IN: RNA polymerase II transcription factor activity, sequence-specific DNA binding transcription factor activity; INVOLVED IN: transcription initiation from RNA polymerase II promoter, transcription; LOCATED IN: transcription factor TFIIA complex; CONTAINS InterPro DOMAIN/s: Transcr…
AT1G07485	SRR13189582_peak_283	6.69412	SRR13189569_peak_380b	14.2438	0.796496	NA	0	2.17708	4.17048	0	4.95941	0	920	protein_coding unknown protein; FUNCTIONS IN: molecular_function unknown; INVOLVED IN: biological_process unknown; LOCATED IN: cellular_component unknown; EXPRESSED IN: shoot apex, embryo, leaf whorl, pedicel; EXPRESSED DURING: 4 anthesis, D bilateral stage; Has 5 Blast hits to 5 proteins in 3 species: Archae - 0; Bacteria - 0; Metazoa - 0; Fungi - 0; Plants - 5; Viruses - 0; Other Eukaryotes - 0…
AT1G25250	SRR13189582_peak_1129b	6.69161	SRR13189569_peak_1444a	7.35281	0.822716	NA	1.13014	2.09376	2.01215	4.55433	5.01986	4.2544	1032	protein_coding indeterminate(ID)-domain 16 indeterminate(ID)-domain 16 (IDD16); FUNCTIONS IN: sequence-specific DNA binding transcription factor activity, zinc ion binding, nucleic acid binding; INVOLVED IN: regulation of transcription; LOCATED IN: intracellular; EXPRESSED IN: 22 plant structures; EXPRESSED DURING: 14 growth stages; CONTAINS InterPro DOMAIN/s: Zinc finger, C2H2-like (InterPro:IPR…
AT5G22950	SRR13189582_peak_9646a	6.67666	SRR13189569_peak_12828a	5.29239	0.458704	0.41905	19.3122	23.3615	22.0361	41.0959	18.9269	9.93145	846	protein_coding SNF7 family protein VPS24.1; CONTAINS InterPro DOMAIN/s: Snf7 (InterPro:IPR005024); BEST Arabidopsis thaliana protein match is: SNF7 family protein (TAIR:AT3G45000.1); Has 1807 Blast hits to 1807 proteins in 277 species: Archae - 0; Bacteria - 0; Metazoa - 736; Fungi - 347; Plants - 385; Viruses - 0; Other Eukaryotes - 339 (source: NCBI BLink).
AT3G47210	SRR13189582_peak_6279a	6.66075	SRR13189569_peak_8324	5.48706	NA	NA	0	0	0	0	0	0	1025	protein_coding Plant protein of unknown function (DUF247) Plant protein of unknown function (DUF247); INVOLVED IN: biological_process unknown; LOCATED IN: plasma membrane; EXPRESSED IN: inflorescence meristem, petal, hypocotyl, root; EXPRESSED DURING: 4 anthesis; CONTAINS InterPro DOMAIN/s: Protein of unknown function DUF247, plant (InterPro:IPR004158); BEST Arabidopsis thaliana protein match is:…
AT2G01290	SRR13189582_peak_3010b	6.64626	SRR13189569_peak_4030	5.69882	-0.364295	0.341245	30.225	31.9686	36.4239	21.1576	27.9852	21.7495	1475	protein_coding ribose-5-phosphate isomerase 2 Cytosolic ribose-5-phosphate isomerase. Knockout mutation causes chloroplast dysfunction, late flowering and premature cell death. ribose-5-phosphate isomerase 2 (RPI2); CONTAINS InterPro DOMAIN/s: Ribose-5-phosphate isomerase, type A, subgroup (InterPro:IPR020672), Ribose 5-phosphate isomerase, type A (InterPro:IPR004788); BEST Arabidopsis thaliana p…
AT2G01300	SRR13189582_peak_3010b	6.64626	SRR13189569_peak_4030	5.69882	0.840569	NA	0	2.14551	0	0	2.4905	1.06835	128	protein_coding unknown protein; BEST Arabidopsis thaliana protein match is: unknown protein (TAIR:AT1G15010.1); Has 73 Blast hits to 73 proteins in 12 species: Archae - 0; Bacteria - 0; Metazoa - 0; Fungi - 0; Plants - 73; Viruses - 0; Other Eukaryotes - 0 (source: NCBI BLink).
AT1G72460	SRR13189582_peak_2545c	6.64344	SRR13189569_peak_3420c	5.95993	1.1961	NA	0	0	0	0.449661	0	0	1517	protein_coding Leucine-rich repeat protein kinase family protein Leucine-rich repeat protein kinase family protein; FUNCTIONS IN: protein serine/threonine kinase activity, kinase activity, ATP binding; INVOLVED IN: transmembrane receptor protein tyrosine kinase signaling pathway, protein amino acid phosphorylation; LOCATED IN: endomembrane system; EXPRESSED IN: 9 plant structures; EXPRESSED DURIN…
AT3G45860	SRR13189582_peak_6243	6.64026	SRR13189569_peak_8272c	7.97631	-0.572651	0.00120047	34.7124	36.4657	26.9434	39.166	28.8008	22.2045	170	protein_coding cysteine-rich RLK (RECEPTOR-like protein kinase) 4 Encodes a cysteine-rich receptor-like protein kinase. Involved in programmed cell death and defense response to pathogen. cysteine-rich RLK (RECEPTOR-like protein kinase) 4 (CRK4); FUNCTIONS IN: kinase activity; INVOLVED IN: defense response to bacterium, defense response, programmed cell death, response to salicylic acid stimulus;…
AT3G45870	SRR13189582_peak_6243	6.64026	SRR13189569_peak_8272c	7.97631	0.807415	NA	0.25808	0	0	0	0.906316	0	898	protein_coding nodulin MtN21 /EamA-like transporter family protein nodulin MtN21 /EamA-like transporter family protein; LOCATED IN: membrane; EXPRESSED IN: 9 plant structures; EXPRESSED DURING: M germinated pollen stage, 4 anthesis, petal differentiation and expansion stage; CONTAINS InterPro DOMAIN/s: Protein of unknown function DUF6, transmembrane (InterPro:IPR000620); BEST Arabidopsis thaliana…
AT1G68580	SRR13189582_peak_2299a	6.61371	SRR13189569_peak_3101b	6.30099	0.237707	0.673315	7.49819	5.82283	7.03634	9.48048	0	10.5137	29	protein_coding agenet domain-containing protein / bromo-adjacent homology (BAH) domain-containing protein agenet domain-containing protein / bromo-adjacent homology (BAH) domain-containing protein; FUNCTIONS IN: RNA binding, DNA binding; INVOLVED IN: biological_process unknown; LOCATED IN: cellular_component unknown; EXPRESSED IN: 24 plant structures; EXPRESSED DURING: 15 growth stages; CONTAINS …
AT4G38690	SRR13189582_peak_8672a	6.60166	SRR13189569_peak_11528a	6.02101	0.487853	0.130691	35.2301	27.6858	29.5088	42.7318	41.6726	35.2446	387	protein_coding PLC-like phosphodiesterases superfamily protein PLC-like phosphodiesterases superfamily protein; FUNCTIONS IN: phospholipase C activity, phosphoric diester hydrolase activity; INVOLVED IN: intracellular signaling pathway, N-terminal protein myristoylation, lipid metabolic process; LOCATED IN: cellular_component unknown; EXPRESSED IN: 23 plant structures; EXPRESSED DURING: 12 growth…
AT5G38850	SRR13189582_peak_9927	6.60156	SRR13189569_peak_13240	11.5394	-0.0346664	0.968128	5.52822	5.89562	5.91385	5.25754	4.73773	5.79469	24	protein_coding Disease resistance protein (TIR-NBS-LRR class) Disease resistance protein (TIR-NBS-LRR class); FUNCTIONS IN: transmembrane receptor activity, nucleoside-triphosphatase activity, nucleotide binding, ATP binding; INVOLVED IN: signal transduction, defense response, apoptosis, innate immune response; LOCATED IN: intrinsic to membrane; EXPRESSED IN: 18 plant structures; EXPRESSED DURING…
AT4G22590	SRR13189582_peak_7855a	6.59108	SRR13189569_peak_10454b	7.95711									821
AT4G22592	SRR13189582_peak_7855a	6.59108	SRR13189569_peak_10454b	7.95711	0.368805	0.716309	4.28109	4.02494	4.27603	6.31424	5.59617	3.74467	821	protein_coding conserved peptide upstream open reading frame 27 Upstream open reading frames (uORFs) are small open reading frames found in the 5' UTR of a mature mRNA, and can potentially mediate translational regulation of the largest, or major, ORF (mORF). CPuORF27 represents a conserved upstream opening reading frame relative to major ORF AT4G22590.1 conserved peptide upstream open reading fr…
AT3G24550	SRR13189582_peak_5927a	6.58105	SRR13189569_peak_7851d	6.03565	-0.0803215	0.855127	27.3408	22.8955	24.115	25.7637	23.5002	22.1943	951	protein_coding proline extensin-like receptor kinase 1 encodes an ortholog of Brassica napus proline extensin-like receptor kinase. Expression of the brassica gene is induced by wounding and fungal infection. proline extensin-like receptor kinase 1 (PERK1); FUNCTIONS IN: protein kinase activity, ATP binding; INVOLVED IN: protein amino acid phosphorylation, response to fungus, response to wounding…
AT5G67450	SRR13189582_peak_11212a	6.5772	SRR13189569_peak_15011a	6.08502	-1.3018	NA	0	0.567367	1.39996	0.804285	0	0	988	protein_coding zinc-finger protein 1 Encodes zinc-finger protein. mRNA levels are elevated in response to low temperature, cold temperatures and high salt. The protein is localized to the nucleus and acts as a transcriptional repressor. zinc-finger protein 1 (ZF1); CONTAINS InterPro DOMAIN/s: Zinc finger, C2H2-like (InterPro:IPR015880), Zinc finger, C2H2-type (InterPro:IPR007087); BEST Arabidopsi…
AT5G67455	SRR13189582_peak_11212a	6.5772	SRR13189569_peak_15011a	6.08502									715
AT2G42530	SRR13189582_peak_4553	6.56744	SRR13189569_peak_6045	6.19919	1.49741	6.06608e-22	112.961	106.709	109.621	268.108	315.613	297.77	114	protein_coding cold regulated 15b cold regulated 15b (COR15B); INVOLVED IN: response to cold, defense response to fungus; LOCATED IN: chloroplast, chloroplast stroma, chloroplast envelope; EXPRESSED IN: 21 plant structures; EXPRESSED DURING: 13 growth stages; BEST Arabidopsis thaliana protein match is: cold-regulated 15a (TAIR:AT2G42540.2); Has 194 Blast hits to 148 proteins in 43 species: Archae…
AT2G44230	SRR13189582_peak_4630c	6.56639	SRR13189569_peak_6150c	7.36313	0.205566	0.526777	33.1011	34.7208	40.231	38.4253	39.9854	35.0945	124	protein_coding Plant protein of unknown function (DUF946) Plant protein of unknown function (DUF946); FUNCTIONS IN: molecular_function unknown; INVOLVED IN: N-terminal protein myristoylation; LOCATED IN: chloroplast; EXPRESSED IN: 21 plant structures; EXPRESSED DURING: 12 growth stages; CONTAINS InterPro DOMAIN/s: Protein of unknown function DUF946 (InterPro:IPR009291); BEST Arabidopsis thaliana …
AT5G24120	SRR13189582_peak_9685	6.55526	SRR13189569_peak_12893	5.69781	-0.0955709	0.85941	23.3581	24.9653	27.0126	15.6774	22.2321	25.8021	1235	protein_coding sigma factor E Encodes a specialized sigma factor that functions in regulation of plastid genes and is responsible for the light-dependent transcription at the psbD LRP. Activation of SIG5 is dependent upon blue light and mediated by cryptochromes. sigma factor E (SIGE); CONTAINS InterPro DOMAIN/s: RNA polymerase sigma factor, region 2 (InterPro:IPR013325), Winged helix-turn-helix …
AT5G24130	SRR13189582_peak_9685	6.55526	SRR13189569_peak_12893	5.69781	NA	NA	0	0	0	0	0	0	711	protein_coding unknown protein; FUNCTIONS IN: molecular_function unknown; INVOLVED IN: biological_process unknown; LOCATED IN: mitochondrion; EXPRESSED IN: petal, leaf whorl, flower; EXPRESSED DURING: 4 anthesis, petal differentiation and expansion stage; Has 1807 Blast hits to 1807 proteins in 277 species: Archae - 0; Bacteria - 0; Metazoa - 736; Fungi - 347; Plants - 385; Viruses - 0; Other Euk…
AT4G20430	SRR13189582_peak_7756a	6.55141	SRR13189569_peak_10335	5.92925	-0.0874524	0.915143	0	6.50303	0	5.72008	0	5.69699	128	protein_coding Subtilase family protein Subtilase family protein; FUNCTIONS IN: identical protein binding, serine-type endopeptidase activity; INVOLVED IN: proteolysis, negative regulation of catalytic activity; LOCATED IN: endomembrane system; EXPRESSED IN: 19 plant structures; EXPRESSED DURING: 13 growth stages; CONTAINS InterPro DOMAIN/s: Peptidase S8/S53, subtilisin/kexin/sedolisin (InterPro:…
[truncated: 162 more rows]

## Sheet: SD3
Supplementary Data 3. GLK target genes in tobacco.
Gene ID	GLK1 summit	Signal Foldchange	GLK2 summit	Signal foldchange	Dis to TSS	Annotation
[truncated: 956 more rows]

## Sheet: SD4
Supplementary Data 4. GLK target genes in tomato. The differentially expressed p-val is calculated by DESEQ2 using Wald test and the adjusted p-val is calculated using the Benjamini-Hochberg method
[truncated: 1,287 more rows]

[truncated: 9 more sheets: SD5, SD6, SD7, SD8, SD9, SD10, SD11, SD12, SD13]
