# Supplementary material for: Limited conservation in cross-species comparison of GLK transcription factor binding suggested wide-spread cistrome divergence
Source: Nat Commun. 2022 Dec 9;13:7632. doi: 10.1038/s41467-022-35438-4 (PMC9734178; doi:10.1038/s41467-022-35438-4)
Supplement: Supplementary file 6 — Source Data [file 41467_2022_35438_MOESM6_ESM.xlsx]

## Sheet: Figure 2
Code to generate Fig 2
Figure 2a	https://github.com/rensabella/GLK-project/tree/main/bin/plot_track
Figure 2b/c	https://github.com/rensabella/GLK-project/blob/main/bin/GLK_binding_motif/kmer_model.ipynb
input data	https://github.com/rensabella/GLK-project/tree/main/data/kmer_data

## Sheet: Figure 3a b
The GLK target PS gene info and ID can be found in Supplementary Data S2-6
The gene ID correspoding the genes names can be found in Supplmenetary Data 10 and 11
Figure 3b
gene	Arabidopsis	tobacco	tomato	rice	maize
HEMA	73.2401,NA,NA	NA,136.263,NA	NA,236.252	14.8685	NA,NA,NA
GSA	NA,NA	NA,NA,NA	NA,74.3373	NA	NA
HEMB	NA,NA	18.798,NA	23.6715	NA	15.6884
HEMC	NA	NA,124.059,32.1904,12.0854	50.0134	NA	NA
HEMD	NA	NA	NA	NA	NA
HEME	12.1009,NA	NA,NA,NA,34.1229,NA,47.407	NA,45.5997	NA,10.1814	NA,NA
HEMF	NA,NA	NA,NA	37.4723,431.397,266.775,125.39	NA,97.4163,209.267	9.58337,NA
HEMG	9.43656,NA	NA,NA,NA	46.8175,NA	NA,NA	NA,NA,NA
GUN4	28.9857	NA	NA	45.0599	82.6258
CHLH	71.5113	72.3634,NA	197.409,,NA	359.274,NA	NA,54.2777
CHLD	NA	NA	NA	NA	NA
CHLI	NA,NA	NA,NA	65.5354	18.7742	NA,NA
CHLM	27.1514	NA	82.3374	17.4346	NA
CRD1	29.0317	84.3892,71.0862	159.409,46.8175	10.8294	26.5688,45.1654
PORA/B/C	10.3245,47.8073,20.8969	240.874,25.4163,274.258,164.551,NA,NA,NA	431.397,266.775,125.39	97.4163,209.267,NA	23.2623,27.5387,NA
DVR	NA	NA,NA,NA,NA	NA	NA	NA
CHLG	NA	NA,NA	NA	NA,NA	NA
CAO	43.6398	NA,NA,361.738,252.672,238.837	293.242,76.9581	NA,24.9528	41.2547,167.902

## Sheet: Figure 3c
GLK target TF gene ID	TF family	Annotation	Abbreviation
AT1G02670.1	SNF2	TR	SNF2
AT1G04240.1	AUX/IAA	TR	AUX/IAA
AT1G05490.1	SNF2	TR	SNF2
AT1G05805.1	bHLH	TF	bHLH
AT1G06040.1	Others	TR	Others
AT1G07050.1	Others	TR	Others
AT1G10470.1	Others	TR	Others
AT1G12610.1	AP2/ERF-ERF	TF	AP2/ERF->AP2/ERF-ERF
AT1G16530.1	LOB	TF	LOB
AT1G18570.1	MYB	TF	MYB->MYB
AT1G21910.1	AP2/ERF-ERF	TF	AP2/ERF->AP2/ERF-ERF
AT1G25250.1	C2H2	TF	C2H2
AT1G25440.1	C2C2-CO-like	TF	C2C2->C2C2-CO-like
AT1G25550.1	GARP-G2-like	TF	GARP->GARP-G2-like
AT1G30500.2	NF-YA	TF	NF-Y->NF-YA
AT1G33240.1	Trihelix	TF	Trihelix
AT1G33760.1	AP2/ERF-ERF	TF	AP2/ERF->AP2/ERF-ERF
AT1G49130.1	C2C2-CO-like	TF	C2C2->C2C2-CO-like
AT1G52830.1	AUX/IAA	TR	AUX/IAA
AT1G58210.1	Others	TR	Others
AT1G68520.1	C2C2-CO-like	TF	C2C2->C2C2-CO-like
AT1G68670.1	GARP-G2-like	TF	GARP->GARP-G2-like
AT1G68880.1	bZIP	TF	bZIP
AT1G69570.1	C2C2-Dof	TF	C2C2->C2C2-Dof
AT1G72450.1	Tify	TF	Tify
AT1G73870.1	C2C2-CO-like	TF	C2C2->C2C2-CO-like
AT1G76900.1	TUB	TF	TUB
AT2G14210.1	MADS-MIKC	TF	MADS->MADS-MIKC
AT2G24790.1	C2C2-CO-like	TF	C2C2->C2C2-CO-like
AT2G25900.1	C3H	TF	C3H
AT2G32020.1	GNAT	TR	GNAT
AT2G32100.1	OFP	TF	OFP
AT2G32460.1	MYB	TF	MYB->MYB
AT2G34600.1	Tify	TF	Tify
AT2G34620.1	mTERF	TR	mTERF
AT2G35930.1	Rcd1-like	TR	Rcd1-like
AT2G39000.1	GNAT	TR	GNAT
AT2G40670.2	Others	TR	Others
AT2G41070.1	bZIP	TF	bZIP
AT2G43010.1	bHLH	TF	bHLH
AT2G46590.2	C2C2-Dof	TF	C2C2->C2C2-Dof
AT2G46790.1	Pseudo ARR-B	TR	Pseudo ARR-B
AT3G02380.1	C2C2-CO-like	TF	C2C2->C2C2-CO-like
AT3G07650.1	C2C2-CO-like	TF	C2C2->C2C2-CO-like
AT3G11280.1	MYB	TF	MYB->MYB
AT3G15540.1	AUX/IAA	TR	AUX/IAA
AT3G22100.1	bHLH	TF	bHLH
AT3G23250.1	MYB	TF	MYB->MYB
AT3G24050.1	C2C2-GATA	TF	C2C2->C2C2-GATA
AT3G28910.1	MYB	TF	MYB->MYB
AT3G45260.1	C2H2	TF	C2H2
AT3G46090.1	C2H2	TF	C2H2
AT3G48100.1	Others	TR	Others
AT3G49930.1	C2H2	TF	C2H2
AT3G50260.1	AP2/ERF-ERF	TF	AP2/ERF->AP2/ERF-ERF
AT3G50700.1	C2H2	TF	C2H2
AT3G54460.1	SNF2	TR	SNF2
AT3G57040.1	Others	TR	Others
AT3G58120.1	bZIP	TF	bZIP
AT3G59060.2	bHLH	TF	bHLH
AT3G60030.1	SBP	TF	SBP
AT3G60400.1	mTERF	TR	mTERF
AT3G61120.1	MADS-MIKC	TF	MADS->MADS-MIKC
AT4G17460.1	HB-HD-ZIP	TF	HB->HB-HD-ZIP
AT4G18890.1	BES1	TF	BES1
AT4G20970.1	bHLH	TF	bHLH
AT4G25470.1	AP2/ERF-ERF	TF	AP2/ERF->AP2/ERF-ERF
AT4G25490.1	AP2/ERF-ERF	TF	AP2/ERF->AP2/ERF-ERF
AT4G25990.2	Others	TR	Others
AT4G27310.1	Others	TR	Others
AT4G27950.1	AP2/ERF-ERF	TF	AP2/ERF->AP2/ERF-ERF
AT4G28190.2	ULT	TF	ULT
AT4G28610.1	GARP-G2-like	TF	GARP->GARP-G2-like
AT4G31550.1	WRKY	TF	WRKY
AT4G32800.1	AP2/ERF-ERF	TF	AP2/ERF->AP2/ERF-ERF
AT4G34610.1	HB-BELL	TF	HB->HB-BELL
AT4G36730.1	bZIP	TF	bZIP
AT4G38620.1	MYB	TF	MYB->MYB
AT5G03680.1	Trihelix	TF	Trihelix
AT5G03720.1	HSF	TF	HSF
AT5G07580.1	AP2/ERF-ERF	TF	AP2/ERF->AP2/ERF-ERF
AT5G08330.1	TCP	TF	TCP
AT5G08520.1	MYB	TF	MYB->MYB
AT5G09410.3	CAMTA	TF	CAMTA
AT5G10570.1	bHLH	TF	bHLH
AT5G12330.4	SRS	TF	SRS
AT5G14370.1	Others	TR	Others
AT5G14490.1	NAC	TF	NAC
AT5G15840.1	C2C2-CO-like	TF	C2C2->C2C2-CO-like
AT5G15850.1	C2C2-CO-like	TF	C2C2->C2C2-CO-like
AT5G17260.1	NAC	TF	NAC
AT5G23280.1	TCP	TF	TCP
AT5G24930.1	C2C2-CO-like	TF	C2C2->C2C2-CO-like
AT5G25190.1	AP2/ERF-ERF	TF	AP2/ERF->AP2/ERF-ERF
AT5G28770.2	bZIP	TF	bZIP
AT5G39660.1	C2C2-Dof	TF	C2C2->C2C2-Dof
AT5G47390.1	MYB-related	TF	MYB->MYB-related
AT5G47660.1	Trihelix	TF	Trihelix
AT5G51790.1	bHLH	TF	bHLH
AT5G56860.1	C2C2-GATA	TF	C2C2->C2C2-GATA
AT5G57180.2	Others	TR	Others
AT5G58610.1	PHD	TR	PHD
AT5G58620.1	C3H	TF	C3H
AT5G58900.1	MYB-related	TF	MYB->MYB-related
AT5G60200.1	C2C2-Dof	TF	C2C2->C2C2-Dof
AT5G61270.1	bHLH	TF	bHLH
AT5G61380.1	Pseudo ARR-B	TR	Pseudo ARR-B
AT5G61590.1	AP2/ERF-ERF	TF	AP2/ERF->AP2/ERF-ERF
AT5G61620.1	MYB-related	TF	MYB->MYB-related
AT5G62430.1	C2C2-Dof	TF	C2C2->C2C2-Dof
AT5G63160.1	TAZ	TR	TAZ
AT5G63420.1	Trihelix	TF	Trihelix
AT5G63700.1	SWI/SNF-BAF60b	TR	SWI/SNF-BAF60b
AT5G67450.1	C2H2	TF	C2H2
Niben251Chr01g0054004.01	AP2/ERF-ERF	TF	AP2/ERF->AP2/ERF-ERF
Niben251Chr01g0989003.01	HSF	TF	HSF
Niben251Chr01g1659001.01	MYB	TF	MYB->MYB
Niben251Chr02g0979001.01	AP2/ERF-RAV	TF	AP2/ERF->AP2/ERF-RAV
Niben251Chr02g1000002.01	C2C2-CO-like	TF	C2C2->C2C2-CO-like
Niben251Chr02g1261006.01	Others	TR	Others
Niben251Chr02g1293004.01	WRKY	TF	WRKY
Niben251Chr02g1299005.01	C2C2-CO-like	TF	C2C2->C2C2-CO-like
Niben251Chr03g0425008.01	Others	TR	Others
Niben251Chr03g0875001.01	NAC	TF	NAC
Niben251Chr03g0881001.01	C2H2	TF	C2H2
Niben251Chr03g1037004.01	NF-YC	TF	NF-Y->NF-YC
Niben251Chr03g1686005.01	AP2/ERF-ERF	TF	AP2/ERF->AP2/ERF-ERF
Niben251Chr04g1567009.01	AUX/IAA	TR	AUX/IAA
Niben251Chr04g1839009.01	HSF	TF	HSF
Niben251Chr05g0005007.01	AP2/ERF-RAV	TF	AP2/ERF->AP2/ERF-RAV
Niben251Chr05g0530001.01	TRAF	TR	TRAF
Niben251Chr05g0762001.01	C2C2-CO-like	TF	C2C2->C2C2-CO-like
Niben251Chr05g1256010.01	GARP-G2-like	TF	GARP->GARP-G2-like
Niben251Chr06g0539007.01	Others	TR	Others
Niben251Chr06g0654020.01	MYB-related	TF	MYB->MYB-related
Niben251Chr06g0728005.01	Pseudo ARR-B	TR	Pseudo ARR-B
Niben251Chr06g0863005.01	AP2/ERF-ERF	TF	AP2/ERF->AP2/ERF-ERF
Niben251Chr06g1086003.01	C2C2-Dof	TF	C2C2->C2C2-Dof
Niben251Chr06g1325003.01	Others	TR	Others
Niben251Chr07g0847003.01	WRKY	TF	WRKY
Niben251Chr07g1250006.01	Others	TR	Others
Niben251Chr07g1266022.01	BES1	TF	BES1
Niben251Chr07g1418019.01	C2C2-CO-like	TF	C2C2->C2C2-CO-like
Niben251Chr07g1455012.01	C2C2-Dof	TF	C2C2->C2C2-Dof
Niben251Chr08g0094007.01	C2C2-CO-like	TF	C2C2->C2C2-CO-like
Niben251Chr08g0185020.01	bHLH	TF	bHLH
Niben251Chr08g0320002.01	MYB-related	TF	MYB->MYB-related
Niben251Chr08g0858006.01	AP2/ERF-ERF	TF	AP2/ERF->AP2/ERF-ERF
Niben251Chr08g1091020.01	Others	TR	Others
Niben251Chr08g1135004.01	Others	TR	Others
Niben251Chr08g1138016.01	Others	TR	Others
Niben251Chr09g0080006.01	AP2/ERF-ERF	TF	AP2/ERF->AP2/ERF-ERF
Niben251Chr09g1342010.01	C2C2-GATA	TF	C2C2->C2C2-GATA
Niben251Chr09g1343014.01	DBB	TF	DBB
Niben251Chr10g1240003.01	bHLH	TF	bHLH
Niben251Chr11g0275001.01	Others	TR	Others
Niben251Chr11g1247005.01	C2C2-CO-like	TF	C2C2->C2C2-CO-like
Niben251Chr13g0680003.01	bHLH	TF	bHLH
Niben251Chr13g1130001.01	C2C2-Dof	TF	C2C2->C2C2-Dof
Niben251Chr13g1150001.01	NAC	TF	NAC
Niben251Chr13g1273006.01	RWP-RK	TF	RWP-RK
Niben251Chr14g0091004.01	C3H	TF	C3H
Niben251Chr14g0162002.01	Others	TR	Others
Niben251Chr14g0315014.01	Others	TR	Others
Niben251Chr14g0465003.01	GNAT	TR	GNAT
Niben251Chr14g1234001.01	MYB	TF	MYB->MYB
Niben251Chr14g1534005.01	NAC	TF	NAC
Niben251Chr15g0406004.01	HSF	TF	HSF
Niben251Chr15g1527014.01	DBP	TF	DBP
Niben251Chr16g0167021.01	Others	TR	Others
Niben251Chr16g0191008.01	BES1	TF	BES1
Niben251Chr16g0380010.01	GRAS	TF	GRAS
Niben251Chr16g0392011.01	Others	TR	Others
Niben251Chr17g0507001.01	MADS-M-type	TF	MADS->MADS-M-type
Niben251Chr17g1014004.01	WRKY	TF	WRKY
Niben251Chr18g0318001.01	Others	TR	Others
Niben251Chr18g0586001.01	NAC	TF	NAC
Niben251Chr18g1280020.01	FAR1	TF	FAR1
Niben251Chr19g0174009.01	C2C2-CO-like	TF	C2C2->C2C2-CO-like
Niben251Chr19g0276002.01	Others	TR	Others
Niben251Chr19g0509008.01	MADS-M-type	TF	MADS->MADS-M-type
Niben251Chr19g0712001.01	C2C2-CO-like	TF	C2C2->C2C2-CO-like
Niben251Chr19g0956002.01	Others	TR	Others
Niben251Chr19g1436010.01	C2C2-CO-like	TF	C2C2->C2C2-CO-like
Solyc01g007750.3.1	mTERF	TR	mTERF
Solyc01g067390.4.1	SNF2	TR	SNF2
Solyc01g067680.3.1	TUB	TF	TUB
Solyc01g073910.4.1	HB-HD-ZIP	TF	HB->HB-HD-ZIP
Solyc01g079390.4.1	SET	TR	SET
Solyc01g090460.3.1	HB-HD-ZIP	TF	HB->HB-HD-ZIP
Solyc01g090790.4.1	bHLH	TF	bHLH
Solyc01g095100.4.1	WRKY	TF	WRKY
Solyc01g108300.3.1	GARP-G2-like	TF	GARP->GARP-G2-like
Solyc01g109700.3.1	bHLH	TF	bHLH
Solyc01g110310.3.1	C2C2-GATA	TF	C2C2->C2C2-GATA
Solyc01g112190.3.1	RWP-RK	TF	RWP-RK
Solyc02g021430.1.1	mTERF	TR	mTERF
Solyc02g036370.3.1	MYB-related	TF	MYB->MYB-related
Solyc02g065160.2.1	SWI/SNF-BAF60b	TR	SWI/SNF-BAF60b
Solyc02g071220.3.1	Others	TR	Others
Solyc02g078340.4.1	HSF	TF	HSF
Solyc02g083750.1.1	GeBP	TF	GeBP
Solyc02g084420.3.1	DBB	TF	DBB
Solyc02g086690.3.1	MYB-related	TF	MYB->MYB-related
Solyc02g088190.4.1	MYB	TF	MYB->MYB
Solyc02g089540.3.1	C2C2-CO-like	TF	C2C2->C2C2-CO-like
Solyc02g089930.4.1	Others	TR	Others
Solyc02g091930.3.1	HB-HD-ZIP	TF	HB->HB-HD-ZIP
Solyc02g092260.3.1	GNAT	TR	GNAT
Solyc02g092550.3.1	LOB	TF	LOB
Solyc02g092570.1.1	GRAS	TF	GRAS
Solyc02g093130.3.1	AP2/ERF-ERF	TF	AP2/ERF->AP2/ERF-ERF
Solyc02g093590.3.1	Others	TR	Others
Solyc03g025710.3.1	GNAT	TR	GNAT
Solyc03g026280.3.1	AP2/ERF-ERF	TF	AP2/ERF->AP2/ERF-ERF
Solyc03g080090.4.1	NAC	TF	NAC
Solyc03g095720.3.1	IWS1	TR	IWS1
Solyc03g095980.3.1	bHLH	TF	bHLH
Solyc03g098320.4.1	MYB-related	TF	MYB->MYB-related
Solyc03g110860.3.1	NF-YC	TF	NF-Y->NF-YC
Solyc03g113720.3.1	Others	TR	Others
Solyc03g115540.2.1	bHLH	TF	bHLH
Solyc03g115770.3.1	Pseudo ARR-B	TR	Pseudo ARR-B
Solyc03g116320.3.1	TCP	TF	TCP
Solyc03g119540.3.1	C2C2-CO-like	TF	C2C2->C2C2-CO-like
Solyc03g120910.4.1	HB-HD-ZIP	TF	HB->HB-HD-ZIP
Solyc03g121400.1.1	C2C2-Dof	TF	C2C2->C2C2-Dof
Solyc03g121660.3.1	C2H2	TF	C2H2
Solyc04g006990.3.1	bHLH	TF	bHLH
Solyc04g007000.2.1	AP2/ERF-RAV	TF	AP2/ERF->AP2/ERF-RAV
Solyc04g007210.3.1	C2C2-CO-like	TF	C2C2->C2C2-CO-like
Solyc04g008870.3.1	MYB	TF	MYB->MYB
Solyc04g009440.3.1	NAC	TF	NAC
Solyc04g011670.3.1	bZIP	TF	bZIP
Solyc04g049800.3.1	AP2/ERF-ERF	TF	AP2/ERF->AP2/ERF-ERF
Solyc04g076680.2.1	MADS-M-type	TF	MADS->MADS-M-type
Solyc04g078690.3.1	bHLH	TF	bHLH
Solyc04g081190.3.1	bZIP	TF	bZIP
Solyc04g082420.3.1	TRAF	TR	TRAF
Solyc04g082480.3.1	RWP-RK	TF	RWP-RK
Solyc05g005890.2.1	GNAT	TR	GNAT
Solyc05g007580.1.1	zf-HD	TF	zf-HD
Solyc05g007770.3.1	NAC	TF	NAC
Solyc05g009310.3.1	C2C2-CO-like	TF	C2C2->C2C2-CO-like
Solyc05g009720.3.1	GARP-G2-like	TF	GARP->GARP-G2-like
Solyc05g009790.1.1	AP2/ERF-RAV	TF	AP2/ERF->AP2/ERF-RAV
Solyc05g012500.3.1	WRKY	TF	WRKY
Solyc05g015610.3.1	Others	TR	Others
Solyc05g020020.4.1	C2C2-CO-like	TF	C2C2->C2C2-CO-like
Solyc05g049860.3.1	GARP-G2-like	TF	GARP->GARP-G2-like
Solyc05g052030.1.1	AP2/ERF-ERF	TF	AP2/ERF->AP2/ERF-ERF
Solyc05g056620.2.1	MADS-MIKC	TF	MADS->MADS-MIKC
Solyc06g048630.3.1	bZIP	TF	bZIP
Solyc06g051120.4.1	Trihelix	TF	Trihelix
Solyc06g051840.1.1	AP2/ERF-ERF	TF	AP2/ERF->AP2/ERF-ERF
Solyc06g053840.3.1	AUX/IAA	TR	AUX/IAA
Solyc06g054560.3.1	SNF2	TR	SNF2
Solyc06g060230.3.1	NAC	TF	NAC
Solyc06g065100.3.1	MYB	TF	MYB->MYB
Solyc06g068570.4.1	AP2/ERF-ERF	TF	AP2/ERF->AP2/ERF-ERF
Solyc06g069430.3.1	MADS-MIKC	TF	MADS->MADS-MIKC
Solyc06g069600.3.1	bHLH	TF	bHLH
Solyc06g071230.3.1	MYB-related	TF	MYB->MYB-related
Solyc06g072360.3.1	C2H2	TF	C2H2
Solyc06g073050.2.1	NAC	TF	NAC
Solyc06g073180.3.1	Others	TR	Others
Solyc06g076290.1.1	GRAS	TF	GRAS
Solyc06g076770.3.1	MYB	TF	MYB->MYB
Solyc06g082530.3.1	GRAS	TF	GRAS
Solyc07g008020.3.1	AUX/IAA	TR	AUX/IAA
Solyc07g040680.3.1	HSF	TF	HSF
Solyc07g041190.3.1	Alfin-like	TF	Alfin-like
Solyc07g043580.4.1	bHLH	TF	bHLH
Solyc07g047770.4.1	Others	TR	Others
Solyc07g053290.3.1	bHLH	TF	bHLH
Solyc07g053630.4.1	GARP-G2-like	TF	GARP->GARP-G2-like
Solyc07g064040.3.1	bHLH	TF	bHLH
Solyc07g065500.2.1	NF-YB	TF	NF-Y->NF-YB
Solyc08g006530.4.1	C2C2-CO-like	TF	C2C2->C2C2-CO-like
Solyc08g007170.1.1	Trihelix	TF	Trihelix
Solyc08g008660.4.1	NAC	TF	NAC
Solyc08g013900.3.1	RWP-RK	TF	RWP-RK
Solyc08g076010.4.1	GARP-G2-like	TF	GARP->GARP-G2-like
Solyc08g076100.4.1	bZIP	TF	bZIP
Solyc08g076370.3.1	HB-HD-ZIP	TF	HB->HB-HD-ZIP
Solyc08g077060.3.1	C2C2-LSD	TF	C2C2->C2C2-LSD
Solyc08g078340.3.1	MYB-related	TF	MYB->MYB-related
Solyc08g083130.4.1	HB-HD-ZIP	TF	HB->HB-HD-ZIP
Solyc09g009100.4.1	HSF	TF	HSF
Solyc09g015770.3.1	WRKY	TF	WRKY
Solyc09g063010.4.1	bHLH	TF	bHLH
Solyc09g082500.4.1	CPP	TF	CPP
Solyc09g089870.3.1	bHLH	TF	bHLH
Solyc10g005080.3.1	MYB-related	TF	MYB->MYB-related
Solyc10g009110.1.1	AP2/ERF-ERF	TF	AP2/ERF->AP2/ERF-ERF
Solyc10g079150.3.1	NF-YA	TF	NF-Y->NF-YA
Solyc10g079600.2.1	Others	TR	Others
Solyc10g086000.3.1	Others	TR	Others
Solyc10g086270.2.1	MYB	TF	MYB->MYB
Solyc11g005450.3.1	IWS1	TR	IWS1
Solyc11g012980.1.1	AP2/ERF-ERF	TF	AP2/ERF->AP2/ERF-ERF
Solyc11g064990.2.1	HSF	TF	HSF
Solyc12g005660.2.1	Others	TR	Others
Solyc12g005960.3.1	AP2/ERF-ERF	TF	AP2/ERF->AP2/ERF-ERF
Solyc12g007070.2.1	HSF	TF	HSF
Solyc12g008660.1.1	C3H	TF	C3H
Solyc12g010890.2.1	Trihelix	TF	Trihelix
Solyc12g013620.2.1	NAC	TF	NAC
Solyc12g036470.2.1	bHLH	TF	bHLH
Solyc12g042070.3.1	B3-ARF	TF	B3->B3-ARF
Solyc12g044410.2.1	HB-HD-ZIP	TF	HB->HB-HD-ZIP
Solyc12g056430.1.1	AP2/ERF-ERF	TF	AP2/ERF->AP2/ERF-ERF
Solyc12g056980.1.1	AP2/ERF-ERF	TF	AP2/ERF->AP2/ERF-ERF
Solyc12g099940.2.1	GNAT	TR	GNAT
LOC_Os01g13460.1	bHLH	TF	bHLH
LOC_Os01g48446.1	NAC	TF	NAC
LOC_Os01g54600.1	WRKY	TF	WRKY
LOC_Os01g64360.1	MYB	TF	MYB->MYB
LOC_Os01g67480.1	bHLH	TF	bHLH
LOC_Os02g35180.1	Others	TR	Others
LOC_Os02g39710.1	C2C2-CO-like	TF	C2C2->C2C2-CO-like
LOC_Os02g40510.1	Pseudo ARR-B	TR	Pseudo ARR-B
LOC_Os02g49880.1	C2C2-CO-like	TF	C2C2->C2C2-CO-like
LOC_Os02g51670.1	AP2/ERF-ERF	TF	AP2/ERF->AP2/ERF-ERF
LOC_Os03g09170.1	AP2/ERF-ERF	TF	AP2/ERF->AP2/ERF-ERF
LOC_Os03g21710.1	WRKY	TF	WRKY
LOC_Os03g24590.1	mTERF	TR	mTERF
LOC_Os03g29970.1	NF-YB	TF	NF-Y->NF-YB
LOC_Os03g50310.1	C2C2-CO-like	TF	C2C2->C2C2-CO-like
LOC_Os03g57149.1	mTERF	TR	mTERF
LOC_Os04g42020.1	C2C2-CO-like	TF	C2C2->C2C2-CO-like
LOC_Os04g57720.1	Others	TR	Others
LOC_Os05g33810.1	SBP	TF	SBP
LOC_Os05g38140.1	bHLH	TF	bHLH
LOC_Os05g48820.1	HB-other	TF	HB->HB-other
LOC_Os05g50700.1	WRKY	TF	WRKY
LOC_Os06g15330.1	C2C2-CO-like	TF	C2C2->C2C2-CO-like
LOC_Os06g43090.1	MYB	TF	MYB->MYB
LOC_Os07g04650.1	C3H	TF	C3H
LOC_Os07g15770.1	Others	TR	Others
LOC_Os08g43160.1	TCP	TF	TCP
LOC_Os09g28310.1	bZIP	TF	bZIP
LOC_Os09g38570.1	Trihelix	TF	Trihelix
LOC_Os12g04500.1	Others	TR	Others
Zm00001d000176_P001	Others	TR	Others
Zm00001d000339_P001	AP2/ERF-ERF	TF	AP2/ERF->AP2/ERF-ERF
Zm00001d001865_P001	Others	TR	Others
Zm00001d002573_P001	GRAS	TF	GRAS
Zm00001d003195_P001	Others	TR	Others
Zm00001d003657_P001	GRAS	TF	GRAS
Zm00001d005865_P001	GeBP	TF	GeBP
Zm00001d006701_P001	GRAS	TF	GRAS
Zm00001d006739_P001	LOB	TF	LOB
Zm00001d011237_P001	WRKY	TF	WRKY
Zm00001d012427_P001	C2H2	TF	C2H2
Zm00001d012585_P001	AP2/ERF-ERF	TF	AP2/ERF->AP2/ERF-ERF
Zm00001d012619_P001	ULT	TF	ULT
Zm00001d012746_P001	WRKY	TF	WRKY
Zm00001d013202_P001	GARP-G2-like	TF	GARP->GARP-G2-like
Zm00001d013443_P001	C2C2-CO-like	TF	C2C2->C2C2-CO-like
Zm00001d015201_P001	RWP-RK	TF	RWP-RK
Zm00001d015515_P001	WRKY	TF	WRKY
Zm00001d015614_P001	MYB	TF	MYB->MYB
Zm00001d016755_P001	Trihelix	TF	Trihelix
Zm00001d017366_P001	AP2/ERF-ERF	TF	AP2/ERF->AP2/ERF-ERF
Zm00001d017592_P001	AP2/ERF-ERF	TF	AP2/ERF->AP2/ERF-ERF
Zm00001d017682_P001	PLATZ	TF	PLATZ
Zm00001d017773_P001	TUB	TF	TUB
Zm00001d017939_P001	C2C2-CO-like	TF	C2C2->C2C2-CO-like
Zm00001d018065_P001	mTERF	TR	mTERF
Zm00001d018178_P001	bZIP	TF	bZIP
Zm00001d020137_P001	WRKY	TF	WRKY
Zm00001d020714_P001	HSF	TF	HSF
Zm00001d021389_P001	Trihelix	TF	Trihelix
Zm00001d021842_P001	C2H2	TF	C2H2
Zm00001d022314_P001	IWS1	TR	IWS1
Zm00001d025133_P001	GRAS	TF	GRAS
Zm00001d025770_P001	C2C2-CO-like	TF	C2C2->C2C2-CO-like
Zm00001d026050_P001	GRAS	TF	GRAS
Zm00001d026203_P001	MYB	TF	MYB->MYB
Zm00001d026204_P001	MYB	TF	MYB->MYB
Zm00001d026252_P001	WRKY	TF	WRKY
Zm00001d026271_P001	AP2/ERF-ERF	TF	AP2/ERF->AP2/ERF-ERF
Zm00001d026542_P001	GARP-G2-like	TF	GARP->GARP-G2-like
Zm00001d026594_P001	Others	TR	Others
Zm00001d027846_P001	C2C2-Dof	TF	C2C2->C2C2-Dof
Zm00001d027929_P001	AP2/ERF-ERF	TF	AP2/ERF->AP2/ERF-ERF
Zm00001d028432_P001	NF-YC	TF	NF-Y->NF-YC
Zm00001d029067_P001	OFP	TF	OFP
Zm00001d029506_P001	LOB	TF	LOB
Zm00001d029679_P001	AP2/ERF-ERF	TF	AP2/ERF->AP2/ERF-ERF
Zm00001d029885_P001	Others	TR	Others
Zm00001d030891_P001	GARP-G2-like	TF	GARP->GARP-G2-like
Zm00001d031445_P001	EIL	TF	EIL
Zm00001d033719_P001	C2C2-CO-like	TF	C2C2->C2C2-CO-like
Zm00001d034160_P001	GARP-G2-like	TF	GARP->GARP-G2-like
Zm00001d034601_P001	NAC	TF	NAC
Zm00001d034639_P001	C2H2	TF	C2H2
Zm00001d035134_P001	Others	TR	Others
Zm00001d036003_P001	AP2/ERF-ERF	TF	AP2/ERF->AP2/ERF-ERF
Zm00001d036918_P001	AUX/IAA	TR	AUX/IAA
Zm00001d037327_P001	C2C2-CO-like	TF	C2C2->C2C2-CO-like
Zm00001d038585_P001	AP2/ERF-ERF	TF	AP2/ERF->AP2/ERF-ERF
Zm00001d038609_P001	GRAS	TF	GRAS
Zm00001d038691_P001	TUB	TF	TUB
Zm00001d038717_P001	LOB	TF	LOB
Zm00001d039032_P001	WRKY	TF	WRKY
Zm00001d039492_P001	MYB-related	TF	MYB->MYB-related
Zm00001d039532_P001	WRKY	TF	WRKY
Zm00001d042127_P001	GRAS	TF	GRAS
Zm00001d042665_P001	MYB	TF	MYB->MYB
Zm00001d042779_P001	bZIP	TF	bZIP
Zm00001d042933_P001	C2H2	TF	C2H2
Zm00001d043094_P001	NAC	TF	NAC
Zm00001d043536_P001	HSF	TF	HSF
Zm00001d043569_P001	WRKY	TF	WRKY
Zm00001d043904_P001	C2C2-Dof	TF	C2C2->C2C2-Dof
Zm00001d043921_P001	NAC	TF	NAC
Zm00001d044171_P001	WRKY	TF	WRKY
Zm00001d044662_P001	zf-HD	TF	zf-HD
Zm00001d045661_P001	C2C2-CO-like	TF	C2C2->C2C2-CO-like
Zm00001d046937_P001	bZIP	TF	bZIP
Zm00001d047442_P001	mTERF	TR	mTERF
Zm00001d047554_P001	NAC	TF	NAC
Zm00001d049651_P001	Others	TR	Others
Zm00001d051309_P001	DBB	TF	DBB
Zm00001d051511_P001	PLATZ	TF	PLATZ

## Sheet: Figure 4
GO raw data can be downloaded from
https://github.com/rensabella/GLK-project/tree/main/data/GO_data
MAPMAN raw data can be downloaded from
https://github.com/rensabella/GLK-project/tree/main/data/mapman_data
Raw data for Figure 4 B conservation score
Term	Atha	Nben	Slyc	Osat	Zmay	All
RNA processing	0.48	0.444444	0.4	0.44	0.3	0.412889
Cell division	0.283333	0.430769	0.38	0.68	0.3	0.414821
Vesicle trafficking	0.416667	0.375	0.35	0.4	0.290909	0.366515
Chromatin organisation	0.325	0.32	0.4	0.533333	0.48	0.411667
Solute transport	0.44878	0.478261	0.448148	0.485714	0.436735	0.459528
Multi-process regulation	0.591304	0.488889	0.496774	0.777778	0.434483	0.557846
Lipid metabolism	0.472727	0.475	0.432432	0.714286	0.405556	0.5
Protein modification	0.676667	0.628571	0.510145	0.853333	0.537838	0.641311
Phytohormone action	0.553333	0.692857	0.485	0.714286	0.541667	0.597429
Protein homeostasis	0.538889	0.560784	0.548387	0.733333	0.457627	0.567804
Carbohydrate metabolism	0.4375	0.384615	0.369231	0.533333	0.423529	0.429642
Coenzyme metabolism	0.663158	0.670968	0.607143	0.8	0.647619	0.677778
RNA biosynthesis	0.619469	0.685714	0.685217	0.833333	0.63252	0.691251
Photosynthesis	0.853968	0.864151	0.664463	0.84898	0.814035	0.809119

## Sheet: Figure 5b
ChIP-seq signal	species	conserve
1.70083	Arabidopsis	specific
3.0396	Arabidopsis	specific
1.91261	Arabidopsis	specific
1.98852	Arabidopsis	specific
2.1742	Arabidopsis	specific
2.31078	Arabidopsis	specific
2.31078	Arabidopsis	specific
1.90123	Arabidopsis	specific
1.90123	Arabidopsis	specific
3.81787	Arabidopsis	specific
3.83458	Arabidopsis	specific
1.74899	Arabidopsis	specific
2.11185	Arabidopsis	specific
2.11185	Arabidopsis	specific
2.11185	Arabidopsis	specific
1.73511	Arabidopsis	specific
4.373	Arabidopsis	specific
1.98667	Arabidopsis	specific
1.7841	Arabidopsis	specific
4.29558	Arabidopsis	specific
1.72008	Arabidopsis	specific
1.72008	Arabidopsis	specific
1.81897	Arabidopsis	specific
3.41825	Arabidopsis	specific
2.2442	Arabidopsis	specific
2.23961	Arabidopsis	specific
2.23961	Arabidopsis	specific
3.18732	Arabidopsis	specific
2.34651	Arabidopsis	specific
2.84396	Arabidopsis	specific
2.62821	Arabidopsis	specific
2.13912	Arabidopsis	specific
3.75592	Arabidopsis	specific
1.97595	Arabidopsis	specific
2.52236	Arabidopsis	specific
2.17365	Arabidopsis	specific
2.17365	Arabidopsis	specific
1.97172	Arabidopsis	specific
1.8718	Arabidopsis	specific
1.82047	Arabidopsis	specific
2.37127	Arabidopsis	specific
2.07503	Arabidopsis	specific
2.35214	Arabidopsis	specific
2.51964	Arabidopsis	specific
1.84569	Arabidopsis	specific
1.8553	Arabidopsis	specific
1.8553	Arabidopsis	specific
2.38796	Arabidopsis	specific
1.71312	Arabidopsis	specific
3.14706	Arabidopsis	specific
2.6033	Arabidopsis	specific
2.08786	Arabidopsis	specific
3.40705	Arabidopsis	specific
2.23399	Arabidopsis	specific
2.86926	Arabidopsis	specific
1.84294	Arabidopsis	specific
1.98467	Arabidopsis	specific
2.2693	Arabidopsis	specific
2.98963	Arabidopsis	specific
1.75488	Arabidopsis	specific
3.30686	Arabidopsis	specific
1.68667	Arabidopsis	specific
2.17221	Arabidopsis	specific
2.05918	Arabidopsis	specific
1.99827	Arabidopsis	specific
2.16009	Arabidopsis	specific
2.16009	Arabidopsis	specific
1.88914	Arabidopsis	specific
2.34441	Arabidopsis	specific
2.36852	Arabidopsis	specific
2.36852	Arabidopsis	specific
2.32437	Arabidopsis	specific
2.32437	Arabidopsis	specific
2.07033	Arabidopsis	specific
2.77643	Arabidopsis	specific
2.17878	Arabidopsis	specific
2.54877	Arabidopsis	specific
2.24061	Arabidopsis	specific
2.16726	Arabidopsis	specific
1.83171	Arabidopsis	specific
2.13917	Arabidopsis	specific
2.54343	Arabidopsis	specific
3.59048	Arabidopsis	specific
4.27846	Arabidopsis	specific
3.00577	Arabidopsis	specific
2.18503	Arabidopsis	specific
1.6937	Arabidopsis	specific
2.13311	Arabidopsis	specific
4.29679	Arabidopsis	specific
4.29679	Arabidopsis	specific
2.76595	Arabidopsis	specific
1.89405	Arabidopsis	specific
2.29915	Arabidopsis	specific
2.82102	Arabidopsis	specific
2.76699	Arabidopsis	specific
2.05634	Arabidopsis	specific
1.87791	Arabidopsis	specific
1.91477	Arabidopsis	specific
1.80184	Arabidopsis	specific
2.5445	Arabidopsis	specific
3.03538	Arabidopsis	specific
3.34001	Arabidopsis	specific
2.60021	Arabidopsis	specific
3.34001	Arabidopsis	specific
3.34001	Arabidopsis	specific
2.47638	Arabidopsis	specific
1.80387	Arabidopsis	specific
4.32943	Arabidopsis	specific
4.32943	Arabidopsis	specific
2.28954	Arabidopsis	specific
2.51854	Arabidopsis	specific
2.03756	Arabidopsis	specific
2.79376	Arabidopsis	specific
1.94612	Arabidopsis	specific
1.83936	Arabidopsis	specific
4.31253	Arabidopsis	specific
2.11067	Arabidopsis	specific
2.59017	Arabidopsis	specific
2.12309	Arabidopsis	specific
1.91074	Arabidopsis	specific
2.09727	Arabidopsis	specific
1.91485	Arabidopsis	specific
4.02758	Arabidopsis	specific
1.84634	Arabidopsis	specific
2.07558	Arabidopsis	specific
1.74724	Arabidopsis	specific
2.88762	Arabidopsis	specific
2.37779	Arabidopsis	specific
1.93148	Arabidopsis	specific
2.60032	Arabidopsis	specific
2.60032	Arabidopsis	specific
2.6882	Arabidopsis	specific
1.85566	Arabidopsis	specific
1.84406	Arabidopsis	specific
1.82778	Arabidopsis	specific
3.13306	Arabidopsis	specific
1.77754	Arabidopsis	specific
2.71418	Arabidopsis	specific
2.71418	Arabidopsis	specific
2.08637	Arabidopsis	specific
2.49176	Arabidopsis	specific
2.31394	Arabidopsis	specific
1.70534	Arabidopsis	specific
3.23791	Arabidopsis	specific
2.88509	Arabidopsis	specific
3.58508	Arabidopsis	specific
2.68804	Arabidopsis	specific
2.34143	Arabidopsis	specific
2.25217	Arabidopsis	specific
1.90948	Arabidopsis	specific
1.90948	Arabidopsis	specific
2.10787	Arabidopsis	specific
1.93074	Arabidopsis	specific
3.08701	Arabidopsis	specific
3.08701	Arabidopsis	specific
2.13263	Arabidopsis	specific
2.02135	Arabidopsis	specific
1.72975	Arabidopsis	specific
1.7292	Arabidopsis	specific
2.42574	Arabidopsis	specific
2.01022	Arabidopsis	specific
1.96349	Arabidopsis	specific
2.53751	Arabidopsis	specific
1.90636	Arabidopsis	specific
2.86493	Arabidopsis	specific
2.86493	Arabidopsis	specific
3.936	Arabidopsis	specific
1.92847	Arabidopsis	specific
1.92847	Arabidopsis	specific
2.18156	Arabidopsis	specific
2.77254	Arabidopsis	specific
1.77307	Arabidopsis	specific
1.78633	Arabidopsis	specific
1.68501	Arabidopsis	specific
2.48616	Arabidopsis	specific
2.93955	Arabidopsis	specific
2.25454	Arabidopsis	specific
1.99748	Arabidopsis	specific
1.68326	Arabidopsis	specific
2.47495	Arabidopsis	specific
2.2477	Arabidopsis	specific
2.00936	Arabidopsis	specific
2.00936	Arabidopsis	specific
1.86624	Arabidopsis	specific
2.64436	Arabidopsis	specific
3.13376	Arabidopsis	specific
2.00437	Arabidopsis	specific
2.04434	Arabidopsis	specific
2.26856	Arabidopsis	specific
1.85414	Arabidopsis	specific
1.85414	Arabidopsis	specific
2.63988	Arabidopsis	specific
2.63988	Arabidopsis	specific
2.63988	Arabidopsis	specific
1.96727	Arabidopsis	specific
1.96727	Arabidopsis	specific
1.82583	Arabidopsis	specific
3.42232	Arabidopsis	specific
1.96281	Arabidopsis	specific
1.81065	Arabidopsis	specific
2.14665	Arabidopsis	specific
2.55764	Arabidopsis	specific
1.84794	Arabidopsis	specific
2.02616	Arabidopsis	specific
1.75642	Arabidopsis	specific
2.03265	Arabidopsis	specific
3.84829	Arabidopsis	specific
2.31765	Arabidopsis	specific
2.98851	Arabidopsis	specific
2.98851	Arabidopsis	specific
1.97278	Arabidopsis	specific
1.79327	Arabidopsis	specific
3.09898	Arabidopsis	specific
2.9208	Arabidopsis	specific
2.13178	Arabidopsis	specific
2.11875	Arabidopsis	specific
2.45956	Arabidopsis	specific
1.86638	Arabidopsis	specific
2.30481	Arabidopsis	specific
2.30481	Arabidopsis	specific
2.41478	Arabidopsis	specific
2.10058	Arabidopsis	specific
1.84326	Arabidopsis	specific
1.87918	Arabidopsis	specific
2.25092	Arabidopsis	specific
1.97183	Arabidopsis	specific
3.02324	Arabidopsis	specific
1.96016	Arabidopsis	specific
1.93111	Arabidopsis	specific
2.00582	Arabidopsis	specific
2.04585	Arabidopsis	specific
2.26457	Arabidopsis	specific
3.16523	Arabidopsis	specific
1.79479	Arabidopsis	specific
3.6133	Arabidopsis	specific
1.95434	Arabidopsis	specific
1.95434	Arabidopsis	specific
1.95434	Arabidopsis	specific
3.44476	Arabidopsis	specific
1.75314	Arabidopsis	specific
1.74707	Arabidopsis	specific
1.83876	Arabidopsis	specific
2.07458	Arabidopsis	specific
1.83277	Arabidopsis	specific
2.36585	Arabidopsis	specific
2.18379	Arabidopsis	specific
3.44723	Arabidopsis	specific
1.97843	Arabidopsis	specific
2.94361	Arabidopsis	specific
2.86322	Arabidopsis	specific
1.8795	Arabidopsis	specific
2.62968	Arabidopsis	specific
2.16419	Arabidopsis	specific
1.72461	Arabidopsis	specific
1.77926	Arabidopsis	specific
1.78133	Arabidopsis	specific
1.94976	Arabidopsis	specific
2.11472	Arabidopsis	specific
2.37894	Arabidopsis	specific
3.48412	Arabidopsis	specific
2.22714	Arabidopsis	specific
2.22714	Arabidopsis	specific
2.70882	Arabidopsis	specific
2.00593	Arabidopsis	specific
1.99038	Arabidopsis	specific
2.44173	Arabidopsis	specific
2.68387	Arabidopsis	specific
2.70052	Arabidopsis	specific
1.88572	Arabidopsis	specific
2.24733	Arabidopsis	specific
2.36008	Arabidopsis	specific
2.36008	Arabidopsis	specific
1.94954	Arabidopsis	specific
1.97766	Arabidopsis	specific
1.84113	Arabidopsis	specific
1.86187	Arabidopsis	specific
1.78497	Arabidopsis	specific
1.78497	Arabidopsis	specific
3.44493	Arabidopsis	specific
1.87512	Arabidopsis	specific
1.77083	Arabidopsis	specific
2.76556	Arabidopsis	specific
2.76556	Arabidopsis	specific
2.18863	Arabidopsis	specific
2.44016	Arabidopsis	specific
2.53505	Arabidopsis	specific
2.42893	Arabidopsis	specific
1.88732	Arabidopsis	specific
3.28087	Arabidopsis	specific
3.28346	Arabidopsis	specific
2.10824	Arabidopsis	specific
2.77613	Arabidopsis	specific
2.77613	Arabidopsis	specific
1.73351	Arabidopsis	specific
2.89351	Arabidopsis	specific
3.11871	Arabidopsis	specific
2.49057	Arabidopsis	specific
1.77239	Arabidopsis	specific
1.92567	Arabidopsis	specific
2.28868	Arabidopsis	specific
2.05384	Arabidopsis	specific
2.36241	Arabidopsis	specific
2.19838	Arabidopsis	specific
2.19838	Arabidopsis	specific
2.27233	Arabidopsis	specific
2.27233	Arabidopsis	specific
1.82897	Arabidopsis	specific
4.26986	Arabidopsis	specific
2.01844	Arabidopsis	specific
1.84841	Arabidopsis	specific
2.02859	Arabidopsis	specific
2.07275	Arabidopsis	specific
1.9042	Arabidopsis	specific
2.27656	Arabidopsis	specific
2.96482	Arabidopsis	specific
4.42326	Arabidopsis	specific
2.75376	Arabidopsis	specific
2.75376	Arabidopsis	specific
1.96356	Arabidopsis	specific
3.80181	Arabidopsis	specific
3.13529	Arabidopsis	specific
3.13529	Arabidopsis	specific
1.96872	Arabidopsis	specific
1.936	Arabidopsis	specific
4.97288	Arabidopsis	specific
1.77907	Arabidopsis	specific
3.47953	Arabidopsis	specific
1.89862	Arabidopsis	specific
3.0029	Arabidopsis	specific
1.91126	Arabidopsis	specific
1.91126	Arabidopsis	specific
2.18869	Arabidopsis	specific
1.82794	Arabidopsis	specific
3.88377	Arabidopsis	specific
3.88377	Arabidopsis	specific
2.15739	Arabidopsis	specific
2.50994	Arabidopsis	specific
2.03318	Arabidopsis	specific
2.214	Arabidopsis	specific
1.80217	Arabidopsis	specific
1.74506	Arabidopsis	specific
1.74506	Arabidopsis	specific
2.5288	Arabidopsis	specific
2.48687	Arabidopsis	specific
2.26908	Arabidopsis	specific
2.19714	Arabidopsis	specific
2.19714	Arabidopsis	specific
2.63607	Arabidopsis	specific
2.63607	Arabidopsis	specific
2.82065	Arabidopsis	specific
2.23501	Arabidopsis	specific
2.27219	Arabidopsis	specific
1.97019	Arabidopsis	specific
2.42825	Arabidopsis	specific
2.42825	Arabidopsis	specific
1.86974	Arabidopsis	specific
2.73979	Arabidopsis	specific
2.73979	Arabidopsis	specific
2.01841	Arabidopsis	specific
2.26395	Arabidopsis	specific
1.81372	Arabidopsis	specific
3.0621	Arabidopsis	specific
1.8354	Arabidopsis	specific
1.8354	Arabidopsis	specific
1.97863	Arabidopsis	specific
1.97863	Arabidopsis	specific
3.053	Arabidopsis	specific
2.13061	Arabidopsis	specific
2.10679	Arabidopsis	specific
1.99498	Arabidopsis	specific
4.0599	Arabidopsis	specific
1.73372	Arabidopsis	specific
1.88361	Arabidopsis	specific
1.88361	Arabidopsis	specific
2.08878	Arabidopsis	specific
3.95873	Arabidopsis	conserve
3.0396	Arabidopsis	conserve
2.15038	Arabidopsis	conserve
2.08949	Arabidopsis	conserve
2.01408	Arabidopsis	conserve
1.72125	Arabidopsis	conserve
2.01768	Arabidopsis	conserve
4.5179	Arabidopsis	conserve
4.60927	Arabidopsis	conserve
2.08486	Arabidopsis	conserve
4.373	Arabidopsis	conserve
1.80311	Arabidopsis	conserve
3.41825	Arabidopsis	conserve
2.02023	Arabidopsis	conserve
2.04558	Arabidopsis	conserve
2.74394	Arabidopsis	conserve
4.80136	Arabidopsis	conserve
1.97595	Arabidopsis	conserve
3.11849	Arabidopsis	conserve
3.21288	Arabidopsis	conserve
5.2772	Arabidopsis	conserve
4.08723	Arabidopsis	conserve
4.02731	Arabidopsis	conserve
2.61615	Arabidopsis	conserve
2.11248	Arabidopsis	conserve
1.97244	Arabidopsis	conserve
3.77597	Arabidopsis	conserve
2.28575	Arabidopsis	conserve
3.77891	Arabidopsis	conserve
2.83694	Arabidopsis	conserve
3.30686	Arabidopsis	conserve
2.25136	Arabidopsis	conserve
2.91423	Arabidopsis	conserve
4.49582	Arabidopsis	conserve
1.90683	Arabidopsis	conserve
2.21607	Arabidopsis	conserve
2.60931	Arabidopsis	conserve
2.49132	Arabidopsis	conserve
3.23136	Arabidopsis	conserve
3.70805	Arabidopsis	conserve
4.46261	Arabidopsis	conserve
4.77383	Arabidopsis	conserve
2.8981	Arabidopsis	conserve
4.31253	Arabidopsis	conserve
2.69881	Arabidopsis	conserve
1.97316	Arabidopsis	conserve
4.02758	Arabidopsis	conserve
4.01767	Arabidopsis	conserve
3.67748	Arabidopsis	conserve
1.85566	Arabidopsis	conserve
2.58643	Arabidopsis	conserve
1.82953	Arabidopsis	conserve
4.1731	Arabidopsis	conserve
4.1731	Arabidopsis	conserve
3.23791	Arabidopsis	conserve
1.95285	Arabidopsis	conserve
1.86036	Arabidopsis	conserve
3.13328	Arabidopsis	conserve
1.88212	Arabidopsis	conserve
2.42105	Arabidopsis	conserve
2.21473	Arabidopsis	conserve
2.93955	Arabidopsis	conserve
3.66382	Arabidopsis	conserve
2.25454	Arabidopsis	conserve
3.07789	Arabidopsis	conserve
2.41731	Arabidopsis	conserve
1.71177	Arabidopsis	conserve
2.05776	Arabidopsis	conserve
3.84829	Arabidopsis	conserve
2.0221	Arabidopsis	conserve
1.89315	Arabidopsis	conserve
4.82503	Arabidopsis	conserve
3.43335	Arabidopsis	conserve
2.42693	Arabidopsis	conserve
1.80613	Arabidopsis	conserve
2.09639	Arabidopsis	conserve
3.7861	Arabidopsis	conserve
3.12172	Arabidopsis	conserve
3.36839	Arabidopsis	conserve
1.92757	Arabidopsis	conserve
2.26457	Arabidopsis	conserve
3.78597	Arabidopsis	conserve
2.50997	Arabidopsis	conserve
3.30482	Arabidopsis	conserve
2.96165	Arabidopsis	conserve
2.02159	Arabidopsis	conserve
4.50641	Arabidopsis	conserve
4.77513	Arabidopsis	conserve
2.06134	Arabidopsis	conserve
3.44723	Arabidopsis	conserve
3.61918	Arabidopsis	conserve
4.94029	Arabidopsis	conserve
2.21488	Arabidopsis	conserve
1.87968	Arabidopsis	conserve
2.00593	Arabidopsis	conserve
3.70769	Arabidopsis	conserve
2.10127	Arabidopsis	conserve
1.8112	Arabidopsis	conserve
1.8112	Arabidopsis	conserve
3.86718	Arabidopsis	conserve
2.62361	Arabidopsis	conserve
3.08419	Arabidopsis	conserve
4.31833	Arabidopsis	conserve
1.79404	Arabidopsis	conserve
1.87434	Arabidopsis	conserve
1.90196	Arabidopsis	conserve
2.12916	Arabidopsis	conserve
3.81159	Arabidopsis	conserve
3.72277	Arabidopsis	conserve
3.78647	Arabidopsis	conserve
2.63513	Arabidopsis	conserve
2.6421	Arabidopsis	conserve
4.26986	Arabidopsis	conserve
2.2742	Arabidopsis	conserve
3.13529	Arabidopsis	conserve
1.88027	Arabidopsis	conserve
4.11839	Arabidopsis	conserve
2.26901	Arabidopsis	conserve
2.54753	Arabidopsis	conserve
2.31093	Arabidopsis	conserve
3.32781	Arabidopsis	conserve
1.7706	Arabidopsis	conserve
2.33452	Arabidopsis	conserve
4.24591	Arabidopsis	conserve
3.08755	Arabidopsis	conserve
2.15532	Arabidopsis	conserve
2.6318	Arabidopsis	conserve
2.13061	Arabidopsis	conserve
4.0599	Arabidopsis	conserve
2.48441	Tobacco	specific
2.60992	Tobacco	specific
2.50017	Tobacco	specific
5.00941	Tobacco	specific
3.00449	Tobacco	specific
3.49016	Tobacco	specific
3.55381	Tobacco	specific
2.64866	Tobacco	specific
3.27986	Tobacco	specific
2.31459	Tobacco	specific
2.74075	Tobacco	specific
3.62995	Tobacco	specific
4.46692	Tobacco	specific
3.80188	Tobacco	specific
2.89178	Tobacco	specific
6.31124	Tobacco	specific
3.90941	Tobacco	specific
3.7313	Tobacco	specific
2.69992	Tobacco	specific
3.741	Tobacco	specific
3.1345	Tobacco	specific
2.6008	Tobacco	specific
2.86237	Tobacco	specific
2.64685	Tobacco	specific
2.46316	Tobacco	specific
2.64685	Tobacco	specific
2.89178	Tobacco	specific
2.96875	Tobacco	specific
2.68774	Tobacco	specific
3.03264	Tobacco	specific
3.07548	Tobacco	specific
3.90285	Tobacco	specific
2.63504	Tobacco	specific
2.69551	Tobacco	specific
3.08733	Tobacco	specific
2.83885	Tobacco	specific
2.66979	Tobacco	specific
2.69551	Tobacco	specific
3.14375	Tobacco	specific
2.91461	Tobacco	specific
2.96186	Tobacco	specific
2.62774	Tobacco	specific
3.11872	Tobacco	specific
3.72885	Tobacco	specific
3.0349	Tobacco	specific
2.75789	Tobacco	specific
4.60653	Tobacco	specific
2.20814	Tobacco	specific
3.21507	Tobacco	specific
3.40927	Tobacco	specific
4.67109	Tobacco	specific
4.04172	Tobacco	specific
4.04172	Tobacco	specific
2.49505	Tobacco	specific
2.48941	Tobacco	specific
2.22338	Tobacco	specific
2.61614	Tobacco	specific
3.79262	Tobacco	specific
3.30361	Tobacco	specific
4.20684	Tobacco	specific
3.98005	Tobacco	specific
3.2044	Tobacco	specific
2.6152	Tobacco	specific
3.63084	Tobacco	specific
3.25375	Tobacco	specific
3.42763	Tobacco	specific
2.50017	Tobacco	specific
2.7194	Tobacco	specific
3.16969	Tobacco	specific
2.61166	Tobacco	specific
2.84348	Tobacco	specific
4.37285	Tobacco	specific
3.70845	Tobacco	specific
4.09253	Tobacco	specific
2.36713	Tobacco	specific
2.75469	Tobacco	specific
2.48086	Tobacco	specific
2.59663	Tobacco	specific
2.37359	Tobacco	specific
3.11501	Tobacco	specific
4.09911	Tobacco	specific
2.91396	Tobacco	specific
3.22891	Tobacco	specific
3.11764	Tobacco	specific
3.6516	Tobacco	specific
3.10493	Tobacco	specific
2.43802	Tobacco	specific
2.78023	Tobacco	specific
2.78023	Tobacco	specific
4.65243	Tobacco	specific
3.05325	Tobacco	specific
3.66011	Tobacco	specific
3.48952	Tobacco	specific
3.97611	Tobacco	specific
3.532	Tobacco	specific
3.6408	Tobacco	specific
3.1303	Tobacco	specific
2.77012	Tobacco	specific
3.61947	Tobacco	specific
2.63529	Tobacco	specific
2.62249	Tobacco	specific
2.71809	Tobacco	specific
2.90917	Tobacco	specific
3.36362	Tobacco	specific
2.92606	Tobacco	specific
3.20506	Tobacco	specific
4.67053	Tobacco	specific
3.0222	Tobacco	specific
3.04288	Tobacco	specific
4.61903	Tobacco	specific
3.6068	Tobacco	specific
3.73817	Tobacco	specific
2.40722	Tobacco	specific
3.12404	Tobacco	specific
3.83553	Tobacco	specific
3.8467	Tobacco	specific
2.24486	Tobacco	specific
2.4679	Tobacco	specific
2.46958	Tobacco	specific
3.00387	Tobacco	specific
4.41764	Tobacco	specific
4.41764	Tobacco	specific
2.33151	Tobacco	specific
4.67053	Tobacco	specific
3.11677	Tobacco	specific
2.54764	Tobacco	specific
4.20418	Tobacco	specific
4.48297	Tobacco	specific
4.49744	Tobacco	specific
2.95111	Tobacco	specific
2.75411	Tobacco	specific
3.2467	Tobacco	specific
3.68681	Tobacco	specific
3.2297	Tobacco	specific
2.85168	Tobacco	specific
2.67253	Tobacco	specific
3.00577	Tobacco	specific
2.89067	Tobacco	specific
4.63303	Tobacco	specific
3.43122	Tobacco	specific
4.09484	Tobacco	specific
2.33998	Tobacco	specific
3.08279	Tobacco	specific
2.33998	Tobacco	specific
2.36847	Tobacco	specific
3.38872	Tobacco	specific
3.24102	Tobacco	specific
2.80275	Tobacco	specific
4.51595	Tobacco	specific
2.59932	Tobacco	specific
2.78266	Tobacco	specific
3.67662	Tobacco	specific
2.49035	Tobacco	specific
3.3269	Tobacco	specific
3.29468	Tobacco	specific
3.29468	Tobacco	specific
2.90552	Tobacco	specific
2.39337	Tobacco	specific
3.18514	Tobacco	specific
4.44001	Tobacco	specific
3.88116	Tobacco	specific
2.20814	Tobacco	specific
2.55098	Tobacco	specific
5.61407	Tobacco	specific
2.97096	Tobacco	specific
2.40698	Tobacco	specific
3.30893	Tobacco	specific
3.59115	Tobacco	specific
3.33046	Tobacco	specific
3.08733	Tobacco	specific
2.25547	Tobacco	specific
4.28143	Tobacco	specific
2.65363	Tobacco	specific
2.69222	Tobacco	specific
3.18375	Tobacco	specific
2.32294	Tobacco	specific
3.82596	Tobacco	specific
2.84117	Tobacco	specific
3.00577	Tobacco	specific
2.16695	Tobacco	specific
3.82388	Tobacco	specific
5.23613	Tobacco	specific
2.8533	Tobacco	specific
3.65749	Tobacco	specific
2.82069	Tobacco	specific
2.492	Tobacco	specific
3.64668	Tobacco	specific
2.73523	Tobacco	specific
2.79076	Tobacco	specific
2.37359	Tobacco	specific
3.1278	Tobacco	specific
5.2429	Tobacco	specific
2.94898	Tobacco	specific
2.5251	Tobacco	specific
5.47578	Tobacco	specific
3.55545	Tobacco	specific
3.91358	Tobacco	specific
2.57166	Tobacco	specific
2.78704	Tobacco	specific
3.71403	Tobacco	specific
3.82948	Tobacco	specific
3.36156	Tobacco	specific
2.5251	Tobacco	specific
4.60739	Tobacco	specific
3.33411	Tobacco	specific
3.91852	Tobacco	specific
3.46118	Tobacco	specific
2.94867	Tobacco	specific
3.23802	Tobacco	specific
3.79307	Tobacco	specific
4.01594	Tobacco	specific
2.92682	Tobacco	specific
2.88706	Tobacco	specific
2.962	Tobacco	specific
3.82728	Tobacco	specific
2.92048	Tobacco	specific
2.80564	Tobacco	specific
3.53605	Tobacco	specific
2.70117	Tobacco	specific
2.90773	Tobacco	specific
2.90773	Tobacco	specific
2.67566	Tobacco	specific
2.90238	Tobacco	specific
2.532	Tobacco	specific
3.37678	Tobacco	specific
2.64826	Tobacco	specific
2.59785	Tobacco	specific
3.35993	Tobacco	specific
2.67664	Tobacco	specific
2.31655	Tobacco	specific
2.72071	Tobacco	specific
3.1428	Tobacco	specific
3.84732	Tobacco	specific
3.03672	Tobacco	specific
2.69532	Tobacco	specific
2.69532	Tobacco	specific
3.68009	Tobacco	specific
2.83749	Tobacco	specific
4.16812	Tobacco	specific
3.52647	Tobacco	specific
3.5253	Tobacco	specific
2.76308	Tobacco	specific
3.85985	Tobacco	specific
2.31066	Tobacco	specific
2.92428	Tobacco	specific
3.25452	Tobacco	specific
2.79737	Tobacco	specific
2.40543	Tobacco	specific
3.64248	Tobacco	specific
3.23519	Tobacco	specific
3.25452	Tobacco	specific
2.28873	Tobacco	specific
2.96555	Tobacco	specific
2.71654	Tobacco	specific
3.00479	Tobacco	specific
3.21507	Tobacco	specific
3.46199	Tobacco	specific
2.62481	Tobacco	specific
2.52192	Tobacco	specific
2.46453	Tobacco	specific
4.05194	Tobacco	specific
3.52388	Tobacco	specific
2.9383	Tobacco	specific
2.91912	Tobacco	specific
2.98665	Tobacco	specific
3.08005	Tobacco	specific
5.48761	Tobacco	specific
2.23927	Tobacco	specific
3.14365	Tobacco	specific
3.27679	Tobacco	specific
3.7541	Tobacco	specific
2.64121	Tobacco	specific
3.3557	Tobacco	specific
2.24138	Tobacco	specific
2.5934	Tobacco	specific
3.81801	Tobacco	specific
3.17317	Tobacco	specific
5.05283	Tobacco	specific
5.05283	Tobacco	specific
3.84935	Tobacco	specific
2.37728	Tobacco	specific
3.37828	Tobacco	specific
2.43454	Tobacco	specific
2.26273	Tobacco	specific
4.09644	Tobacco	specific
2.78091	Tobacco	specific
2.6678	Tobacco	specific
2.71415	Tobacco	specific
3.44251	Tobacco	specific
2.35534	Tobacco	specific
3.3468	Tobacco	specific
5.45028	Tobacco	specific
5.22992	Tobacco	specific
2.78091	Tobacco	specific
4.00297	Tobacco	conserve
5.48427	Tobacco	conserve
4.69049	Tobacco	conserve
3.11757	Tobacco	conserve
3.55381	Tobacco	conserve
2.71547	Tobacco	conserve
4.75254	Tobacco	conserve
3.8044	Tobacco	conserve
4.21538	Tobacco	conserve
4.04034	Tobacco	conserve
2.74075	Tobacco	conserve
3.9163	Tobacco	conserve
3.14568	Tobacco	conserve
3.7313	Tobacco	conserve
5.66201	Tobacco	conserve
3.92167	Tobacco	conserve
2.86123	Tobacco	conserve
3.03958	Tobacco	conserve
3.84215	Tobacco	conserve
3.13117	Tobacco	conserve
3.67229	Tobacco	conserve
3.64282	Tobacco	conserve
3.11764	Tobacco	conserve
3.23539	Tobacco	conserve
2.84233	Tobacco	conserve
3.67027	Tobacco	conserve
4.48252	Tobacco	conserve
2.75549	Tobacco	conserve
3.9421	Tobacco	conserve
5.12311	Tobacco	conserve
4.26554	Tobacco	conserve
4.28313	Tobacco	conserve
4.43544	Tobacco	conserve
4.45716	Tobacco	conserve
4.43802	Tobacco	conserve
4.27297	Tobacco	conserve
4.30799	Tobacco	conserve
3.75773	Tobacco	conserve
6.2255	Tobacco	conserve
3.99242	Tobacco	conserve
3.98402	Tobacco	conserve
2.60227	Tobacco	conserve
4.94181	Tobacco	conserve
3.21507	Tobacco	conserve
5.24678	Tobacco	conserve
4.12897	Tobacco	conserve
5.36813	Tobacco	conserve
4.57645	Tobacco	conserve
3.0038	Tobacco	conserve
6.03886	Tobacco	conserve
2.65106	Tobacco	conserve
4.2817	Tobacco	conserve
3.12616	Tobacco	conserve
5.89092	Tobacco	conserve
3.38401	Tobacco	conserve
4.26389	Tobacco	conserve
3.84213	Tobacco	conserve
3.01479	Tobacco	conserve
4.33842	Tobacco	conserve
3.57405	Tobacco	conserve
4.41029	Tobacco	conserve
5.84023	Tobacco	conserve
4.44239	Tobacco	conserve
3.14898	Tobacco	conserve
3.6595	Tobacco	conserve
5.10287	Tobacco	conserve
4.71861	Tobacco	conserve
6.08236	Tobacco	conserve
4.05815	Tobacco	conserve
2.77012	Tobacco	conserve
4.90464	Tobacco	conserve
4.65243	Tobacco	conserve
6.27293	Tobacco	conserve
4.90464	Tobacco	conserve
4.61117	Tobacco	conserve
3.76115	Tobacco	conserve
5.91466	Tobacco	conserve
3.25155	Tobacco	conserve
4.45442	Tobacco	conserve
5.49773	Tobacco	conserve
3.05082	Tobacco	conserve
2.94084	Tobacco	conserve
3.03958	Tobacco	conserve
3.74593	Tobacco	conserve
3.7921	Tobacco	conserve
3.63276	Tobacco	conserve
4.75095	Tobacco	conserve
4.98834	Tobacco	conserve
2.90346	Tobacco	conserve
2.37728	Tobacco	conserve
5.64406	Tobacco	conserve
4.99501	Tobacco	conserve
3.87952	Tobacco	conserve
4.12243	Tobacco	conserve
2.43802	Tobacco	conserve
5.11688	Tobacco	conserve
6.67987	Tobacco	conserve
3.32683	Tobacco	conserve
3.82388	Tobacco	conserve
4.92848	Tobacco	conserve
4.15226	Tobacco	conserve
4.89939	Tobacco	conserve
3.13203	Tobacco	conserve
2.2456	Tobacco	conserve
6.02759	Tobacco	conserve
5.04564	Tobacco	conserve
3.12884	Tobacco	conserve
5.53209	Tobacco	conserve
5.23119	Tobacco	conserve
2.94763	Tobacco	conserve
3.28321	Tobacco	conserve
2.43629	Tobacco	conserve
4.2698	Tobacco	conserve
4.88966	Tobacco	conserve
4.24373	Tobacco	conserve
3.57828	Tobacco	conserve
2.58948	Tobacco	conserve
3.8984	Tobacco	conserve
4.21655	Tobacco	conserve
3.5996	Tobacco	conserve
3.92177	Tobacco	conserve
5.24221	Tobacco	conserve
2.97078	Tobacco	conserve
3.87475	Tobacco	conserve
4.74139	Tobacco	conserve
5.10322	Tobacco	conserve
4.7347	Tobacco	conserve
3.05699	Tobacco	conserve
3.05699	Tobacco	conserve
6.04671	Tobacco	conserve
4.15968	Tobacco	conserve
2.2456	Tobacco	conserve
3.8547	Tobacco	conserve
4.18729	Tobacco	conserve
2.70025	Tobacco	conserve
2.58276	Tobacco	conserve
3.62	Tobacco	conserve
2.93755	Tobacco	conserve
2.57724	Tobacco	conserve
3.31939	Tobacco	conserve
4.28712	Tobacco	conserve
4.21172	Tobacco	conserve
4.04572	Tobacco	conserve
4.32727	Tobacco	conserve
3.48849	Tobacco	conserve
6.05812	Tobacco	conserve
3.36336	Tobacco	conserve
3.73082	Tobacco	conserve
5.18204	Tobacco	conserve
5.39415	Tobacco	conserve
3.39006	Tobacco	conserve
2.5762	Tobacco	conserve
4.80007	Tobacco	conserve
4.4443	Tobacco	conserve
2.71524	Tobacco	conserve
5.02987	Tobacco	conserve
3.583	Tobacco	conserve
3.61066	Tobacco	conserve
4.59665	Tobacco	conserve
5.40072	Tobacco	conserve
5.41206	Tobacco	conserve
5.48761	Tobacco	conserve
4.18173	Tobacco	conserve
5.62638	Tobacco	conserve
4.03209	Tobacco	conserve
4.35943	Tobacco	conserve
2.24698	Tobacco	conserve
3.79217	Tobacco	conserve
3.28558	Tobacco	conserve
4.81739	Tobacco	conserve
5.58125	Tobacco	conserve
3.10764	Tobacco	conserve
3.32919	Tobacco	conserve
2.30869	Tobacco	conserve
4.0211	Tobacco	conserve
5.2514	Tobacco	conserve
3.73225	Tobacco	conserve
3.17545	Tobacco	conserve
5.8525	Tobacco	conserve
4.26497	Tobacco	conserve
1.97763	Rice	specific
2.70214	Rice	specific
2.11259	Rice	specific
2.44098	Rice	specific
3.90942	Rice	specific
2.66136	Rice	specific
2.44533	Rice	specific
2.54052	Rice	specific
2.90228	Rice	specific
3.04609	Rice	specific
2.73739	Rice	specific
2.43477	Rice	specific
2.60519	Rice	specific
2.4503	Rice	specific
3.18148	Rice	specific
2.2341	Rice	specific
2.38049	Rice	specific
2.14873	Rice	specific
1.97242	Rice	specific
2.27691	Rice	specific
3.22329	Rice	specific
2.87686	Rice	specific
2.67004	Rice	specific
2.81439	Rice	specific
2.19072	Rice	specific
2.11875	Rice	specific
3.29449	Rice	specific
2.21949	Rice	specific
2.21949	Rice	specific
2.19305	Rice	specific
2.19305	Rice	specific
2.39753	Rice	specific
2.54792	Rice	specific
3.03826	Rice	specific
3.1234	Rice	specific
2.10123	Rice	specific
2.32435	Rice	specific
2.08338	Rice	specific
2.40834	Rice	specific
2.37	Rice	specific
2.50896	Rice	specific
2.17293	Rice	specific
3.3015	Rice	specific
3.3015	Rice	specific
2.02852	Rice	specific
2.06358	Rice	specific
2.45918	Rice	specific
2.58526	Rice	specific
2.23868	Rice	specific
2.05354	Rice	specific
2.88876	Rice	specific
2.17674	Rice	specific
2.13169	Rice	specific
2.03145	Rice	specific
2.25573	Rice	specific
2.38783	Rice	specific
3.25606	Rice	specific
2.70769	Rice	specific
2.18125	Rice	specific
4.07225	Rice	specific
2.43135	Rice	specific
2.35714	Rice	specific
2.10208	Rice	specific
1.98239	Rice	specific
2.0557	Rice	specific
2.20576	Rice	specific
2.0324	Rice	specific
2.02957	Rice	specific
2.75462	Rice	specific
3.11021	Rice	specific
2.8599	Rice	specific
2.09159	Rice	specific
2.01917	Rice	specific
2.72728	Rice	specific
2.52981	Rice	specific
3.83251	Rice	specific
3.49501	Rice	specific
2.56188	Rice	specific
2.5888	Rice	specific
2.35158	Rice	specific
2.39836	Rice	specific
2.64235	Rice	specific
3.08861	Rice	specific
5.34361	Rice	specific
2.20116	Rice	specific
2.20256	Rice	specific
2.85315	Rice	specific
2.27229	Rice	specific
2.3999	Rice	specific
2.54048	Rice	specific
2.70723	Rice	specific
3.93439	Rice	specific
2.63852	Rice	specific
2.38226	Rice	conserve
2.09957	Rice	conserve
3.63592	Rice	conserve
2.79352	Rice	conserve
2.34462	Rice	conserve
2.41499	Rice	conserve
2.0412	Rice	conserve
1.96006	Rice	conserve
2.24215	Rice	conserve
3.81944	Rice	conserve
2.0543	Rice	conserve
4.66005	Rice	conserve
2.19705	Rice	conserve
2.43659	Rice	conserve
3.13036	Rice	conserve
2.21262	Rice	conserve
3.93815	Rice	conserve
2.90189	Rice	conserve
3.32125	Rice	conserve
2.82226	Rice	conserve
2.50632	Rice	conserve
2.04995	Rice	conserve
2.59737	Rice	conserve
2.69315	Rice	conserve
4.99713	Rice	conserve
2.30428	Rice	conserve
2.67958	Rice	conserve
2.12799	Rice	conserve
2.98298	Rice	conserve
3.09999	Rice	conserve
2.20711	Rice	conserve
2.11292	Rice	conserve
2.67004	Rice	conserve
2.14815	Rice	conserve
2.17352	Rice	conserve
2.7345	Rice	conserve
2.89789	Rice	conserve
2.13193	Rice	conserve
5.88409	Rice	conserve
2.97049	Rice	conserve
2.68934	Rice	conserve
2.14005	Rice	conserve
3.99988	Rice	conserve
4.72014	Rice	conserve
3.1614	Rice	conserve
2.73592	Rice	conserve
4.76534	Rice	conserve
2.23205	Rice	conserve
3.25285	Rice	conserve
5.207	Rice	conserve
2.19293	Rice	conserve
3.88937	Rice	conserve
2.65607	Rice	conserve
4.57899	Rice	conserve
2.55202	Rice	conserve
3.58799	Rice	conserve
3.5713	Rice	conserve
2.42054	Rice	conserve
2.61817	Rice	conserve
2.61817	Rice	conserve
2.35714	Rice	conserve
2.60407	Rice	conserve
3.99074	Rice	conserve
2.19752	Rice	conserve
5.58329	Rice	conserve
4.4307	Rice	conserve
5.6308	Rice	conserve
1.94984	Rice	conserve
3.76898	Rice	conserve
3.23671	Rice	conserve
2.1055	Rice	conserve
2.16736	Rice	conserve
3.3466	Rice	conserve
2.69097	Rice	conserve
4.07377	Rice	conserve
2.14412	Rice	conserve
4.83599	Rice	conserve
4.345	Rice	conserve
2.93864	Rice	conserve
5.93517	Rice	conserve
4.39355	Rice	conserve
2.12145	Rice	conserve
1.96047	Rice	conserve
2.76218	Rice	conserve
1.96856	Rice	conserve
3.54512	Rice	conserve
4.82865	Rice	conserve
2.1803	Rice	conserve
3.83251	Rice	conserve
4.56741	Rice	conserve
2.06456	Rice	conserve
5.34361	Rice	conserve
3.21699	Rice	conserve
2.1232	Rice	conserve
4.75021	Rice	conserve
2.3999	Rice	conserve
4.19285	Rice	conserve
4.43725	Rice	conserve
2.70723	Rice	conserve
3.45005	Rice	conserve
5.66385	Tomato	specific
4.11946	Tomato	specific
3.06843	Tomato	specific
3.45188	Tomato	specific
3.14615	Tomato	specific
2.82839	Tomato	specific
3.16003	Tomato	specific
2.7982	Tomato	specific
3.42829	Tomato	specific
4.96133	Tomato	specific
2.82004	Tomato	specific
3.30833	Tomato	specific
2.93415	Tomato	specific
3.46195	Tomato	specific
3.02567	Tomato	specific
2.75829	Tomato	specific
3.1717	Tomato	specific
3.7697	Tomato	specific
4.50208	Tomato	specific
2.96353	Tomato	specific
4.89981	Tomato	specific
3.78404	Tomato	specific
3.08809	Tomato	specific
2.84765	Tomato	specific
2.82617	Tomato	specific
3.23047	Tomato	specific
3.405	Tomato	specific
3.83113	Tomato	specific
3.13432	Tomato	specific
4.53715	Tomato	specific
3.34333	Tomato	specific
2.83303	Tomato	specific
2.71521	Tomato	specific
2.76515	Tomato	specific
3.17594	Tomato	specific
4.42855	Tomato	specific
4.00937	Tomato	specific
5.49298	Tomato	specific
5.39093	Tomato	specific
3.76478	Tomato	specific
2.85668	Tomato	specific
2.88757	Tomato	specific
3.75475	Tomato	specific
3.75475	Tomato	specific
2.72979	Tomato	specific
2.72979	Tomato	specific
3.8865	Tomato	specific
3.13477	Tomato	specific
3.06222	Tomato	specific
2.73959	Tomato	specific
2.73959	Tomato	specific
2.73959	Tomato	specific
4.09442	Tomato	specific
2.731	Tomato	specific
2.96144	Tomato	specific
3.67259	Tomato	specific
3.05945	Tomato	specific
2.88679	Tomato	specific
2.80082	Tomato	specific
3.43904	Tomato	specific
3.03154	Tomato	specific
3.40999	Tomato	specific
3.18964	Tomato	specific
4.13804	Tomato	specific
2.77121	Tomato	specific
3.13287	Tomato	specific
3.68916	Tomato	specific
3.03154	Tomato	specific
3.10325	Tomato	specific
3.92386	Tomato	specific
3.0842	Tomato	specific
4.12654	Tomato	specific
3.27699	Tomato	specific
3.60816	Tomato	specific
3.46601	Tomato	specific
2.7438	Tomato	specific
2.88794	Tomato	specific
2.96766	Tomato	specific
2.9613	Tomato	specific
3.25296	Tomato	specific
3.65622	Tomato	specific
5.03171	Tomato	specific
5.21237	Tomato	specific
5.21237	Tomato	specific
2.99643	Tomato	specific
3.80201	Tomato	specific
2.87268	Tomato	specific
2.89338	Tomato	specific
2.77538	Tomato	specific
3.98576	Tomato	specific
3.2333	Tomato	specific
3.2333	Tomato	specific
3.03802	Tomato	specific
2.90896	Tomato	specific
3.57795	Tomato	specific
3.60021	Tomato	specific
3.45799	Tomato	specific
4.51359	Tomato	specific
2.9196	Tomato	specific
3.67736	Tomato	specific
3.08442	Tomato	specific
3.52966	Tomato	specific
3.60065	Tomato	specific
2.99389	Tomato	specific
2.99389	Tomato	specific
4.78627	Tomato	specific
3.3334	Tomato	specific
3.21229	Tomato	specific
2.81919	Tomato	specific
3.31778	Tomato	specific
3.60082	Tomato	specific
3.16601	Tomato	specific
2.7251	Tomato	specific
2.87787	Tomato	specific
6.03729	Tomato	specific
3.99363	Tomato	specific
2.94195	Tomato	specific
4.27248	Tomato	specific
3.48481	Tomato	specific
3.92794	Tomato	specific
3.18815	Tomato	specific
2.72856	Tomato	specific
3.95591	Tomato	specific
3.03965	Tomato	specific
3.06985	Tomato	specific
3.32651	Tomato	specific
3.32651	Tomato	specific
3.28199	Tomato	specific
4.10989	Tomato	specific
2.91248	Tomato	specific
2.72653	Tomato	specific
2.86766	Tomato	specific
2.71573	Tomato	specific
2.77482	Tomato	specific
2.77482	Tomato	specific
3.25499	Tomato	specific
2.76041	Tomato	specific
3.1869	Tomato	specific
2.85609	Tomato	specific
3.57416	Tomato	specific
3.31854	Tomato	specific
3.31854	Tomato	specific
2.84384	Tomato	specific
2.84384	Tomato	specific
2.97751	Tomato	specific
3.06214	Tomato	specific
3.75194	Tomato	specific
3.28215	Tomato	specific
4.28586	Tomato	specific
3.63625	Tomato	specific
3.81034	Tomato	specific
2.98849	Tomato	specific
4.02486	Tomato	specific
3.50011	Tomato	specific
2.85506	Tomato	specific
2.72738	Tomato	specific
3.2597	Tomato	specific
3.44598	Tomato	specific
3.1099	Tomato	specific
2.73618	Tomato	specific
3.27155	Tomato	specific
3.27155	Tomato	specific
3.48176	Tomato	specific
3.55467	Tomato	specific
2.9221	Tomato	specific
3.22504	Tomato	specific
3.23606	Tomato	specific
4.46442	Tomato	specific
3.64074	Tomato	specific
3.07397	Tomato	specific
2.75021	Tomato	specific
3.07939	Tomato	specific
2.77366	Tomato	specific
3.90112	Tomato	specific
2.78521	Tomato	specific
3.78238	Tomato	specific
2.92885	Tomato	specific
2.90188	Tomato	specific
3.23324	Tomato	specific
3.02645	Tomato	specific
2.74746	Tomato	specific
3.22315	Tomato	specific
3.14606	Tomato	specific
3.77243	Tomato	specific
3.70401	Tomato	specific
3.42658	Tomato	specific
2.88987	Tomato	specific
3.00882	Tomato	specific
3.00882	Tomato	specific
3.34633	Tomato	specific
4.80549	Tomato	specific
3.59706	Tomato	specific
3.59706	Tomato	specific
4.88988	Tomato	specific
2.83638	Tomato	specific
3.21752	Tomato	specific
3.17071	Tomato	specific
2.93222	Tomato	specific
2.93222	Tomato	specific
2.89218	Tomato	specific
3.86259	Tomato	specific
3.03768	Tomato	specific
2.72977	Tomato	specific
3.1345	Tomato	specific
2.80218	Tomato	specific
3.59282	Tomato	specific
3.59282	Tomato	specific
2.73581	Tomato	specific
3.82519	Tomato	specific
3.82519	Tomato	specific
4.74009	Tomato	specific
4.74009	Tomato	specific
2.79343	Tomato	specific
3.23104	Tomato	specific
2.90724	Tomato	specific
2.85078	Tomato	specific
2.85078	Tomato	specific
3.37316	Tomato	specific
3.7913	Tomato	specific
2.88656	Tomato	specific
3.10605	Tomato	specific
2.98296	Tomato	specific
3.10952	Tomato	specific
2.89967	Tomato	specific
2.83787	Tomato	specific
4.30861	Tomato	specific
3.10685	Tomato	specific
2.81818	Tomato	specific
3.09042	Tomato	specific
2.71874	Tomato	specific
3.69177	Tomato	specific
4.7305	Tomato	specific
3.35973	Tomato	specific
2.88914	Tomato	specific
2.97026	Tomato	specific
3.57462	Tomato	specific
3.13587	Tomato	specific
3.38673	Tomato	specific
4.2718	Tomato	specific
4.58238	Tomato	specific
2.84176	Tomato	specific
2.91019	Tomato	specific
2.93593	Tomato	specific
3.11656	Tomato	specific
3.10822	Tomato	specific
3.71448	Tomato	specific
3.49736	Tomato	specific
3.49736	Tomato	specific
3.59756	Tomato	specific
2.96931	Tomato	specific
3.26459	Tomato	specific
3.06808	Tomato	specific
3.06808	Tomato	specific
3.05657	Tomato	specific
3.05657	Tomato	specific
2.95358	Tomato	specific
3.3732	Tomato	specific
2.77951	Tomato	specific
2.98488	Tomato	specific
2.96325	Tomato	specific
2.7511	Tomato	specific
3.68863	Tomato	specific
4.79448	Tomato	specific
2.8786	Tomato	specific
5.45828	Tomato	specific
3.67099	Tomato	specific
4.3735	Tomato	specific
3.15309	Tomato	specific
3.09138	Tomato	specific
2.85493	Tomato	specific
3.5071	Tomato	specific
3.86038	Tomato	specific
3.65494	Tomato	specific
3.65494	Tomato	specific
3.02215	Tomato	specific
2.90595	Tomato	specific
4.12106	Tomato	specific
4.89235	Tomato	specific
4.0797	Tomato	specific
2.96212	Tomato	specific
3.34516	Tomato	specific
3.43927	Tomato	specific
3.39939	Tomato	specific
3.64943	Tomato	specific
3.61889	Tomato	specific
2.86236	Tomato	specific
3.2504	Tomato	specific
2.82101	Tomato	specific
3.20049	Tomato	specific
5.4591	Tomato	specific
3.35015	Tomato	specific
3.45021	Tomato	specific
3.20474	Tomato	specific
2.87258	Tomato	specific
2.85674	Tomato	specific
3.42721	Tomato	specific
4.04264	Tomato	specific
3.22607	Tomato	specific
3.12326	Tomato	specific
3.03016	Tomato	specific
4.1481	Tomato	specific
3.09841	Tomato	specific
3.86681	Tomato	specific
2.86846	Tomato	specific
2.7848	Tomato	specific
3.92865	Tomato	specific
3.35885	Tomato	specific
4.01971	Tomato	specific
2.96867	Tomato	specific
3.14199	Tomato	specific
3.68152	Tomato	specific
3.33945	Tomato	specific
3.33945	Tomato	specific
3.88128	Tomato	specific
2.79738	Tomato	specific
2.73525	Tomato	specific
2.73252	Tomato	specific
3.19527	Tomato	specific
4.12319	Tomato	specific
3.63145	Tomato	specific
2.79568	Tomato	specific
3.80849	Tomato	specific
3.56971	Tomato	specific
2.8015	Tomato	specific
2.8015	Tomato	specific
2.8015	Tomato	specific
3.0815	Tomato	specific
2.83238	Tomato	specific
2.99861	Tomato	specific
2.96124	Tomato	specific
4.38151	Tomato	specific
4.38151	Tomato	specific
3.2542	Tomato	specific
2.85211	Tomato	specific
3.35978	Tomato	specific
2.77219	Tomato	specific
2.89568	Tomato	specific
3.5641	Tomato	specific
3.52514	Tomato	specific
3.02805	Tomato	specific
3.08618	Tomato	specific
3.42858	Tomato	specific
3.90638	Tomato	specific
2.78251	Tomato	specific
3.7002	Tomato	specific
2.84837	Tomato	specific
4.18651	Tomato	specific
3.38865	Tomato	specific
4.48931	Tomato	specific
4.32119	Tomato	specific
4.14412	Tomato	specific
2.80612	Tomato	specific
4.19132	Tomato	specific
4.19132	Tomato	specific
3.55431	Tomato	specific
2.72679	Tomato	specific
3.65038	Tomato	specific
2.73003	Tomato	specific
2.73003	Tomato	specific
3.90547	Tomato	specific
3.31301	Tomato	specific
2.81156	Tomato	specific
2.81156	Tomato	specific
3.23885	Tomato	specific
2.86817	Tomato	specific
2.83911	Tomato	specific
3.75347	Tomato	specific
3.75347	Tomato	specific
2.84577	Tomato	specific
3.34895	Tomato	specific
3.18564	Tomato	specific
3.31256	Tomato	specific
4.46838	Tomato	specific
5.96047	Tomato	specific
3.90032	Tomato	specific
4.04104	Tomato	specific
3.06811	Tomato	specific
3.26953	Tomato	specific
3.03548	Tomato	specific
4.14144	Tomato	specific
2.84589	Tomato	specific
4.31359	Tomato	specific
2.96865	Tomato	specific
3.84208	Tomato	specific
3.05517	Tomato	specific
4.33641	Tomato	specific
3.74088	Tomato	specific
3.35987	Tomato	specific
2.9528	Tomato	specific
5.62208	Tomato	specific
3.12797	Tomato	specific
2.78811	Tomato	specific
3.79419	Tomato	specific
4.46575	Tomato	specific
3.11541	Tomato	specific
3.24777	Tomato	specific
3.89698	Tomato	specific
3.58322	Tomato	specific
3.33399	Tomato	specific
2.88037	Tomato	specific
2.86901	Tomato	specific
2.91892	Tomato	specific
4.2161	Tomato	specific
3.04786	Tomato	specific
4.0566	Tomato	specific
2.98693	Tomato	specific
3.37118	Tomato	specific
3.53754	Tomato	specific
3.22885	Tomato	specific
2.85969	Tomato	specific
2.93806	Tomato	specific
2.97943	Tomato	specific
2.72063	Tomato	specific
4.0772	Tomato	specific
3.03105	Tomato	specific
2.83163	Tomato	specific
2.85625	Tomato	specific
3.44516	Tomato	specific
2.83365	Tomato	specific
2.83521	Tomato	specific
2.89703	Tomato	specific
3.63338	Tomato	specific
3.35975	Tomato	specific
3.16191	Tomato	specific
3.12537	Tomato	specific
3.16713	Tomato	specific
4.21497	Tomato	specific
4.21497	Tomato	specific
3.29422	Tomato	specific
3.23974	Tomato	specific
4.06191	Tomato	specific
4.06191	Tomato	specific
2.91739	Tomato	specific
2.82305	Tomato	specific
2.93072	Tomato	specific
2.91517	Tomato	specific
2.95834	Tomato	specific
3.4149	Tomato	specific
3.57032	Tomato	specific
3.57032	Tomato	specific
3.4686	Tomato	specific
3.50245	Tomato	specific
3.88038	Tomato	specific
3.32724	Tomato	specific
3.3468	Tomato	specific
3.65658	Tomato	specific
3.13195	Tomato	specific
3.70099	Tomato	specific
2.78095	Tomato	specific
3.87124	Tomato	specific
3.29121	Tomato	specific
2.98726	Tomato	specific
4.19523	Tomato	specific
3.23294	Tomato	specific
4.30652	Tomato	specific
3.21934	Tomato	specific
3.15298	Tomato	specific
3.15298	Tomato	specific
3.04573	Tomato	specific
3.60484	Tomato	specific
3.76815	Tomato	specific
2.72172	Tomato	specific
3.13314	Tomato	specific
3.02739	Tomato	specific
2.96073	Tomato	specific
3.88107	Tomato	specific
4.79635	Tomato	specific
3.13035	Tomato	specific
2.73012	Tomato	specific
3.14169	Tomato	specific
3.60884	Tomato	specific
3.29069	Tomato	specific
3.74737	Tomato	specific
3.27649	Tomato	specific
2.82893	Tomato	specific
2.93148	Tomato	specific
2.93148	Tomato	specific
2.9312	Tomato	specific
2.95165	Tomato	specific
3.13732	Tomato	specific
3.05518	Tomato	specific
3.63627	Tomato	specific
3.56317	Tomato	specific
2.87796	Tomato	specific
2.87796	Tomato	specific
3.11535	Tomato	specific
3.03372	Tomato	specific
3.6239	Tomato	specific
3.40426	Tomato	specific
3.23055	Tomato	specific
3.92609	Tomato	specific
3.56482	Tomato	specific
2.74787	Tomato	specific
3.66805	Tomato	specific
3.55851	Tomato	specific
2.87764	Tomato	specific
3.06561	Tomato	specific
2.8948	Tomato	specific
2.89152	Tomato	specific
2.89152	Tomato	specific
4.34049	Tomato	specific
3.20198	Tomato	specific
4.17604	Tomato	specific
3.072	Tomato	specific
3.24567	Tomato	specific
3.33233	Tomato	specific
3.07807	Tomato	specific
3.13491	Tomato	specific
2.83987	Tomato	specific
3.3903	Tomato	specific
3.18596	Tomato	specific
3.49897	Tomato	specific
3.2218	Tomato	specific
3.29244	Tomato	specific
3.16851	Tomato	specific
3.9805	Tomato	specific
2.88152	Tomato	specific
2.98538	Tomato	specific
2.79632	Tomato	specific
2.79632	Tomato	specific
3.20411	Tomato	specific
3.39799	Tomato	specific
2.8565	Tomato	specific
3.56275	Tomato	specific
2.8812	Tomato	specific
3.14884	Tomato	conserve
5.66385	Tomato	conserve
3.91232	Tomato	conserve
3.01492	Tomato	conserve
3.14515	Tomato	conserve
3.00419	Tomato	conserve
4.93093	Tomato	conserve
3.05061	Tomato	conserve
5.49298	Tomato	conserve
5.39093	Tomato	conserve
3.13825	Tomato	conserve
2.72358	Tomato	conserve
3.0794	Tomato	conserve
5.18383	Tomato	conserve
4.94998	Tomato	conserve
6.04715	Tomato	conserve
5.79568	Tomato	conserve
5.03171	Tomato	conserve
6.2565	Tomato	conserve
5.84949	Tomato	conserve
2.76133	Tomato	conserve
5.38571	Tomato	conserve
5.97382	Tomato	conserve
5.47673	Tomato	conserve
5.74398	Tomato	conserve
3.48539	Tomato	conserve
3.06586	Tomato	conserve
3.12654	Tomato	conserve
3.13674	Tomato	conserve
2.81575	Tomato	conserve
6.63474	Tomato	conserve
3.0623	Tomato	conserve
3.08442	Tomato	conserve
6.08294	Tomato	conserve
2.80014	Tomato	conserve
2.72267	Tomato	conserve
6.03729	Tomato	conserve
4.34843	Tomato	conserve
3.28199	Tomato	conserve
3.47517	Tomato	conserve
4.70108	Tomato	conserve
5.13606	Tomato	conserve
6.08498	Tomato	conserve
4.42906	Tomato	conserve
3.72141	Tomato	conserve
3.44314	Tomato	conserve
3.69416	Tomato	conserve
2.82651	Tomato	conserve
3.1115	Tomato	conserve
4.43658	Tomato	conserve
6.20883	Tomato	conserve
4.74902	Tomato	conserve
6.00025	Tomato	conserve
3.71316	Tomato	conserve
2.84342	Tomato	conserve
3.61915	Tomato	conserve
3.20333	Tomato	conserve
3.06027	Tomato	conserve
2.96467	Tomato	conserve
2.88818	Tomato	conserve
3.5103	Tomato	conserve
5.28528	Tomato	conserve
4.29655	Tomato	conserve
3.47501	Tomato	conserve
3.25293	Tomato	conserve
3.60409	Tomato	conserve
2.75237	Tomato	conserve
2.71921	Tomato	conserve
5.75308	Tomato	conserve
3.57484	Tomato	conserve
4.67127	Tomato	conserve
3.36475	Tomato	conserve
6.36839	Tomato	conserve
5.23569	Tomato	conserve
3.05875	Tomato	conserve
4.07921	Tomato	conserve
5.4591	Tomato	conserve
2.74569	Tomato	conserve
2.94466	Tomato	conserve
2.78008	Tomato	conserve
4.87558	Tomato	conserve
2.71798	Tomato	conserve
6.1205	Tomato	conserve
5.03325	Tomato	conserve
5.681	Tomato	conserve
5.63683	Tomato	conserve
3.16663	Tomato	conserve
3.62277	Tomato	conserve
5.96554	Tomato	conserve
3.78046	Tomato	conserve
4.70887	Tomato	conserve
3.73671	Tomato	conserve
2.96856	Tomato	conserve
5.37208	Tomato	conserve
5.63869	Tomato	conserve
5.4653	Tomato	conserve
4.47871	Tomato	conserve
3.62158	Tomato	conserve
3.209	Tomato	conserve
5.52089	Tomato	conserve
6.20589	Tomato	conserve
6.06703	Tomato	conserve
5.13173	Tomato	conserve
3.98469	Tomato	conserve
4.34503	Tomato	conserve
4.63801	Tomato	conserve
5.23088	Tomato	conserve
3.11094	Tomato	conserve
2.85986	Tomato	conserve
2.88498	Tomato	conserve
2.77863	Tomato	conserve
3.10369	Tomato	conserve
4.5911	Tomato	conserve
3.14375	Tomato	conserve
5.30802	Tomato	conserve
2.7723	Tomato	conserve
5.4169	Tomato	conserve
4.09912	Tomato	conserve
3.54232	Tomato	conserve
2.88838	Tomato	conserve
5.95889	Tomato	conserve
6.2731	Tomato	conserve
2.76219	Tomato	conserve
4.0926	Tomato	conserve
4.87113	Tomato	conserve
3.6236	Tomato	conserve
5.41338	Tomato	conserve
5.58641	Tomato	conserve
5.31745	Tomato	conserve
5.31745	Tomato	conserve
5.07147	Tomato	conserve
4.59591	Tomato	conserve
3.15418	Tomato	conserve
3.02155	Tomato	conserve
4.23864	Tomato	conserve
2.88304	Tomato	conserve
3.21533	Tomato	conserve
4.34326	Tomato	conserve
3.1888	Tomato	conserve
5.64958	Tomato	conserve
4.78032	Tomato	conserve
5.056	Tomato	conserve
5.49437	Tomato	conserve
2.74849	Tomato	conserve
4.83143	Tomato	conserve
3.37551	Tomato	conserve
3.43237	Tomato	conserve
4.14852	Tomato	conserve
5.01688	Tomato	conserve
4.61323	Tomato	conserve
2.97581	Tomato	conserve
3.00246	Tomato	conserve
5.18056	Tomato	conserve
2.21353	Maize	specific
3.28769	Maize	specific
3.20028	Maize	specific
1.81252	Maize	specific
2.28368	Maize	specific
2.28368	Maize	specific
2.35244	Maize	specific
2.35244	Maize	specific
2.82541	Maize	specific
1.77328	Maize	specific
2.82075	Maize	specific
3.87083	Maize	specific
2.53374	Maize	specific
2.81762	Maize	specific
3.16862	Maize	specific
1.94145	Maize	specific
2.22809	Maize	specific
2.62829	Maize	specific
1.83108	Maize	specific
3.21357	Maize	specific
2.67373	Maize	specific
2.83724	Maize	specific
1.91283	Maize	specific
3.58741	Maize	specific
3.0404	Maize	specific
2.84895	Maize	specific
3.05152	Maize	specific
3.46044	Maize	specific
1.67233	Maize	specific
1.78596	Maize	specific
1.90355	Maize	specific
1.64339	Maize	specific
3.6646	Maize	specific
2.36499	Maize	specific
3.08802	Maize	specific
3.25366	Maize	specific
1.75901	Maize	specific
2.86816	Maize	specific
1.64961	Maize	specific
2.60606	Maize	specific
2.60606	Maize	specific
3.24089	Maize	specific
3.01968	Maize	specific
2.10731	Maize	specific
2.45134	Maize	specific
2.4255	Maize	specific
1.67653	Maize	specific
1.68644	Maize	specific
3.81079	Maize	specific
1.98093	Maize	specific
2.11987	Maize	specific
2.713	Maize	specific
2.4358	Maize	specific
3.08963	Maize	specific
2.82832	Maize	specific
3.49806	Maize	specific
2.66833	Maize	specific
1.68302	Maize	specific
2.7698	Maize	specific
3.08526	Maize	specific
1.77766	Maize	specific
1.93084	Maize	specific
3.00105	Maize	specific
2.03514	Maize	specific
3.87943	Maize	specific
3.87943	Maize	specific
2.67373	Maize	specific
2.82786	Maize	specific
1.69999	Maize	specific
2.53386	Maize	specific
1.84265	Maize	specific
3.82382	Maize	specific
3.82382	Maize	specific
4.99053	Maize	specific
3.51049	Maize	specific
2.28186	Maize	specific
2.27649	Maize	specific
2.8347	Maize	specific
2.70029	Maize	specific
1.67775	Maize	specific
2.88028	Maize	specific
2.33238	Maize	specific
5.72546	Maize	specific
3.05087	Maize	specific
2.09327	Maize	specific
2.50552	Maize	specific
2.83111	Maize	specific
2.97192	Maize	specific
1.82149	Maize	specific
2.69805	Maize	specific
1.90255	Maize	specific
1.82666	Maize	specific
3.03703	Maize	specific
2.24824	Maize	specific
3.36904	Maize	specific
2.90137	Maize	specific
2.21533	Maize	specific
1.88984	Maize	specific
2.7759	Maize	specific
2.04549	Maize	specific
2.29039	Maize	specific
3.77827	Maize	specific
3.54613	Maize	specific
2.99142	Maize	specific
3.68045	Maize	specific
2.453	Maize	specific
2.02055	Maize	specific
3.10078	Maize	specific
3.45539	Maize	specific
2.98101	Maize	specific
2.09696	Maize	specific
1.90652	Maize	specific
2.24519	Maize	specific
2.27017	Maize	specific
2.7466	Maize	specific
2.91665	Maize	specific
2.2728	Maize	specific
2.56249	Maize	specific
2.13188	Maize	specific
2.00924	Maize	specific
2.82348	Maize	specific
2.74871	Maize	specific
1.78618	Maize	specific
1.6497	Maize	specific
1.60971	Maize	specific
3.95112	Maize	specific
3.76597	Maize	specific
3.44382	Maize	specific
3.47305	Maize	specific
2.106	Maize	specific
2.34605	Maize	specific
1.85592	Maize	specific
3.07037	Maize	specific
1.74294	Maize	specific
2.27434	Maize	specific
4.14074	Maize	specific
1.98142	Maize	specific
3.55414	Maize	specific
5.16724	Maize	specific
1.72217	Maize	specific
2.32603	Maize	specific
2.00122	Maize	specific
2.7244	Maize	specific
1.92373	Maize	specific
5.26165	Maize	specific
2.14089	Maize	specific
2.72404	Maize	specific
2.82442	Maize	specific
2.94574	Maize	specific
4.44277	Maize	specific
[truncated: 457 more rows]

## Sheet: Figure 5c
ChIP-seq signal	FPKM FC	PS genes or not	conserved or not
3.69656	0.0302102	Others	Others
3.10361	-0.0677593	Others	Others
3.10361	0.941698	Others	Others
2.45378	-0.0321933	Others	Others
5.71124	1.59603	PS genes	Conserved
3.4468	0.586507	Others	Others
3.4468	0.770649	PS genes	Others
4.38522	0.108188	Others	Others
4.38522	1.01101	Others	Conserved
3.19185	1.17326	Others	Others
3.68338	0.555887	Others	Others
3.10234	1.25626	Others	Conserved
3.0145	-0.161587	Others	Conserved
4.93779	0.0474185	Others	Others
4.93779	1.09634	Others	Others
2.75931	0.649656	Others	Others
2.86882	-1.55154	Others	Others
3.13671	0.511627	Others	Others
4.37936	0.713548	Others	Others
4.37936	0.38205	Others	Others
2.90571	-1.17087	Others	Conserved
2.48324	-0.663682	Others	Conserved
2.93162	-0.150569	Others	Others
2.91089	-0.194885	Others	Conserved
6.51795	1.32262	PS genes	Conserved
2.69053	-0.466918	Others	Others
3.33375	0.562576	Others	Others
3.33375	NA	Others	Others
3.20533	-0.282224	Others	Others
2.74289	-0.00841217	Others	Others
2.74289	0.796496	Others	Others
5.50802	1.26234	PS genes	Others
5.50802	1.68222	Others	Others
5.53212	NA	Others	Others
5.47027	0.763569	Others	Others
2.46796	0.555506	Others	Others
2.52326	-0.480998	Others	Others
4.06157	-0.245023	Others	Others
2.6202	1.31527	Others	Others
3.46187	0.1787	Others	Others
6.64977	2.52995	Others	Conserved
3.30277	-0.451582	Others	Others
3.60418	-0.450287	Others	Others
2.75211	0.192979	Others	Others
2.75211	0.167372	Others	Others
2.8978	-0.727455	Others	Others
3.00781	0.900786	PS genes	Conserved
4.91596	1.24546	Others	Others
2.87162	-0.315507	Others	Others
3.14115	0.0787102	Others	Others
3.04675	NA	Others	Others
3.04675	2.26195	Others	Others
3.04675	NA	Others	Others
2.50324	NA	Others	Others
2.50324	-0.22687	Others	Others
2.77017	0.120763	Others	Others
6.3089	2.33449	PS genes	Conserved
6.3089	1.7238	Others	Others
2.55071	-1.59064	Others	Others
3.16377	0.969661	Others	Others
5.13924	1.85617	Others	Others
2.86616	-0.480504	Others	Others
2.86616	-0.252271	Others	Others
3.40919	1.00386	Others	Others
3.97333	0.264847	Others	Others
2.60134	-0.746609	Others	Conserved
2.57391	0.352905	Others	Others
3.13379	0.701061	Others	Others
6.19721	0.172743	Others	Others
3.17042	0.113705	Others	Others
2.48155	1.1961	Others	Others
2.48155	1.70002	Others	Others
4.42056	-0.0222068	Others	Others
4.42056	-0.600953	Others	Others
2.62422	0.221562	Others	Others
4.93149	1.28833	PS genes	Conserved
4.93149	4.11902	Others	Others
2.58163	-0.388972	Others	Others
3.12607	-0.422994	Others	Others
3.67032	1.60638	Others	Others
3.24486	-0.343463	Others	Others
2.91457	1.24889	Others	Conserved
3.2377	NA	Others	Others
3.23107	-0.199837	Others	Others
3.23107	NA	Others	Others
2.95114	0.0608622	Others	Conserved
3.95868	-0.155937	Others	Conserved
3.21778	0.144085	Others	Others
4.59833	NA	Others	Others
4.59833	-0.812997	Others	Others
2.93971	-0.915541	PS genes	Others
3.38529	0.297168	Others	Others
3.71918	0.47246	Others	Others
4.10296	0.615398	Others	Others
2.74235	0.822716	Others	Others
6.9269	0.509194	Others	Conserved
2.50104	-0.430919	Others	Others
3.7917	0.257601	Others	Others
3.08609	0.331133	Others	Others
5.41865	0.589782	Others	Others
2.85069	0.674947	Others	Others
2.85069	-1.07843	Others	Conserved
2.65426	0.0356593	Others	Others
3.639	0.574202	Others	Others
3.13592	0.454649	Others	Others
3.13592	0.519159	Others	Others
2.84458	NA	Others	Others
2.84458	-0.30477	Others	Others
2.70043	1.45984	Others	Others
4.0529	0.39386	Others	Others
4.49903	3.32464	PS genes	Conserved
4.6352	2.47278	PS genes	Conserved
7.61338	1.68564	PS genes	Conserved
3.05995	-0.452385	Others	Others
5.89663	-0.727455	Others	Others
5.89663	1.54694	PS genes	Conserved
3.46296	0.680684	Others	Others
2.61268	0.380117	Others	Others
2.62638	-1.95029	Others	Others
3.42102	NA	Others	Others
5.81019	1.06698	PS genes	Conserved
2.71109	-0.501766	Others	Others
3.22166	0.728587	Others	Others
3.22166	-0.208922	Others	Others
3.7743	-0.492712	PS genes	Conserved
3.4545	0.661668	Others	Others
2.88823	-0.620677	Others	Others
2.99364	-0.148458	Others	Others
3.39342	1.1961	Others	Others
3.39342	0.0693994	Others	Others
4.06026	0.108908	Others	Others
3.04766	4.36662	Others	Conserved
2.84562	0.64716	Others	Conserved
3.63507	0.318812	Others	Others
2.66277	-0.134524	Others	Others
5.44757	1.98059	Others	Conserved
2.67663	-0.492871	Others	Others
2.67663	0.173867	Others	Others
2.67663	0.120639	Others	Others
3.4451	NA	Others	Others
2.47151	-0.728182	Others	Others
4.54024	1.80656	Others	Others
3.75576	-0.0788498	Others	Others
3.01214	1.44461	Others	Others
3.01214	0.399365	Others	Others
4.65873	-0.494134	Others	Others
4.91533	NA	PS genes	Others
4.91533	2.1706	Others	Others
4.26164	-0.483645	Others	Others
3.22297	-0.852084	Others	Others
3.22297	NA	Others	Others
2.69676	-1.10461	Others	Others
4.64721	0.468238	PS genes	Others
4.64721	1.83854	PS genes	Others
3.16311	-0.140018	Others	Others
4.13947	NA	Others	Others
4.29414	0.234333	Others	Others
4.29414	0.0324738	Others	Others
3.29764	4.55888	Others	Conserved
2.6588	NA	Others	Others
2.86328	NA	Others	Others
6.55463	1.56778	PS genes	Others
4.3356	0.283809	Others	Others
4.61382	-0.168851	Others	Others
2.98521	-0.727455	Others	Others
3.27391	-0.103627	Others	Others
3.27391	0.818253	Others	Others
6.19456	2.22483	Others	Others
3.92797	-0.25665	Others	Others
3.39049	0.49702	Others	Others
3.02218	-0.41954	Others	Others
5.61986	1.86082	PS genes	Others
5.45181	1.64673	PS genes	Conserved
4.31313	0.473434	Others	Others
4.31313	-0.727455	Others	Others
2.53176	-0.727456	Others	Others
3.12849	-0.235715	Others	Others
3.05309	-0.764609	Others	Others
3.25992	-0.63426	Others	Others
4.09283	0.116456	Others	Conserved
4.09283	0.221891	Others	Others
4.7708	0.29967	Others	Others
4.7708	0.909994	Others	Conserved
3.23766	0.0280776	Others	Others
2.43334	1.80147	Others	Others
2.53607	0.0136829	Others	Others
3.24803	0.418907	Others	Conserved
3.13384	-0.144291	Others	Others
4.13664	-0.139801	Others	Others
2.97077	0.0955437	Others	Others
2.8829	-0.0428054	Others	Others
4.34553	0.160121	Others	Others
4.20435	0.805333	PS genes	Conserved
3.35263	0.136724	Others	Others
3.11635	0.198484	Others	Others
3.11635	NA	Others	Others
4.00295	0.479876	Others	Others
2.91733	1.13598	Others	Others
4.49987	-0.274313	Others	Others
6.4861	0.72521	Others	Conserved
2.72546	0.237707	Others	Others
2.49772	0.0388423	Others	Others
3.38227	NA	Others	Others
2.75098	-0.51005	PS genes	Conserved
3.41706	0.731292	Others	Others
3.41706	NA	Others	Others
3.35335	NA	Others	Others
3.35335	-0.320875	Others	Others
2.98685	-1.81365	Others	Others
3.42787	-0.53835	Others	Others
3.11301	0.405549	Others	Others
4.00553	-0.636148	Others	Others
3.10444	0.567514	Others	Others
3.14332	NA	Others	Others
3.67709	-0.0299038	Others	Others
3.67709	0.501876	Others	Others
3.07251	-0.152593	Others	Others
3.23251	3.17e-05	Others	Others
2.73193	1.1961	Others	Others
3.1267	0.547568	Others	Others
4.58999	NA	Others	Others
4.58999	3.30283	Others	Others
2.6426	-0.140212	Others	Others
2.6426	-0.803944	Others	Others
3.19711	-0.0753496	Others	Conserved
4.37289	-0.265683	Others	Others
2.61025	0.544066	Others	Others
6.64619	0.234333	Others	Others
6.64619	3.41582	Others	Others
2.84622	-0.305933	Others	Others
3.76444	-1.14854	Others	Others
3.76444	1.61932	Others	Conserved
3.09493	0.996392	Others	Others
3.08616	NA	Others	Others
2.76328	0.011643	Others	Others
2.87063	-0.140406	Others	Others
3.61631	-0.483573	Others	Others
3.59421	0.556661	Others	Conserved
4.66187	2.41173	PS genes	Conserved
2.60525	0.677656	Others	Others
3.6694	0.559923	Others	Others
3.53434	0.0968534	Others	Others
5.17996	0.00888734	Others	Others
2.77416	-0.279148	Others	Others
2.77416	0.070642	Others	Others
6.17251	4.73749	Others	Others
4.3364	-0.165273	Others	Others
3.15233	NA	Others	Others
2.44349	0.0691078	Others	Others
3.07742	0.52896	Others	Others
5.34959	0.810019	PS genes	Conserved
2.79474	0.290072	Others	Others
3.36817	0.257784	Others	Others
6.19896	1.09366	Others	Others
6.19896	-0.727455	Others	Others
6.19896	-0.0308977	Others	Others
2.63765	1.25084	Others	Others
3.99043	-0.490785	Others	Others
2.73254	-0.364295	Others	Others
2.73254	0.840569	Others	Others
3.31697	NA	Others	Others
4.06987	-1.98581	Others	Others
3.99192	1.07663	Others	Others
2.96668	0.428161	Others	Others
2.70924	-0.727455	Others	Others
2.76243	2.73584	Others	Others
6.43819	2.87063	PS genes	Conserved
6.88718	1.53279	PS genes	Conserved
2.59951	0.435614	Others	Others
2.95884	0.719015	Others	Others
4.18107	0.935436	PS genes	Conserved
3.67094	0.330395	Others	Others
4.37913	-2.91978	Others	Others
4.81862	-1.55738	Others	Others
3.75131	NA	Others	Others
4.81862	NA	Others	Others
4.81862	NA	Others	Others
3.57266	NA	Others	Others
2.60243	-1.3621	Others	Others
3.3948	-2.55078	Others	Others
6.24604	NA	Others	Others
6.24604	1.21113	Others	Others
3.0994	0.171335	Others	Others
3.30311	NA	Others	Others
3.63349	-0.0825296	Others	Others
3.63349	1.15945	Others	Others
2.93958	0.622109	Others	Others
2.93958	-0.260713	Others	Others
4.03055	-0.0558155	Others	Others
3.30156	0.86478	Others	Others
2.80765	0.0949055	Others	Others
2.92108	-0.883538	Others	Others
2.92108	-0.0439114	Others	Others
2.65364	0.372045	Others	Others
2.65364	0.428833	Others	Others
6.22167	0.412838	Others	Others
6.22167	2.23929	PS genes	Conserved
2.54553	-0.269114	Others	Others
5.47546	1.31664	Others	Others
3.04505	1.14692	Others	Others
3.04505	0.123971	Others	Others
3.18711	-0.739532	Others	Others
3.89357	-0.344877	Others	Conserved
3.73683	NA	Others	Others
3.06297	-0.117015	Others	Others
2.75661	NA	Others	Others
3.55168	0.95766	Others	Others
2.99686	0.0395321	Others	Others
3.02572	0.497978	Others	Others
3.2136	0.8242	Others	Others
2.76255	-0.167434	Others	Others
2.84667	0.160948	Others	Conserved
5.81057	NA	Others	Others
5.81057	0.796823	Others	Conserved
3.18577	0.52334	Others	Others
3.05002	-1.24837	Others	Others
2.60203	-0.176786	Others	Others
2.66371	-0.488586	Others	Others
2.99443	-1.34247	Others	Others
2.99443	NA	Others	Others
2.99659	-0.835232	Others	Others
2.52074	-2.10235	Others	Others
3.64178	-0.651497	Others	Others
4.16595	NA	Others	Others
3.43043	NA	Others	Others
2.75932	0.202286	Others	Others
5.79627	0.590309	Others	Conserved
2.78653	0.423772	Others	Others
5.30549	1.05714	PS genes	Conserved
3.75146	NA	Others	Others
3.75146	0.997773	Others	Others
3.87825	NA	Others	Others
2.67715	NA	Others	Others
2.67715	1.09078	Others	Conserved
2.66042	1.0493	Others	Others
2.63692	-0.795807	Others	Others
3.73143	NA	Others	Conserved
2.90225	0.102244	Others	Others
4.52005	0.317523	Others	Others
4.3268	0.0933829	Others	Others
3.5016	0.188768	Others	Others
2.56445	1.29285	Others	Others
3.91573	-0.110135	Others	Others
3.91573	0.180335	Others	Others
3.00999	1.11472	Others	Others
3.00999	0.279628	Others	Others
2.63946	0.819029	Others	Conserved
2.56905	-0.990202	Others	Others
3.59485	0.213486	Others	Others
6.02052	1.64235	PS genes	Conserved
6.02052	8.58982	PS genes	Conserved
3.33831	0.347393	Others	Others
2.46028	-0.727456	Others	Others
4.67132	2.5733	Others	Conserved
4.67132	-0.2011	Others	Others
4.1623	0.237768	Others	Others
4.1623	0.391018	Others	Others
5.17217	NA	Others	Others
5.17217	1.58376	Others	Others
3.87803	0.0174889	Others	Others
3.37797	0.89452	Others	Others
2.81737	-0.685503	Others	Conserved
3.2492	0.557327	Others	Others
2.94963	-0.979748	Others	Others
3.28583	0.649932	Others	Others
3.28583	1.85878	Others	Others
2.81318	-0.162667	Others	Others
2.81318	2.89168	Others	Others
4.19682	-0.439769	Others	Others
4.20806	0.0323541	Others	Others
2.7548	NA	Others	Others
2.7548	-0.152697	Others	Others
3.04102	0.404568	Others	Others
3.04102	-0.714611	Others	Others
3.43468	0.492224	Others	Others
2.68393	0.893049	Others	Conserved
4.52037	0.368479	Others	Conserved
4.52037	1.49433	Others	Others
2.88861	0.840925	Others	Others
2.78547	1.00156	Others	Others
2.78547	0.165148	Others	Others
3.25324	-0.114705	Others	Others
4.45362	NA	Others	Others
4.45362	0.66114	Others	Others
5.10391	3.27685	Others	Others
3.07673	-0.727456	Others	Others
3.07673	0.234334	Others	Others
2.69474	-0.998846	Others	Others
2.71533	1.49741	Others	Conserved
3.64177	0.46508	Others	Others
2.91619	1.78489	Others	Others
3.9702	-0.0472858	Others	Others
3.4542	0.766593	Others	Others
2.49551	-0.162806	Others	Others
2.7151	0.205566	Others	Others
2.4947	0.101754	Others	Others
3.57894	-0.0787123	Others	Others
2.79918	2.08101	Others	Others
3.49284	-0.382088	Others	Conserved
3.4996	-0.660244	Others	Others
2.46756	0.156262	Others	Others
3.08552	0.289365	Others	Others
3.47108	-0.966064	Others	Others
2.90014	0.506258	Others	Others
2.83271	NA	Others	Others
3.66086	NA	Others	Others
3.66086	0.00853928	Others	Others
3.19519	1.04381	PS genes	Conserved
4.24174	-0.51977	Others	Others
4.24174	0.530565	PS genes	Others
4.24174	-0.646733	Others	Others
4.62321	1.03042	Others	Others
2.7503	0.130187	Others	Others
3.07601	0.49281	Others	Others
4.13323	1.21658	Others	Others
4.13323	-0.477167	Others	Others
4.13323	-1.2325	Others	Others
2.99093	-1.74679	Others	Others
5.67844	1.89104	Others	Others
2.5678	-0.0872326	Others	Others
2.78219	-0.958438	Others	Others
2.78219	0.375751	Others	Others
3.14732	NA	Others	Others
4.26872	0.0179246	Others	Others
3.99994	0.736301	Others	Others
2.63041	-0.200039	Others	Others
3.03884	0.121756	Others	Others
2.55799	0.268755	Others	Others
2.57713	-0.338866	Others	Others
2.89483	0.885161	Others	Others
4.23264	-0.510379	Others	Others
2.43095	0.0323845	Others	Others
3.58676	0.339752	Others	Others
2.56002	1.02914	Others	Others
4.24087	0.697082	Others	Conserved
4.24087	1.08555	Others	Others
4.24087	-0.183784	Others	Others
5.28577	2.88453	PS genes	Conserved
3.25261	0.431344	Others	Conserved
3.25261	NA	Others	Others
3.0873	NA	Others	Others
4.44045	1.21903	Others	Conserved
2.88175	0.182267	Others	Others
2.88175	0.302184	Others	Others
3.93385	-0.00764813	Others	Others
4.27358	-0.186931	Others	Others
2.42843	-0.121664	Others	Others
2.42843	0.258454	Others	Others
4.2211	-0.0885707	Others	Others
3.5706	0.285924	Others	Others
2.6774	-1.47705	Others	Others
2.6774	1.62954	Others	Others
3.59704	1.16632	Others	Others
3.24274	0.34471	Others	Others
2.8989	-0.251863	Others	Others
2.8989	0.294415	Others	Others
3.48745	1.63351	Others	Conserved
2.69241	-0.450486	Others	Others
2.69241	0.234333	Others	Others
3.81501	-0.513587	Others	Others
3.81501	0.238941	Others	Others
4.52106	0.85726	Others	Others
4.52106	0.180895	Others	Others
5.95659	1.1205	PS genes	Others
3.22689	0.189647	Others	Others
4.22427	1.3201	Others	Others
2.8917	0.0437716	Others	Others
6.86738	1.04958	Others	Others
3.126	0.697319	Others	Others
2.78197	-0.242215	Others	Others
2.94936	0.942625	Others	Others
2.94936	NA	Others	Others
3.58092	0.121856	Others	Others
3.27284	0.872052	Others	Others
2.70849	-0.806723	Others	Others
3.78509	0.0432599	Others	Others
3.78509	0.8868	Others	Others
2.67496	0.0815615	Others	Others
2.67496	NA	Others	Others
3.37887	0.611636	Others	Others
3.83177	0.00325318	Others	Others
3.80854	NA	Others	Others
3.80854	NA	Others	Others
3.80854	-2.23559	Others	Others
2.83817	-0.899049	Others	Others
2.83817	NA	Others	Others
2.63412	NA	Others	Others
2.63412	-0.699529	Others	Others
2.52172	0.259321	Others	Others
4.93736	1.52021	PS genes	Others
4.93736	0.0720001	Others	Others
2.95981	2.68293	Others	Others
2.83174	NA	Others	Others
2.48223	0.0530214	Others	Others
2.46956	1.34876	Others	Conserved
2.96872	0.351535	Others	Conserved
2.61222	-0.596984	Others	Others
4.37067	0.510041	Others	Others
3.09696	NA	Others	Others
2.71832	-0.0803215	Others	Others
3.68989	0.162789	Others	Others
2.94973	1.90959	Others	Others
3.34664	-0.733147	Others	Others
2.66601	0.736692	Others	Others
2.92313	0.180773	Others	Others
2.53397	-0.308748	Others	Others
3.9269	0.484313	Others	Others
2.74356	-0.192974	Others	Others
4.63181	1.82286	Others	Others
2.93249	0.425803	Others	Others
5.5519	NA	Others	Others
5.5519	5.00215	PS genes	Conserved
3.92368	0.468378	Others	Others
3.5981	-0.191734	Others	Others
3.34366	NA	Others	Others
3.2858	0.542583	Others	Others
4.3115	NA	Others	Others
4.3115	1.47981	Others	Others
2.91728	-0.0932475	Others	Conserved
3.17735	0.585071	Others	Others
2.60105	0.975223	Others	Others
4.19484	NA	Others	Others
4.19484	NA	Others	Others
2.84612	NA	Others	Others
2.58714	1.28163	Others	Others
2.58171	-0.217246	Others	Others
2.55174	-0.189307	Others	Others
2.73124	-0.572651	Others	Conserved
2.73124	0.807415	Others	Others
3.97927	0.608672	Others	Others
2.56343	-3.40269	Others	Others
5.0517	1.82236	Others	Others
2.73568	NA	Others	Others
6.96104	1.59762	PS genes	Conserved
4.47088	0.604772	Others	Others
4.95327	0.910598	Others	Conserved
4.21382	0.452454	Others	Others
3.07552	NA	Others	Others
3.05671	0.506486	Others	Others
3.5484	-0.011281	Others	Others
2.69262	0.0161858	Others	Others
2.69262	0.245543	Others	Others
3.50132	0.990537	Others	Conserved
3.14364	-0.285698	Others	Others
2.6057	-0.935224	Others	Conserved
2.59949	-0.36971	Others	Others
3.32514	1.1961	Others	Others
3.32514	0.849093	Others	Others
3.48379	NA	Others	Others
3.48379	-0.579187	Others	Others
3.0305	NA	Others	Others
3.0305	1.83164	Others	Others
2.65926	-0.054161	Others	Others
2.65926	1.01858	Others	Others
3.02445	0.69641	PS genes	Conserved
3.12307	0.115232	Others	Others
2.71109	-0.196054	Others	Others
3.16949	-0.345246	Others	Others
2.55873	-0.193236	Others	Others
2.67403	0.10379	Others	Others
3.17043	0.000825593	Others	Others
3.24739	NA	Others	Others
2.84475	0.169002	Others	Others
2.84475	-0.149553	Others	Others
4.15987	0.306445	Others	Others
3.91205	0.245153	Others	Others
5.46218	2.14234	PS genes	Conserved
4.50369	5.83411	Others	Conserved
4.36161	0.779129	PS genes	Others
3.10132	0.306344	Others	Others
2.89453	0.190414	Others	Others
4.85956	0.530481	Others	Conserved
2.7809	0.0371239	Others	Conserved
2.82791	NA	Others	Others
2.82791	-0.622148	Others	Others
2.786	NA	Others	Others
3.27538	0.791683	Others	Others
5.08992	0.120274	Others	Others
2.89379	NA	Others	Others
2.95153	NA	Others	Others
2.95153	-0.203927	Others	Others
4.85727	2.22104	Others	Others
4.85727	-0.319262	Others	Others
3.53649	-0.0221786	Others	Others
3.26709	NA	Others	Others
3.26709	-0.874428	Others	Others
3.26709	0.089379	Others	Conserved
4.56646	-1.50881	Others	Others
3.07102	0.199788	Others	Others
2.58934	-0.0390163	Others	Others
5.2129	2.68558	Others	Others
3.05386	-1.52057	Others	Others
2.53011	NA	Others	Others
2.53011	0.00188872	Others	Others
5.46199	1.78135	PS genes	Conserved
2.81952	0.281303	Others	Others
2.81952	1.1961	Others	Others
2.81952	-0.639522	Others	Others
4.48309	-0.254654	Others	Others
4.96974	2.55502	Others	Others
4.96974	-0.41252	Others	Others
2.52924	NA	Others	Others
2.67512	-0.144957	Others	Others
3.19825	0.985768	Others	Others
3.62111	-0.318088	Others	Conserved
4.1093	0.335184	Others	Others
4.5617	0.799002	PS genes	Others
4.76785	-1.55154	Others	Others
4.76785	1.2174	PS genes	Conserved
3.23826	0.754487	Others	Others
2.52049	0.0505217	Others	Others
2.52049	NA	Others	Others
2.65278	-0.528482	Others	Others
4.27275	-1.4398	Others	Others
4.27275	1.36512	PS genes	Conserved
2.99298	0.757909	Others	Others
2.64413	0.175256	PS genes	Others
3.14647	0.0179273	Others	Others
3.4132	0.0417706	Others	Others
3.4132	NA	Others	Others
3.4132	-0.232676	Others	Others
2.93412	-0.750737	PS genes	Others
2.92007	-0.714643	Others	Others
2.91653	-0.106823	Others	Conserved
5.43492	0.120215	PS genes	Others
6.50137	2.70415	PS genes	Conserved
2.66579	0.156926	Others	Others
2.8436	-0.253096	Others	Others
6.88906	0.172959	Others	Conserved
3.15055	NA	Others	Others
3.15055	0.423988	Others	Others
4.37115	1.13628	Others	Others
2.97388	-0.460556	Others	Conserved
4.97331	0.830418	Others	Others
4.97331	1.14237	PS genes	Conserved
2.85427	NA	Others	Others
2.85427	-1.12332	Others	Others
5.22138	1.40611	PS genes	Conserved
4.24673	0.108369	Others	Others
4.24673	0.234333	Others	Others
7.12733	1.0052	PS genes	Conserved
4.13075	NA	Others	Others
2.71155	6.07292	Others	Others
3.79382	-0.231251	Others	Others
3.12227	0.621835	Others	Others
2.48809	-3.21482	Others	Others
2.56693	-1.71662	Others	Others
2.56992	NA	Others	Others
5.26896	0.883458	Others	Others
3.18634	-1.07795	Others	Others
2.92831	-0.657732	Others	Others
2.81292	-1.27045	Others	Others
2.81292	NA	Others	Others
3.0509	NA	Others	Others
3.0509	0.34106	Others	Others
3.43209	-0.176335	Others	Others
3.19539	0.100302	Others	Conserved
3.21489	-0.0641868	Others	Others
2.49964	NA	Others	Others
5.02652	-0.764484	Others	Others
5.02652	-0.0136171	Others	Others
3.08808	-0.567627	Others	Others
3.21308	NA	Others	Others
3.21308	0.426416	Others	Others
2.71181	-0.0874524	Others	Conserved
3.90801	-1.24853	Others	Others
2.60139	0.213329	Others	Others
2.89394	-0.248009	Others	Others
2.89394	0.792524	Others	Conserved
5.34907	-0.100098	Others	Others
5.34907	1.069	PS genes	Conserved
2.87151	0.713552	Others	Others
3.52267	0.329641	Others	Others
3.52267	-0.823155	Others	Others
3.52267	0.574607	Others	Others
3.87201	0.115001	Others	Others
3.89603	1.35362	Others	Others
2.72051	NA	Others	Others
2.72051	0.368805	Others	Others
3.24221	-0.0703631	Others	Others
3.24221	NA	Others	Others
3.03149	-0.272028	Others	Conserved
2.61301	-0.690124	Others	Conserved
2.61301	-0.690372	Others	Conserved
3.08419	-0.301536	Others	Others
3.40488	-0.296239	Others	Others
3.40488	-0.0995619	Others	Others
2.81259	-1.7053	Others	Others
3.52403	0.555862	Others	Others
2.85316	0.982096	Others	Others
2.65619	0.437996	PS genes	Others
2.65619	0.336067	Others	Others
3.08344	0.571754	Others	Others
4.76295	0.84533	Others	Others
3.1438	0.216436	Others	Others
3.11751	-0.519039	Others	Others
2.51162	1.09851	Others	Others
5.22695	-0.111717	Others	Others
2.68612	-0.212168	Others	Others
2.57516	NA	Others	Others
2.57516	-0.727456	Others	Others
3.64925	0.507679	Others	Others
5.57916	1.26494	Others	Conserved
4.96998	-0.165671	Others	Others
4.96998	-1.21405	Others	Others
3.78507	0.833496	Others	Conserved
3.78507	0.287433	Others	Others
2.70522	0.352356	Others	Others
4.44955	0.973238	Others	Conserved
2.55477	-0.300854	Others	Others
3.98987	-0.423426	Others	Others
3.98987	NA	Others	Others
3.98987	1.25733	Others	Others
2.99733	0.0984105	Others	Others
4.48334	-0.0589701	Others	Others
3.15753	2.01128	Others	Others
6.23003	2.00822	PS genes	Conserved
3.52041	-0.124409	Others	Others
3.11339	-0.141916	Others	Others
2.97737	2.86936	Others	Others
2.58825	0.341114	Others	Conserved
2.7041	-0.442654	Others	Conserved
3.6573	0.229373	Others	Others
3.6573	-0.483624	Others	Others
2.74395	1.35079	Others	Conserved
3.5042	4.8755	Others	Others
4.17189	0.39369	Others	Others
3.29839	1.45783	Others	Others
3.64368	0.61683	Others	Others
3.40422	-0.701361	Others	Others
3.35952	0.334656	Others	Others
3.07173	-0.0627144	Others	Conserved
2.72283	0.487853	Others	Others
3.73471	-0.251107	Others	Others
3.73471	0.914071	Others	Others
2.786	0.405447	Others	Others
2.94179	0.221456	PS genes	Others
5.49896	1.44376	PS genes	Conserved
5.37082	1.72999	Others	Conserved
4.73329	-0.113598	Others	Others
4.73329	0.935759	Others	Others
4.73329	0.908405	Others	Others
5.46272	2.28756	Others	Conserved
2.76938	1.60019	Others	Others
4.73704	-0.113443	Others	Others
4.73704	-0.463362	Others	Others
3.37093	0.305557	Others	Others
3.04155	0.204829	Others	Others
3.04155	0.253815	Others	Others
4.00511	3.26791	Others	Others
4.00511	-0.145807	Others	Others
2.50093	0.393295	Others	Others
3.80169	0.0950793	Others	Conserved
3.79548	1.00815	Others	Others
2.52009	-0.802706	Others	Others
2.52009	-1.0768	Others	Others
4.17445	NA	Others	Others
4.49935	-0.273892	Others	Others
3.59314	-0.20589	Others	Others
2.55702	1.81289	Others	Others
2.53476	-0.0206081	Others	Others
2.77815	0.0320883	Others	Others
2.77815	0.865102	Others	Others
3.30187	-0.104135	Others	Others
3.30187	0.894785	Others	Others
2.96307	-1.82312	Others	Others
2.96307	-0.0434892	Others	Others
2.57473	0.538472	Others	Others
2.57473	NA	Others	Others
3.40824	3.26913	Others	Others
3.40824	0.572994	Others	Others
3.40824	1.28848	PS genes	Others
3.40824	NA	Others	Others
3.43428	0.480901	Others	Others
3.81174	-0.373539	Others	Conserved
3.61026	-0.138752	Others	Others
3.71308	0.10286	Others	Others
2.95859	0.270765	Others	Others
2.95859	0.566218	Others	Others
2.85212	0.200703	Others	Others
3.2761	0.088626	Others	Others
2.98051	0.199493	Others	Others
3.1716	1.1961	Others	Others
3.1716	0.571198	Others	Others
3.27828	0.0712842	Others	Others
3.27828	0.319157	Others	Others
2.5095	0.893311	Others	Others
2.63864	0.659272	Others	Others
2.49285	-0.174296	Others	Others
3.89699	0.011017	Others	Others
6.1601	1.06983	Others	Conserved
6.1601	0.137431	Others	Others
3.28098	0.54081	Others	Conserved
3.28098	-0.409879	Others	Others
2.912	0.813882	Others	Others
5.35847	0.232308	Others	Others
3.99262	-0.0793845	Others	Others
2.66669	NA	Others	Others
2.66669	NA	Others	Others
2.92663	0.80338	Others	Others
2.99035	1.00001	Others	Others
2.74717	-0.669196	Others	Others
3.15223	-0.391477	Others	Others
2.70674	-0.00314545	Others	Others
2.86266	0.178642	Others	Others
3.28438	0.524251	Others	Others
4.27734	-2.92628	Others	Others
4.27734	NA	Others	Others
6.38142	1.04586	Others	Others
6.38142	1.60469	Others	Others
3.97283	1.44526	Others	Others
3.97283	-0.277901	Others	Others
2.79751	-0.164142	Others	Others
2.91386	-0.24307	Others	Others
2.91386	0.212159	Others	Others
2.83282	NA	Others	Others
3.79095	0.137054	Others	Others
3.18358	0.346324	Others	Others
3.18358	0.473745	Others	Others
5.48485	1.33502	Others	Others
5.48485	NA	Others	Others
4.52327	0.242698	Others	Conserved
4.52327	NA	Others	Others
4.52327	-0.829242	Others	Others
2.84026	0.290183	Others	Others
4.20515	0.0645034	Others	Others
3.81788	0.561657	Others	Others
3.03816	0.133591	Others	Others
2.79305	0.0632244	Others	Others
2.79305	0.454362	Others	Others
7.17435	0.276437	Others	Others
7.17435	0.845454	Others	Others
2.56665	0.215899	Others	Others
5.01991	0.126744	Others	Others
2.73913	0.458704	Others	Others
3.84384	0.547655	Others	Others
2.69669	0.53791	Others	Others
2.71265	-0.0955709	Others	Conserved
2.71265	NA	Others	Others
4.33226	-0.323844	Others	Others
2.91768	0.176908	Others	Others
2.75736	-0.122657	Others	Others
2.75736	NA	Others	Others
3.15761	0.016179	Others	Others
5.94158	0.349147	Others	Conserved
3.27349	1.59821	Others	Conserved
2.71133	NA	Others	Others
2.68012	1.1961	Others	Others
2.80816	-0.544943	Others	Others
2.63716	0.102783	Others	Others
5.60309	3.45089	Others	Others
5.60309	2.69549	Others	Others
4.03961	0.00749363	Others	Others
3.11245	-0.383321	Others	Others
3.62108	NA	Others	Others
3.5333	0.566469	PS genes	Others
2.84556	0.162275	PS genes	Others
3.67531	-0.46479	Others	Conserved
3.67531	0.393847	Others	Others
2.72281	-0.0346664	Others	Others
2.93326	2.85892	Others	Others
2.93326	NA	Others	Others
3.19413	0.261212	Others	Others
3.19413	NA	Others	Others
3.45323	-0.176053	Others	Others
3.33397	0.968584	Others	Conserved
2.90741	NA	Others	Others
3.42383	0.421436	Others	Others
2.59997	NA	Others	Others
2.59997	-0.796069	Others	Others
2.51758	NA	Others	Others
2.51758	-3.7965	Others	Others
3.99051	-0.0171677	Others	Others
2.44115	1.52845	Others	Others
2.92724	0.632644	Others	Others
3.29402	0.0371136	Others	Others
3.64828	0.659785	Others	Others
3.64828	-0.727456	Others	Others
3.5878	-0.939446	Others	Others
3.2736	0.234333	Others	Others
3.18513	0.854583	Others	Others
3.44542	0.58192	Others	Others
4.80102	-0.60328	Others	Conserved
3.65125	0.0880292	Others	Others
2.55682	-0.283637	Others	Others
2.97785	0.219237	Others	Others
4.05643	0.152912	Others	Others
2.55444	0.817012	Others	Others
2.55444	-0.0454442	Others	Conserved
3.1698	0.899985	Others	Others
3.1698	0.341411	Others	Others
3.80304	0.701063	Others	Others
3.80304	4.90502	Others	Others
4.06934	1.84148	Others	Others
3.22444	-0.386071	Others	Others
3.27808	NA	Others	Others
2.59365	-0.381217	Others	Others
4.28898	3.55816	Others	Others
4.28898	0.34593	Others	Others
2.84238	0.745829	Others	Others
2.84238	NA	Others	Others
2.85078	-0.727455	Others	Others
3.62184	-0.0639022	Others	Others
3.368	7.46345	Others	Conserved
6.12555	2.63423	PS genes	Conserved
2.86001	0.532077	Others	Others
3.63293	0.420492	Others	Others
2.59828	0.329712	Others	Others
3.06748	-0.727456	Others	Others
3.50322	NA	Others	Others
3.50322	-0.690033	Others	Others
3.55796	0.301167	Others	Others
2.92562	-0.111779	Others	Others
2.69747	-0.591159	Others	Others
2.94633	0.54403	Others	Others
3.40143	0.254328	Others	Others
3.18344	0.396389	Others	Others
2.52795	-0.119155	Others	Others
2.52795	-0.350146	Others	Others
3.95269	-3.46424	Others	Others
3.95269	0.240514	Others	Others
4.4544	-0.142104	Others	Conserved
4.02868	0.678579	Others	Others
2.91194	0.155784	Others	Others
3.26619	0.400781	Others	Others
5.62216	1.39271	Others	Others
2.94314	0.463989	Others	Others
2.7725	-0.682337	Others	Others
4.68251	-0.0856049	Others	Others
3.10947	0.170708	Others	Others
3.10947	-1.16743	Others	Conserved
3.14697	-0.143103	Others	Others
3.79689	NA	Others	Conserved
2.61665	-0.000347676	Others	Others
3.29267	-0.544421	Others	Others
4.06376	0.736059	Others	Others
4.41767	0.250879	Others	Others
2.46119	-0.972815	Others	Others
2.64792	-0.132175	Others	Others
2.64792	-0.666877	Others	Others
2.56959	-0.096777	Others	Others
4.72044	1.60511	PS genes	Others
2.85456	0.0786975	Others	Others
2.85456	0.82066	Others	Others
4.40455	NA	Others	Others
2.93177	-1.07149	Others	Others
2.93177	0.311124	Others	Others
3.08483	NA	Others	Others
3.07382	0.400552	Others	Others
3.07382	0.89472	Others	Conserved
3.03945	1.48048	Others	Others
3.03945	-0.247092	Others	Others
2.87814	0.120573	Others	Others
5.8572	NA	Others	Others
5.8572	0.867115	PS genes	Conserved
2.82902	1.80041	Others	Others
2.50122	0.592159	Others	Others
2.71747	-1.3018	Others	Others
2.71747	NA	Others	Others
3.01347	-0.00379217	Others	Others

## Sheet: Figure 5d-f
input data	https://github.com/rensabella/GLK-project/tree/main/data/nucleotide_diversity_data
code to generate figure 5d-f	https://github.com/rensabella/GLK-project/blob/main/bin/Nucleotide_diversity/nucleotide_deverity.R

## Sheet: Figure 7
	cobinding DAP-seq TF
GLK target gene	ABI3VP1_FUS3	ABI3VP1_VRN1	AP2EREBP_ABR1	AP2EREBP_AT1G01250	AP2EREBP_AT1G12630	AP2EREBP_At1g19210	AP2EREBP_At1g22810	AP2EREBP_At1g36060	AP2EREBP_AT1G71450	AP2EREBP_AT1G77200	AP2EREBP_At2g33710	AP2EREBP_At4g16750	AP2EREBP_AT4G18450	AP2EREBP_At4g31060	AP2EREBP_At4g32800	AP2EREBP_At5g65130	AP2EREBP_CBF1	AP2EREBP_CBF2	AP2EREBP_CBF3	AP2EREBP_CBF4	AP2EREBP_CEJ1	AP2EREBP_CRF10	AP2EREBP_DDF1	AP2EREBP_DDF2	AP2EREBP_DEAR2	AP2EREBP_DEAR3	AP2EREBP_DEAR5	AP2EREBP_DREB19	AP2EREBP_ERF105	AP2EREBP_ERF10	AP2EREBP_ERF115	AP2EREBP_ERF11	AP2EREBP_ERF15	AP2EREBP_ERF38	AP2EREBP_ERF3	AP2EREBP_ERF4	AP2EREBP_ERF7	AP2EREBP_ERF8	AP2EREBP_ESE1	AP2EREBP_ESE3	AP2EREBP_Rap210	AP2EREBP_RAP211	AP2EREBP_RAP212	AP2EREBP_RAP21	AP2EREBP_RAP26	AP2EREBP_RRTF1	AP2EREBP_TINY	ARF_ARF2	ARF_ecoli_MP
AT3G48140	1	0	0	0	0	0	0	0	0	0	0	0	0	0	0	0	0	0	0	0	0	0	0	0	0	0	0	0	0	0	0	0	0	0	0	0	0	0	0	0	0	0	0	0	0	0	0	0	0
AT5G58070	1	0	0	0	0	0	0	0	0	0	0	0	0	0	0	0	0	0	0	0	0	0	0	0	0	0	0	0	0	0	0	0	0	0	0	0	0	0	0	0	0	0	0	0	0	0	0	0	0
AT1G25440	1	0	0	0	0	0	0	0	0	0	0	0	0	0	0	0	0	0	0	0	0	0	0	0	0	0	0	0	0	0	0	0	0	0	0	0	0	0	0	0	0	0	0	0	0	0	0	0	0
AT3G59400	1	0	0	0	0	0	0	0	0	0	0	0	0	0	0	0	0	0	0	0	0	0	0	0	0	0	0	0	0	0	0	0	0	0	0	0	0	0	0	0	0	0	0	0	0	0	0	0	0
AT3G50770	1	0	0	0	0	0	0	0	0	0	0	0	0	0	0	0	0	0	0	0	0	0	0	0	0	0	0	0	0	0	0	0	0	0	0	0	0	0	0	0	0	0	0	0	0	0	0	0	0
AT2G34420	1	0	0	0	0	0	0	0	0	0	0	0	0	0	0	0	0	0	0	0	0	0	0	0	0	0	0	0	0	0	0	0	0	0	0	0	0	0	0	0	0	0	0	0	0	0	0	0	0
AT2G20670	1	0	0	0	0	0	0	0	0	0	0	0	0	0	0	0	0	0	0	0	0	0	0	0	0	0	0	0	0	0	0	0	0	0	0	0	0	0	0	0	0	0	0	0	0	0	0	0	0
AT5G39530	1	0	0	0	0	0	0	0	0	0	0	0	0	0	0	0	0	0	0	0	0	0	0	0	0	0	0	0	0	0	0	0	0	0	0	0	0	0	0	0	0	0	0	0	0	0	0	0	0
AT1G74670	0	1	0	0	0	0	0	0	0	0	0	0	0	0	0	0	0	0	0	0	0	0	0	0	0	0	0	0	0	0	0	0	0	0	0	0	0	0	0	0	0	0	0	0	0	0	0	0	0
AT4G09010	0	0	1	0	0	0	0	0	0	0	0	0	0	0	0	0	0	0	0	0	0	0	0	0	0	0	0	0	0	0	0	0	0	0	0	0	0	0	0	0	0	0	0	0	0	0	0	0	0
AT3G16140	0	0	0	1	0	1	0	0	0	1	0	1	1	1	0	0	0	0	0	0	0	1	1	0	0	0	0	0	1	1	1	1	1	1	0	1	1	1	1	1	1	0	1	1	0	1	1	0	0
AT3G50820	0	0	0	1	0	0	0	0	0	0	0	1	0	0	0	0	0	0	0	0	0	0	1	0	0	0	0	0	0	1	1	0	1	1	0	0	0	0	1	0	0	0	0	1	0	1	1	0	0
AT1G76160	0	0	0	0	1	1	1	1	0	1	1	0	1	0	1	1	0	1	0	1	1	1	0	0	0	1	1	0	1	0	0	0	0	0	1	0	0	0	0	0	0	1	0	0	1	0	0	1	0
AT2G24790	0	0	0	0	0	1	0	0	0	0	1	0	1	0	0	1	0	1	0	0	1	0	0	0	0	0	0	0	0	0	0	0	0	0	1	0	0	0	0	0	0	1	0	0	0	0	0	1	0
AT2G41870	0	0	0	0	0	1	0	0	0	1	1	0	1	0	0	1	0	1	0	1	1	1	0	0	0	0	0	0	0	0	0	0	0	0	0	0	0	0	0	0	0	1	0	0	0	0	0	0	0
AT5G44130	0	0	0	0	0	1	0	0	0	0	1	0	1	0	0	1	0	1	0	0	1	0	0	0	0	0	0	1	0	0	0	0	0	0	1	0	0	0	0	0	0	1	0	0	0	0	0	0	0
AT5G15970	0	0	0	0	0	1	0	0	0	1	1	0	1	0	0	0	0	1	1	1	1	1	0	1	1	0	0	0	1	0	0	0	0	0	1	0	0	0	0	0	0	1	0	0	0	0	0	0	0
AT3G08920	0	0	0	0	0	1	1	1	0	1	1	0	1	0	0	0	0	1	0	0	0	1	1	0	0	0	0	0	0	0	0	0	0	0	1	0	0	1	0	0	1	1	1	0	0	0	0	0	0
AT4G21570	0	0	0	0	0	1	0	0	0	1	0	0	0	0	0	0	0	1	0	1	1	1	0	0	0	0	0	0	1	0	0	0	0	0	0	0	0	0	0	0	0	1	0	0	0	0	0	0	0
AT4G09650	0	0	0	0	0	0	1	1	1	1	0	0	1	0	0	0	1	0	0	0	0	1	0	0	0	1	0	1	0	0	0	0	0	0	0	0	0	0	0	0	0	0	0	0	1	0	0	0	0
AT2G35880	0	0	0	0	0	0	1	0	0	1	0	0	1	0	0	0	0	0	0	0	0	1	1	0	0	0	0	0	0	0	1	0	0	1	0	0	0	1	0	0	0	0	0	0	1	0	0	0	0
AT1G76100	0	0	0	0	0	0	1	1	0	0	0	0	1	0	0	0	0	0	0	0	0	1	0	0	0	1	0	0	0	0	0	0	0	0	0	0	0	0	0	0	0	0	0	0	0	0	0	0	0
AT1G74470	0	0	0	0	0	0	1	0	0	0	0	0	0	0	0	0	0	0	0	0	0	1	0	0	0	0	0	0	0	0	0	0	0	0	0	0	0	0	0	0	0	0	0	0	0	0	0	0	0
AT1G78850	0	0	0	0	0	0	1	0	0	0	0	0	0	0	0	0	0	0	0	0	1	1	0	0	0	1	1	1	0	0	0	0	0	0	0	0	0	0	0	0	0	0	0	0	0	0	0	0	0
AT1G52230	0	0	0	0	0	0	0	0	0	1	0	1	1	0	0	0	0	0	0	0	0	0	1	0	0	0	0	0	0	0	0	0	1	1	0	0	1	0	1	0	0	0	0	1	0	0	0	0	0
AT1G21500	0	0	0	0	0	0	0	0	0	1	0	0	1	0	0	0	0	0	0	0	0	0	1	0	0	0	0	0	0	0	0	0	1	1	0	0	1	1	0	0	0	0	0	0	0	0	0	0	0
AT5G59080	0	0	0	0	0	0	0	0	0	1	0	0	0	0	0	0	0	1	0	1	1	1	0	0	0	0	0	0	0	0	0	0	0	0	0	0	0	0	0	0	0	0	0	0	0	0	0	0	0
AT3G16000	0	0	0	0	0	0	0	0	0	0	1	0	1	0	0	1	0	0	0	0	0	1	0	0	0	0	0	0	0	0	0	0	0	0	1	0	0	0	0	0	0	0	0	0	0	0	0	0	0
AT3G49140	0	0	0	0	0	0	0	0	0	0	0	0	1	0	0	0	0	1	0	0	1	1	0	0	0	0	0	0	1	0	0	0	0	0	0	0	0	0	0	0	0	1	0	0	0	0	0	0	0
AT1G03930	0	0	0	0	0	0	0	0	0	0	0	0	1	0	0	0	0	0	0	0	0	1	0	0	0	0	0	0	0	0	0	0	0	0	0	0	0	0	0	0	0	0	0	0	0	0	0	0	0
AT2G40880	0	0	0	0	0	0	0	0	0	0	0	0	1	0	0	0	0	1	1	1	1	1	0	1	0	0	0	0	0	0	0	0	0	0	0	0	0	0	0	0	0	0	0	0	0	0	0	0	0
AT2G42530	0	0	0	0	0	0	0	0	0	0	0	0	0	0	0	0	0	1	1	1	1	0	0	0	0	0	0	0	0	0	0	0	0	0	0	0	0	0	0	0	0	0	0	0	0	0	0	0	0
AT3G28220	0	0	0	0	0	0	0	0	0	0	0	0	0	0	0	0	0	0	0	0	1	0	0	0	0	0	0	0	0	0	0	0	0	0	0	0	0	0	0	0	0	0	0	0	0	0	0	0	0
AT2G24150	0	0	0	0	0	0	0	0	0	0	0	0	0	0	0	0	0	0	0	0	0	1	0	0	0	0	0	0	0	0	0	0	0	0	0	0	0	0	0	0	1	0	0	0	0	0	0	0	0
AT5G01530	0	0	0	0	0	0	0	0	0	0	0	0	0	0	0	0	0	0	0	0	0	1	0	0	0	0	0	0	0	0	0	0	0	0	0	0	0	0	0	0	0	0	0	0	0	0	0	0	0
AT5G08050	0	0	0	0	0	0	0	0	0	0	0	0	0	0	0	0	0	0	0	0	0	0	0	0	0	0	0	0	0	0	0	0	0	1	0	0	0	1	0	0	0	0	0	1	0	0	0	0	0
AT4G13495	0	0	0	0	0	0	0	0	0	0	0	0	0	0	0	0	0	0	0	0	0	0	0	0	0	0	0	0	0	0	0	0	0	1	0	0	0	0	0	0	0	0	0	0	0	0	0	0	0
AT4G21180	0	0	0	0	0	0	0	0	0	0	0	0	0	0	0	0	0	0	0	0	0	0	0	0	0	0	0	0	0	0	0	0	0	0	0	0	0	1	0	0	0	0	0	0	0	0	0	0	0
AT1G03600	0	0	0	0	0	0	0	0	0	0	0	0	0	0	0	0	0	0	0	0	0	0	0	0	0	0	0	0	0	0	0	0	0	0	0	0	0	0	0	0	0	0	0	0	0	0	0	0	1
AT1G68190	0	0	0	0	0	0	0	0	0	0	0	0	0	0	0	0	0	0	0	0	0	0	0	0	0	0	0	0	0	0	0	0	0	0	0	0	0	0	0	0	0	0	0	0	0	0	0	0	1
AT1G29670	0	0	0	0	0	0	0	0	0	0	0	0	0	0	0	0	0	0	0	0	0	0	0	0	0	0	0	0	0	0	0	0	0	0	0	0	0	0	0	0	0	0	0	0	0	0	0	0	1
AT5G66580	0	0	0	0	0	0	0	0	0	0	0	0	0	0	0	0	0	0	0	0	0	0	0	0	0	0	0	0	0	0	0	0	0	0	0	0	0	0	0	0	0	0	0	0	0	0	0	0	0
AT3G25717	0	0	0	0	0	0	0	0	0	0	0	0	0	0	0	0	0	0	0	0	0	0	0	0	0	0	0	0	0	0	0	0	0	0	0	0	0	0	0	0	0	0	0	0	0	0	0	0	0
AT5G23060	0	0	0	0	0	0	0	0	0	0	0	0	0	0	0	0	0	0	0	0	0	0	0	0	0	0	0	0	0	0	0	0	0	0	0	0	0	0	0	0	0	0	0	0	0	0	0	0	0
AT3G47470	0	0	0	0	0	0	0	0	0	0	0	0	0	0	0	0	0	0	0	0	0	0	0	0	0	0	0	0	0	0	0	0	0	0	0	0	0	0	0	0	0	0	0	0	0	0	0	0	0
AT5G64620	0	0	0	0	0	0	0	0	0	0	0	0	0	0	0	0	0	0	0	0	0	0	0	0	0	0	0	0	0	0	0	0	0	0	0	0	0	0	0	0	0	0	0	0	0	0	0	0	0
AT5G65390	0	0	0	0	0	0	0	0	0	0	0	0	0	0	0	0	0	0	0	0	0	0	0	0	0	0	0	0	0	0	0	0	0	0	0	0	0	0	0	0	0	0	0	0	0	0	0	0	0
AT1G31330	0	0	0	0	0	0	0	0	0	0	0	0	0	0	0	0	0	0	0	0	0	0	0	0	0	0	0	0	0	0	0	0	0	0	0	0	0	0	0	0	0	0	0	0	0	0	0	0	0
AT5G24930	0	0	0	0	0	0	0	0	0	0	0	0	0	0	0	0	0	0	0	0	0	0	0	0	0	0	0	0	0	0	0	0	0	0	0	0	0	0	0	0	0	0	0	0	0	0	0	0	0
AT1G67740	0	0	0	0	0	0	0	0	0	0	0	0	0	0	0	0	0	0	0	0	0	0	0	0	0	0	0	0	0	0	0	0	0	0	0	0	0	0	0	0	0	0	0	0	0	0	0	0	0
AT3G50685	0	0	0	0	0	0	0	0	0	0	0	0	0	0	0	0	0	0	0	0	0	0	0	0	0	0	0	0	0	0	0	0	0	0	0	0	0	0	0	0	0	0	0	0	0	0	0	0	0
AT3G61470	0	0	0	0	0	0	0	0	0	0	0	0	0	0	0	0	0	0	0	0	0	0	0	0	0	0	0	0	0	0	0	0	0	0	0	0	0	0	0	0	0	0	0	0	0	0	0	0	0
AT2G33180	0	0	0	0	0	0	0	0	0	0	0	0	0	0	0	0	0	0	0	0	0	0	0	0	0	0	0	0	0	0	0	0	0	0	0	0	0	0	0	0	0	0	0	0	0	0	0	0	0
AT3G27690	0	0	0	0	0	0	0	0	0	0	0	0	0	0	0	0	0	0	0	0	0	0	0	0	0	0	0	0	0	0	0	0	0	0	0	0	0	0	0	0	0	0	0	0	0	0	0	0	0
AT1G03870	0	0	0	0	0	0	0	0	0	0	0	0	0	0	0	0	0	0	0	0	0	0	0	0	0	0	0	0	0	0	0	0	0	0	0	0	0	0	0	0	0	0	0	0	0	0	0	0	0
AT1G68520	0	0	0	0	0	0	0	0	0	0	0	0	0	0	0	0	0	0	0	0	0	0	0	0	0	0	0	0	0	0	0	0	0	0	0	0	0	0	0	0	0	0	0	0	0	0	0	0	0
AT2G34430	0	0	0	0	0	0	0	0	0	0	0	0	0	0	0	0	0	0	0	0	0	0	0	0	0	0	0	0	0	0	0	0	0	0	0	0	0	0	0	0	0	0	0	0	0	0	0	0	0
AT4G27440	0	0	0	0	0	0	0	0	0	0	0	0	0	0	0	0	0	0	0	0	0	0	0	0	0	0	0	0	0	0	0	0	0	0	0	0	0	0	0	0	0	0	0	0	0	0	0	0	0
AT3G29320	0	0	0	0	0	0	0	0	0	0	0	0	0	0	0	0	0	0	0	0	0	0	0	0	0	0	0	0	0	0	0	0	0	0	0	0	0	0	0	0	0	0	0	0	0	0	0	0	0
AT3G21055	0	0	0	0	0	0	0	0	0	0	0	0	0	0	0	0	0	0	0	0	0	0	0	0	0	0	0	0	0	0	0	0	0	0	0	0	0	0	0	0	0	0	0	0	0	0	0	0	0
AT2G47450	0	0	0	0	0	0	0	0	0	0	0	0	0	0	0	0	0	0	0	0	0	0	0	0	0	0	0	0	0	0	0	0	0	0	0	0	0	0	0	0	0	0	0	0	0	0	0	0	0
AT4G05180	0	0	0	0	0	0	0	0	0	0	0	0	0	0	0	0	0	0	0	0	0	0	0	0	0	0	0	0	0	0	0	0	0	0	0	0	0	0	0	0	0	0	0	0	0	0	0	0	0
AT3G58120	0	0	0	0	0	0	0	0	0	0	0	0	0	0	0	0	0	0	0	0	0	0	0	0	0	0	0	0	0	0	0	0	0	0	0	0	0	0	0	0	0	0	0	0	0	0	0	0	0
AT2G34620	0	0	0	0	0	0	0	0	0	0	0	0	0	0	0	0	0	0	0	0	0	0	0	0	0	0	0	0	0	0	0	0	0	0	0	0	0	0	0	0	0	0	0	0	0	0	0	0	0
AT4G22570	0	0	0	0	0	0	0	0	0	0	0	0	0	0	0	0	0	0	0	0	0	0	0	0	0	0	0	0	0	0	0	0	0	0	0	0	0	0	0	0	0	0	0	0	0	0	0	0	0
AT4G28750	0	0	0	0	0	0	0	0	0	0	0	0	0	0	0	0	0	0	0	0	0	0	0	0	0	0	0	0	0	0	0	0	0	0	0	0	0	0	0	0	0	0	0	0	0	0	0	0	0
AT1G10360	0	0	0	0	0	0	0	0	0	0	0	0	0	0	0	0	0	0	0	0	0	0	0	0	0	0	0	0	0	0	0	0	0	0	0	0	0	0	0	0	0	0	0	0	0	0	0	0	0
AT1G60950	0	0	0	0	0	0	0	0	0	0	0	0	0	0	0	0	0	0	0	0	0	0	0	0	0	0	0	0	0	0	0	0	0	0	0	0	0	0	0	0	0	0	0	0	0	0	0	0	0
AT4G01050	0	0	0	0	0	0	0	0	0	0	0	0	0	0	0	0	0	0	0	0	0	0	0	0	0	0	0	0	0	0	0	0	0	0	0	0	0	0	0	0	0	0	0	0	0	0	0	0	0
AT1G79040	0	0	0	0	0	0	0	0	0	0	0	0	0	0	0	0	0	0	0	0	0	0	0	0	0	0	0	0	0	0	0	0	0	0	0	0	0	0	0	0	0	0	0	0	0	0	0	0	0
AT2G30570	0	0	0	0	0	0	0	0	0	0	0	0	0	0	0	0	0	0	0	0	0	0	0	0	0	0	0	0	0	0	0	0	0	0	0	0	0	0	0	0	0	0	0	0	0	0	0	0	0
AT1G58290	0	0	0	0	0	0	0	0	0	0	0	0	0	0	0	0	0	0	0	0	0	0	0	0	0	0	0	0	0	0	0	0	0	0	0	0	0	0	0	0	0	0	0	0	0	0	0	0	0
AT5G66570	0	0	0	0	0	0	0	0	0	0	0	0	0	0	0	0	0	0	0	0	0	0	0	0	0	0	0	0	0	0	0	0	0	0	0	0	0	0	0	0	0	0	0	0	0	0	0	0	0
AT2G47400	0	0	0	0	0	0	0	0	0	0	0	0	0	0	0	0	0	0	0	0	0	0	0	0	0	0	0	0	0	0	0	0	0	0	0	0	0	0	0	0	0	0	0	0	0	0	0	0	0
AT3G46780	0	0	0	0	0	0	0	0	0	0	0	0	0	0	0	0	0	0	0	0	0	0	0	0	0	0	0	0	0	0	0	0	0	0	0	0	0	0	0	0	0	0	0	0	0	0	0	0	0
AT1G15820	0	0	0	0	0	0	0	0	0	0	0	0	0	0	0	0	0	0	0	0	0	0	0	0	0	0	0	0	0	0	0	0	0	0	0	0	0	0	0	0	0	0	0	0	0	0	0	0	0
AT1G20340	0	0	0	0	0	0	0	0	0	0	0	0	0	0	0	0	0	0	0	0	0	0	0	0	0	0	0	0	0	0	0	0	0	0	0	0	0	0	0	0	0	0	0	0	0	0	0	0	0
AT1G29920	0	0	0	0	0	0	0	0	0	0	0	0	0	0	0	0	0	0	0	0	0	0	0	0	0	0	0	0	0	0	0	0	0	0	0	0	0	0	0	0	0	0	0	0	0	0	0	0	0
AT2G42220	0	0	0	0	0	0	0	0	0	0	0	0	0	0	0	0	0	0	0	0	0	0	0	0	0	0	0	0	0	0	0	0	0	0	0	0	0	0	0	0	0	0	0	0	0	0	0	0	0
AT2G15960	0	0	0	0	0	0	0	0	0	0	0	0	0	0	0	0	0	0	0	0	0	0	0	0	0	0	0	0	0	0	0	0	0	0	0	0	0	0	0	0	0	0	0	0	0	0	0	0	0
AT5G19940	0	0	0	0	0	0	0	0	0	0	0	0	0	0	0	0	0	0	0	0	0	0	0	0	0	0	0	0	0	0	0	0	0	0	0	0	0	0	0	0	0	0	0	0	0	0	0	0	0
AT2G05070	0	0	0	0	0	0	0	0	0	0	0	0	0	0	0	0	0	0	0	0	0	0	0	0	0	0	0	0	0	0	0	0	0	0	0	0	0	0	0	0	0	0	0	0	0	0	0	0	0
AT2G06520	0	0	0	0	0	0	0	0	0	0	0	0	0	0	0	0	0	0	0	0	0	0	0	0	0	0	0	0	0	0	0	0	0	0	0	0	0	0	0	0	0	0	0	0	0	0	0	0	0
AT4G00490	0	0	0	0	0	0	0	0	0	0	0	0	0	0	0	0	0	0	0	0	0	0	0	0	0	0	0	0	0	0	0	0	0	0	0	0	0	0	0	0	0	0	0	0	0	0	0	0	0
AT1G29930	0	0	0	0	0	0	0	0	0	0	0	0	0	0	0	0	0	0	0	0	0	0	0	0	0	0	0	0	0	0	0	0	0	0	0	0	0	0	0	0	0	0	0	0	0	0	0	0	0
AT2G35260	0	0	0	0	0	0	0	0	0	0	0	0	0	0	0	0	0	0	0	0	0	0	0	0	0	0	0	0	0	0	0	0	0	0	0	0	0	0	0	0	0	0	0	0	0	0	0	0	0
AT4G23650	0	0	0	0	0	0	0	0	0	0	0	0	0	0	0	0	0	0	0	0	0	0	0	0	0	0	0	0	0	0	0	0	0	0	0	0	0	0	0	0	0	0	0	0	0	0	0	0	0
AT5G48490	0	0	0	0	0	0	0	0	0	0	0	0	0	0	0	0	0	0	0	0	0	0	0	0	0	0	0	0	0	0	0	0	0	0	0	0	0	0	0	0	0	0	0	0	0	0	0	0	0
AT1G04240	0	0	0	0	0	0	0	0	0	0	0	0	0	0	0	0	0	0	0	0	0	0	0	0	0	0	0	0	0	0	0	0	0	0	0	0	0	0	0	0	0	0	0	0	0	0	0	0	0
AT4G12800	0	0	0	0	0	0	0	0	0	0	0	0	0	0	0	0	0	0	0	0	0	0	0	0	0	0	0	0	0	0	0	0	0	0	0	0	0	0	0	0	0	0	0	0	0	0	0	0	0
AT3G02380	0	0	0	0	0	0	0	0	0	0	0	0	0	0	0	0	0	0	0	0	0	0	0	0	0	0	0	0	0	0	0	0	0	0	0	0	0	0	0	0	0	0	0	0	0	0	0	0	0
AT1G30380	0	0	0	0	0	0	0	0	0	0	0	0	0	0	0	0	0	0	0	0	0	0	0	0	0	0	0	0	0	0	0	0	0	0	0	0	0	0	0	0	0	0	0	0	0	0	0	0	0
AT4G15560	0	0	0	0	0	0	0	0	0	0	0	0	0	0	0	0	0	0	0	0	0	0	0	0	0	0	0	0	0	0	0	0	0	0	0	0	0	0	0	0	0	0	0	0	0	0	0	0	0
AT1G55670	0	0	0	0	0	0	0	0	0	0	0	0	0	0	0	0	0	0	0	0	0	0	0	0	0	0	0	0	0	0	0	0	0	0	0	0	0	0	0	0	0	0	0	0	0	0	0	0	0
AT1G73870	0	0	0	0	0	0	0	0	0	0	0	0	0	0	0	0	0	0	0	0	0	0	0	0	0	0	0	0	0	0	0	0	0	0	0	0	0	0	0	0	0	0	0	0	0	0	0	0	0
AT5G02760	0	0	0	0	0	0	0	0	0	0	0	0	0	0	0	0	0	0	0	0	0	0	0	0	0	0	0	0	0	0	0	0	0	0	0	0	0	0	0	0	0	0	0	0	0	0	0	0	0
AT4G13575	0	0	0	0	0	0	0	0	0	0	0	0	0	0	0	0	0	0	0	0	0	0	0	0	0	0	0	0	0	0	0	0	0	0	0	0	0	0	0	0	0	0	0	0	0	0	0	0	0
AT2G05100	0	0	0	0	0	0	0	0	0	0	0	0	0	0	0	0	0	0	0	0	0	0	0	0	0	0	0	0	0	0	0	0	0	0	0	0	0	0	0	0	0	0	0	0	0	0	0	0	0
AT5G11420	0	0	0	0	0	0	0	0	0	0	0	0	0	0	0	0	0	0	0	0	0	0	0	0	0	0	0	0	0	0	0	0	0	0	0	0	0	0	0	0	0	0	0	0	0	0	0	0	0
AT2G30930	0	0	0	0	0	0	0	0	0	0	0	0	0	0	0	0	0	0	0	0	0	0	0	0	0	0	0	0	0	0	0	0	0	0	0	0	0	0	0	0	0	0	0	0	0	0	0	0	0
AT4G02770	0	0	0	0	0	0	0	0	0	0	0	0	0	0	0	0	0	0	0	0	0	0	0	0	0	0	0	0	0	0	0	0	0	0	0	0	0	0	0	0	0	0	0	0	0	0	0	0	0
AT4G32800	0	0	0	0	0	0	0	0	0	0	0	0	0	0	0	0	0	0	0	0	0	0	0	0	0	0	0	0	0	0	0	0	0	0	0	0	0	0	0	0	0	0	0	0	0	0	0	0	0
AT4G27700	0	0	0	0	0	0	0	0	0	0	0	0	0	0	0	0	0	0	0	0	0	0	0	0	0	0	0	0	0	0	0	0	0	0	0	0	0	0	0	0	0	0	0	0	0	0	0	0	0
AT3G17390	0	0	0	0	0	0	0	0	0	0	0	0	0	0	0	0	0	0	0	0	0	0	0	0	0	0	0	0	0	0	0	0	0	0	0	0	0	0	0	0	0	0	0	0	0	0	0	0	0
AT1G29910	0	0	0	0	0	0	0	0	0	0	0	0	0	0	0	0	0	0	0	0	0	0	0	0	0	0	0	0	0	0	0	0	0	0	0	0	0	0	0	0	0	0	0	0	0	0	0	0	0
AT1G80130	0	0	0	0	0	0	0	0	0	0	0	0	0	0	0	0	0	0	0	0	0	0	0	0	0	0	0	0	0	0	0	0	0	0	0	0	0	0	0	0	0	0	0	0	0	0	0	0	0
AT5G35490	0	0	0	0	0	0	0	0	0	0	0	0	0	0	0	0	0	0	0	0	0	0	0	0	0	0	0	0	0	0	0	0	0	0	0	0	0	0	0	0	0	0	0	0	0	0	0	0	0
AT5G35480	0	0	0	0	0	0	0	0	0	0	0	0	0	0	0	0	0	0	0	0	0	0	0	0	0	0	0	0	0	0	0	0	0	0	0	0	0	0	0	0	0	0	0	0	0	0	0	0	0
AT5G54270	0	0	0	0	0	0	0	0	0	0	0	0	0	0	0	0	0	0	0	0	0	0	0	0	0	0	0	0	0	0	0	0	0	0	0	0	0	0	0	0	0	0	0	0	0	0	0	0	0
AT3G16240	0	0	0	0	0	0	0	0	0	0	0	0	0	0	0	0	0	0	0	0	0	0	0	0	0	0	0	0	0	0	0	0	0	0	0	0	0	0	0	0	0	0	0	0	0	0	0	0	0
AT4G23890	0	0	0	0	0	0	0	0	0	0	0	0	0	0	0	0	0	0	0	0	0	0	0	0	0	0	0	0	0	0	0	0	0	0	0	0	0	0	0	0	0	0	0	0	0	0	0	0	0
AT5G19190	0	0	0	0	0	0	0	0	0	0	0	0	0	0	0	0	0	0	0	0	0	0	0	0	0	0	0	0	0	0	0	0	0	0	0	0	0	0	0	0	0	0	0	0	0	0	0	0	0
AT1G08380	0	0	0	0	0	0	0	0	0	0	0	0	0	0	0	0	0	0	0	0	0	0	0	0	0	0	0	0	0	0	0	0	0	0	0	0	0	0	0	0	0	0	0	0	0	0	0	0	0
AT4G34760	0	0	0	0	0	0	0	0	0	0	0	0	0	0	0	0	0	0	0	0	0	0	0	0	0	0	0	0	0	0	0	0	0	0	0	0	0	0	0	0	0	0	0	0	0	0	0	0	0
AT1G33720	1	0	0	0	0	0	0	0	0	0	0	0	0	0	0	0	0	0	1	1	1	0	0	1	0	0	0	0	0	0	0	0	0	0	0	0	0	0	0	0	0	0	0	0	0	0	0	0	1
AT1G66190	1	0	0	0	0	0	0	0	0	0	0	0	0	0	0	0	0	0	0	0	0	0	0	0	0	0	0	0	0	0	0	0	0	0	0	0	0	0	0	0	0	0	0	0	0	0	0	0	0
AT1G27440	1	0	0	0	0	0	0	0	0	0	0	0	0	0	0	0	0	0	0	0	0	0	0	0	0	0	0	0	0	0	0	0	0	0	0	0	0	0	0	0	0	0	0	0	0	0	0	0	0
AT5G41740	1	0	0	0	0	0	0	0	0	0	0	0	0	0	0	0	0	0	0	0	0	0	0	0	0	0	0	0	0	0	0	0	0	0	0	0	0	0	0	0	0	0	0	0	0	0	0	0	0
AT4G09560	1	0	0	0	0	0	0	0	0	0	0	0	0	0	0	0	0	0	0	0	0	0	0	0	0	0	0	0	0	0	0	0	0	0	0	0	0	0	0	0	0	0	0	0	0	0	0	0	0
AT1G16530	1	0	0	0	0	0	0	0	0	0	0	0	0	0	0	0	0	0	0	0	0	0	0	0	0	0	0	0	0	0	0	0	0	0	0	0	0	0	0	0	0	0	0	0	0	0	0	0	0
AT1G22320	1	0	0	0	0	0	0	0	0	0	0	0	0	0	0	0	0	0	0	0	0	0	0	0	0	0	0	0	0	0	0	0	0	0	0	0	0	0	0	0	0	0	0	0	0	0	0	0	0
AT1G69570	1	0	0	0	0	0	0	0	0	0	0	0	0	0	0	0	0	0	0	0	0	0	0	0	0	0	0	0	0	0	0	0	0	0	0	0	0	0	0	0	0	0	0	0	0	0	0	0	0
AT4G23220	1	0	1	0	0	0	0	0	0	0	0	0	0	0	0	0	0	0	0	0	0	0	0	0	0	0	0	0	0	0	0	0	0	0	0	0	0	0	0	0	0	0	0	0	0	0	0	0	0
AT2G18240	1	0	0	0	0	0	0	0	0	0	0	0	0	0	0	0	0	0	0	0	0	0	0	0	0	0	0	0	0	0	0	0	0	0	0	0	0	0	0	0	0	0	0	0	0	0	0	0	1
AT2G40520	1	0	0	0	0	0	0	0	0	0	0	0	0	0	0	0	0	0	0	0	0	0	0	0	0	0	0	0	0	0	0	0	0	0	0	0	0	0	0	0	0	0	0	0	0	0	0	0	0
AT1G04650	0	1	0	0	0	0	0	0	0	0	0	0	0	0	0	0	0	0	0	0	0	0	0	0	0	0	0	0	0	0	0	0	0	0	0	0	0	0	0	0	0	0	0	0	0	0	0	0	0
AT5G08330	0	0	0	0	0	0	0	0	0	0	0	0	0	0	0	0	0	0	0	0	0	0	0	0	0	0	0	0	0	0	0	0	0	0	0	0	0	0	0	0	0	0	0	0	0	0	0	0	0
AT1G10470	0	0	1	0	0	0	0	0	0	0	0	0	0	0	0	0	0	0	0	0	0	0	0	0	0	0	0	0	0	0	0	0	0	0	0	0	0	0	0	0	0	0	0	0	0	0	0	0	0
AT3G11900	0	0	0	1	0	0	0	0	0	0	0	1	0	0	0	0	0	0	0	0	0	0	1	0	0	0	0	0	0	1	0	0	1	1	0	1	1	1	1	0	0	0	0	1	0	0	1	0	0
AT1G67792	0	0	0	1	0	0	0	0	0	1	0	1	0	0	0	0	0	0	0	0	0	1	1	0	0	0	0	0	0	0	1	1	1	0	0	1	1	1	1	0	1	0	0	1	0	1	1	0	0
AT1G67785	0	0	0	1	0	0	0	0	0	1	0	1	0	0	0	0	0	0	0	0	0	1	1	0	0	0	0	0	0	0	1	1	1	0	0	1	1	1	1	0	1	0	0	1	0	1	1	0	0
AT2G33700	0	0	0	1	0	1	0	1	0	1	1	1	1	0	1	0	0	1	0	1	1	1	0	1	0	0	0	0	0	0	0	1	1	0	1	0	0	0	1	0	0	1	0	1	0	0	1	1	0
AT5G67450	0	0	0	0	1	1	1	1	0	1	0	0	1	0	1	0	0	0	0	0	0	1	0	0	0	1	1	0	0	0	0	0	0	0	1	0	0	0	0	0	1	0	0	0	1	0	0	0	0
AT1G10090	0	0	0	0	0	1	0	1	0	1	1	0	1	0	0	1	0	1	1	1	1	1	0	1	0	0	0	0	0	0	0	0	0	0	1	0	0	0	0	0	0	1	0	0	0	0	0	1	1
AT1G09350	0	0	0	0	0	1	1	1	0	1	1	0	1	0	1	1	0	1	1	1	1	1	0	1	1	1	1	1	1	0	0	0	0	0	1	0	0	0	0	0	0	1	0	0	1	0	0	1	0
AT5G04550	0	0	0	0	0	1	0	0	0	1	1	0	1	0	0	1	0	1	0	1	1	1	0	0	0	0	1	0	0	0	0	0	0	0	1	0	0	0	0	0	0	1	0	0	0	0	0	1	0
AT2G31010	0	0	0	0	0	1	0	0	0	0	1	0	1	0	0	1	0	1	1	1	1	0	0	1	0	0	0	0	0	0	0	0	0	0	1	0	0	0	0	0	0	1	0	0	0	0	0	0	0
AT2G20990	0	0	0	0	0	1	0	0	0	1	1	0	1	0	0	0	0	0	0	0	1	0	0	0	0	0	0	0	0	0	0	0	0	0	1	0	0	0	0	0	0	1	0	0	0	0	0	0	0
AT4G08949	0	0	0	0	0	1	0	0	0	1	1	0	1	0	0	0	0	1	1	1	1	1	0	1	0	0	0	0	0	0	0	0	0	0	0	0	0	0	0	0	0	1	0	0	0	0	0	0	0
AT1G67750	0	0	0	0	0	1	0	0	0	1	0	0	1	0	0	0	0	0	0	0	0	1	0	0	0	0	0	0	0	0	0	0	0	0	0	0	0	0	0	0	0	1	0	0	0	0	0	0	0
AT1G21590	0	0	0	0	0	1	0	0	0	1	1	0	1	0	0	1	0	1	0	0	1	1	0	0	0	0	0	0	0	0	0	0	0	0	1	0	0	0	0	0	0	1	0	0	0	0	0	0	1
AT3G18970	0	0	0	0	0	1	1	0	0	1	1	0	1	0	0	0	0	1	1	1	1	1	0	1	0	1	1	1	1	0	0	0	0	0	1	0	0	0	0	0	0	0	0	0	0	0	0	0	0
AT3G61130	0	0	0	0	0	1	0	0	0	1	1	0	1	0	1	1	0	0	0	0	1	1	0	0	0	1	1	1	0	0	0	0	0	0	1	0	0	0	0	0	0	1	0	0	0	0	0	0	0
AT1G18460	0	0	0	0	0	1	1	0	0	0	0	0	1	0	0	0	0	1	0	1	1	1	0	0	0	0	0	0	0	0	0	0	0	0	0	0	0	0	0	0	0	0	1	0	0	0	0	0	0
AT5G11970	0	0	0	0	0	1	0	0	0	0	0	0	1	0	0	0	0	0	0	0	0	1	0	0	0	0	0	0	0	0	0	0	0	0	0	0	0	0	0	0	0	1	0	0	0	0	0	0	0
AT3G04620	0	0	0	0	0	1	0	0	0	1	0	0	1	0	0	0	0	0	0	0	0	1	0	0	0	0	0	0	0	0	0	0	0	0	0	0	0	0	0	0	0	0	0	1	0	0	0	0	0
AT1G11720	0	0	0	0	0	0	1	0	1	0	0	0	0	0	0	0	0	0	0	0	0	1	0	0	0	0	0	0	0	0	0	0	0	0	0	0	0	0	0	0	0	0	0	0	0	0	0	0	0
AT1G58200	0	0	0	0	0	0	1	1	1	0	0	0	0	0	0	0	0	0	1	0	1	1	0	0	0	1	1	1	0	0	0	0	0	0	0	0	0	0	0	0	0	0	0	0	1	0	0	0	0
AT3G25770	0	0	0	0	0	0	1	0	0	0	0	0	0	0	0	0	0	0	0	0	0	0	0	0	0	0	0	0	0	0	0	0	0	0	0	0	0	0	0	0	0	0	0	0	0	0	0	0	0
AT3G48090	0	0	0	0	0	0	1	0	0	0	0	0	1	0	0	0	0	0	0	0	0	1	0	1	0	0	0	0	0	0	0	0	0	0	0	0	0	0	0	0	0	0	0	0	0	0	0	0	1
AT5G59380	0	0	0	0	0	0	1	0	0	0	0	0	0	0	0	0	0	0	0	0	0	0	1	0	0	0	0	0	0	0	1	0	0	0	0	0	0	0	0	0	0	0	1	0	0	0	0	0	0
AT4G19010	0	0	0	0	0	0	1	0	0	0	0	0	0	0	0	0	0	0	0	0	0	0	0	0	0	0	0	0	0	0	0	0	0	0	0	0	0	0	0	0	0	0	0	0	0	0	0	0	0
AT3G28193	0	0	0	0	0	0	0	0	0	1	1	0	1	0	1	1	0	1	0	1	1	1	0	0	0	1	1	1	1	0	0	0	0	0	1	0	0	0	0	0	0	0	0	0	1	0	0	1	0
AT4G21930	0	0	0	0	0	0	0	0	0	1	0	0	1	0	0	0	0	0	0	0	0	1	1	0	0	0	0	0	0	0	0	0	0	0	0	0	0	1	0	0	0	0	0	0	0	0	0	0	0
AT1G79790	0	0	0	0	0	0	0	0	0	1	0	1	0	1	0	0	0	0	0	0	0	1	1	0	0	0	0	0	0	1	0	0	1	1	0	1	1	1	1	0	0	0	0	1	0	0	1	0	0
AT1G66160	0	0	0	0	0	0	0	0	0	1	0	0	1	0	0	0	0	0	0	0	0	1	0	0	0	0	1	0	0	0	0	0	0	0	0	0	0	0	0	0	0	0	0	0	0	0	0	0	0
AT1G05805	0	0	0	0	0	0	0	0	0	1	0	1	0	0	0	0	0	0	0	0	0	1	0	0	0	0	0	0	0	0	1	0	1	1	0	0	1	1	1	0	0	0	0	0	0	0	0	0	0
AT3G56940	0	0	0	0	0	0	0	0	0	0	0	1	0	0	0	0	0	0	0	0	0	0	0	0	0	0	0	0	0	1	0	0	1	1	0	0	0	1	1	0	0	0	0	1	0	0	1	0	1
AT1G05500	0	0	0	0	0	0	0	0	0	0	0	0	1	0	0	0	0	0	0	0	1	0	0	0	0	0	0	0	0	0	0	0	0	0	0	0	0	0	0	0	0	0	0	0	0	0	0	0	0
AT2G24550	0	0	0	0	0	0	0	0	0	0	0	0	1	0	0	0	0	0	0	0	0	0	0	0	0	0	0	0	0	0	0	0	0	0	0	0	0	0	0	0	0	0	0	0	0	0	0	0	0
AT4G27530	0	0	0	0	0	0	0	0	0	0	0	0	0	0	0	0	0	1	1	1	1	0	0	1	0	0	0	0	0	0	0	0	0	0	0	0	0	0	0	0	0	0	0	0	0	0	0	0	0
AT5G06980	0	0	0	0	0	0	0	0	0	0	0	0	0	0	0	0	0	0	1	0	1	0	0	1	0	0	0	0	0	0	0	0	0	0	0	0	0	1	0	0	0	0	0	0	0	0	0	0	0
AT5G15853	0	0	0	0	0	0	0	0	0	0	0	0	0	0	0	0	0	0	0	0	1	0	0	0	0	0	0	0	0	0	0	0	0	0	0	0	0	0	0	0	0	0	0	0	0	0	0	0	0
AT4G14746	0	0	0	0	0	0	0	0	0	0	0	0	0	0	0	0	0	0	0	0	1	0	0	0	0	0	0	0	0	0	0	0	0	0	0	0	0	0	0	0	0	0	0	0	0	0	0	0	0
AT2G26530	0	0	0	0	0	0	0	0	0	0	0	0	0	0	0	0	0	0	0	0	1	0	0	0	0	0	0	0	0	0	0	0	0	1	0	0	0	1	0	0	0	1	0	1	0	0	0	0	0
AT3G52500	0	0	0	0	0	0	0	0	0	0	0	0	0	0	0	0	0	0	0	0	1	0	0	0	0	0	0	0	0	0	0	0	0	0	0	0	0	0	0	0	0	0	0	0	0	0	0	0	0
AT3G59068	0	0	0	0	0	0	0	0	0	0	0	0	0	0	0	0	0	0	0	0	1	0	0	1	0	0	0	0	0	0	0	0	0	0	0	0	0	0	0	0	0	0	0	0	0	0	0	0	0
AT5G45630	0	0	0	0	0	0	0	0	0	0	0	0	0	0	0	0	0	0	0	0	1	0	0	0	0	0	0	0	0	0	0	0	0	0	0	0	0	1	0	0	0	0	0	0	0	0	0	0	0
AT1G51823	0	0	0	0	0	0	0	0	0	0	0	0	0	0	0	0	0	0	0	0	1	1	0	0	0	0	0	0	0	0	0	0	0	0	0	0	0	0	0	0	0	0	0	0	0	0	0	0	0
AT1G62180	0	0	0	0	0	0	0	0	0	0	0	0	0	0	0	0	0	0	0	0	0	1	0	0	0	0	0	0	0	0	1	0	0	1	0	0	0	1	0	0	0	0	0	1	0	0	0	0	0
AT5G66360	0	0	0	0	0	0	0	0	0	0	0	0	0	0	0	0	0	0	0	0	0	1	0	0	0	0	0	0	0	0	0	0	0	0	0	0	0	0	0	0	0	0	0	0	0	0	0	0	0
AT5G10980	0	0	0	0	0	0	0	0	0	0	0	0	0	0	0	0	0	0	0	0	0	1	0	0	0	0	0	0	1	0	0	0	0	0	0	0	0	0	0	0	0	0	0	0	0	0	0	0	0
AT1G76920	0	0	0	0	0	0	0	0	0	0	0	0	0	0	0	0	0	0	0	0	0	0	0	0	0	0	0	0	0	0	0	0	1	1	0	0	1	1	1	0	0	0	0	1	0	0	0	0	0
AT3G04210	0	0	0	0	0	0	0	0	0	0	0	0	0	0	0	0	0	0	0	0	0	0	0	0	0	0	0	0	0	0	0	0	0	1	0	0	0	0	0	0	0	0	0	0	0	0	0	0	0
AT5G04230	0	0	0	0	0	0	0	0	0	0	0	0	0	0	0	0	0	0	0	0	0	0	0	0	0	0	0	0	0	0	0	0	0	1	0	0	0	0	0	0	0	0	0	1	0	0	0	0	0
AT1G56340	0	0	0	0	0	0	0	0	0	0	0	0	0	0	0	0	0	0	0	0	0	0	0	0	0	0	0	0	0	0	0	0	0	0	0	0	0	1	1	0	0	0	0	0	0	0	0	0	0
AT5G46110	0	0	0	0	0	0	0	0	0	0	0	0	0	0	0	0	0	0	0	0	0	0	0	0	0	0	0	0	0	0	0	0	0	0	0	0	0	1	0	0	0	0	0	0	0	0	0	0	0
AT5G54380	0	0	0	0	0	0	0	0	0	0	0	0	0	0	0	0	0	0	0	0	0	0	0	0	0	0	0	0	0	0	0	0	0	0	0	0	0	0	0	0	0	0	0	1	0	0	0	0	0
AT4G26000	0	0	0	0	0	0	0	0	0	0	0	0	0	0	0	0	0	0	0	0	0	0	0	0	0	0	0	0	0	0	0	0	0	0	0	0	0	0	0	0	0	0	0	0	0	0	1	0	0
AT5G52900	0	0	0	0	0	0	0	0	0	0	0	0	0	0	0	0	0	0	0	0	0	0	0	0	0	0	0	0	0	0	0	0	0	0	0	0	0	0	0	0	0	0	0	0	0	0	0	0	1
AT3G55560	0	0	0	0	0	0	0	0	0	0	0	0	0	0	0	0	0	0	0	0	0	0	0	0	0	0	0	0	0	0	0	0	0	0	0	0	0	0	0	0	0	0	0	0	0	0	0	0	1
AT1G05870	0	0	0	0	0	0	0	0	0	0	0	0	0	0	0	0	0	0	0	0	0	0	0	0	0	0	0	0	0	0	0	0	0	0	0	0	0	0	0	0	0	0	0	0	0	0	0	0	1
AT5G45820	0	0	0	0	0	0	0	0	0	0	0	0	0	0	0	0	0	0	0	0	0	0	0	0	0	0	0	0	0	0	0	0	0	0	0	0	0	0	0	0	0	0	0	0	0	0	0	0	1
AT4G28181	0	0	0	0	0	0	0	0	0	0	0	0	0	0	0	0	0	0	0	0	0	0	0	0	0	0	0	0	0	0	0	0	0	0	0	0	0	0	0	0	0	0	0	0	0	0	0	0	0
AT3G50800	0	0	0	0	0	0	0	0	0	0	0	0	0	0	0	0	0	0	0	0	0	0	0	0	0	0	0	0	0	0	0	0	0	0	0	0	0	0	0	0	0	0	0	0	0	0	0	0	0
AT2G43710	0	0	0	0	0	0	0	0	0	0	0	0	0	0	0	0	0	0	0	0	0	0	0	0	0	0	0	0	0	0	0	0	0	0	0	0	0	0	0	0	0	0	0	0	0	0	0	0	0
AT1G69530	0	0	0	0	0	0	0	0	0	0	0	0	0	0	0	0	0	0	0	0	0	0	0	0	0	0	0	0	0	0	0	0	0	0	0	0	0	0	0	0	0	0	0	0	0	0	0	0	0
AT2G39920	0	0	0	0	0	0	0	0	0	0	0	0	0	0	0	0	0	0	0	0	0	0	0	0	0	0	0	0	0	0	0	0	0	0	0	0	0	0	0	0	0	0	0	0	0	0	0	0	0
AT5G58140	0	0	0	0	0	0	0	0	0	0	0	0	0	0	0	0	0	0	0	0	0	0	0	0	0	0	0	0	0	0	0	0	0	0	0	0	0	0	0	0	0	0	0	0	0	0	0	0	0
AT1G33240	0	0	0	0	0	0	0	0	0	0	0	0	0	0	0	0	0	0	0	0	0	0	0	0	0	0	0	0	0	0	0	0	0	0	0	0	0	0	0	0	0	0	0	0	0	0	0	0	0
AT1G64170	0	0	0	0	0	0	0	0	0	0	0	0	0	0	0	0	0	0	0	0	0	0	0	0	0	0	0	0	0	0	0	0	0	0	0	0	0	0	0	0	0	0	0	0	0	0	0	0	0
AT1G60800	0	0	0	0	0	0	0	0	0	0	0	0	0	0	0	0	0	0	0	0	0	0	0	0	0	0	0	0	0	0	0	0	0	0	0	0	0	0	0	0	0	0	0	0	0	0	0	0	0
AT3G59340	0	0	0	0	0	0	0	0	0	0	0	0	0	0	0	0	0	0	0	0	0	0	0	0	0	0	0	0	0	0	0	0	0	0	0	0	0	0	0	0	0	0	0	0	0	0	0	0	0
AT2G18690	0	0	0	0	0	0	0	0	0	0	0	0	0	0	0	0	0	0	0	0	0	0	0	0	0	0	0	0	0	0	0	0	0	0	0	0	0	0	0	0	0	0	0	0	0	0	0	0	0
AT4G04330	0	0	0	0	0	0	0	0	0	0	0	0	0	0	0	0	0	0	0	0	0	0	0	0	0	0	0	0	0	0	0	0	0	0	0	0	0	0	0	0	0	0	0	0	0	0	0	0	0
AT5G66590	0	0	0	0	0	0	0	0	0	0	0	0	0	0	0	0	0	0	0	0	0	0	0	0	0	0	0	0	0	0	0	0	0	0	0	0	0	0	0	0	0	0	0	0	0	0	0	0	0
AT2G34600	0	0	0	0	0	0	0	0	0	0	0	0	0	0	0	0	0	0	0	0	0	0	0	0	0	0	0	0	0	0	0	0	0	0	0	0	0	0	0	0	0	0	0	0	0	0	0	0	0
AT5G54190	0	0	0	0	0	0	0	0	0	0	0	0	0	0	0	0	0	0	0	0	0	0	0	0	0	0	0	0	0	0	0	0	0	0	0	0	0	0	0	0	0	0	0	0	0	0	0	0	0
AT1G26761	0	0	0	0	0	0	0	0	0	0	0	0	0	0	0	0	0	0	0	0	0	0	0	0	0	0	0	0	0	0	0	0	0	0	0	0	0	0	0	0	0	0	0	0	0	0	0	0	0
AT4G23610	0	0	0	0	0	0	0	0	0	0	0	0	0	0	0	0	0	0	0	0	0	0	0	0	0	0	0	0	0	0	0	0	0	0	0	0	0	0	0	0	0	0	0	0	0	0	0	0	0
AT4G02540	0	0	0	0	0	0	0	0	0	0	0	0	0	0	0	0	0	0	0	0	0	0	0	0	0	0	0	0	0	0	0	0	0	0	0	0	0	0	0	0	0	0	0	0	0	0	0	0	0
AT5G16760	0	0	0	0	0	0	0	0	0	0	0	0	0	0	0	0	0	0	0	0	0	0	0	0	0	0	0	0	0	0	0	0	0	0	0	0	0	0	0	0	0	0	0	0	0	0	0	0	0
AT5G16750	0	0	0	0	0	0	0	0	0	0	0	0	0	0	0	0	0	0	0	0	0	0	0	0	0	0	0	0	0	0	0	0	0	0	0	0	0	0	0	0	0	0	0	0	0	0	0	0	0
AT1G21975	0	0	0	0	0	0	0	0	0	0	0	0	0	0	0	0	0	0	0	0	0	0	0	0	0	0	0	0	0	0	0	0	0	0	0	0	0	0	0	0	0	0	0	0	0	0	0	0	0
AT4G16370	0	0	0	0	0	0	0	0	0	0	0	0	0	0	0	0	0	0	0	0	0	0	0	0	0	0	0	0	0	0	0	0	0	0	0	0	0	0	0	0	0	0	0	0	0	0	0	0	0
AT1G71090	0	0	0	0	0	0	0	0	0	0	0	0	0	0	0	0	0	0	0	0	0	0	0	0	0	0	0	0	0	0	0	0	0	0	0	0	0	0	0	0	0	0	0	0	0	0	0	0	0
AT1G71080	0	0	0	0	0	0	0	0	0	0	0	0	0	0	0	0	0	0	0	0	0	0	0	0	0	0	0	0	0	0	0	0	0	0	0	0	0	0	0	0	0	0	0	0	0	0	0	0	0
AT1G51400	0	0	0	0	0	0	0	0	0	0	0	0	0	0	0	0	0	0	0	0	0	0	0	0	0	0	0	0	0	0	0	0	0	0	0	0	0	0	0	0	0	0	0	0	0	0	0	0	0
AT2G42360	0	0	0	0	0	0	0	0	0	0	0	0	0	0	0	0	0	0	0	0	0	0	0	0	0	0	0	0	0	0	0	0	0	0	0	0	0	0	0	0	0	0	0	0	0	0	0	0	0
AT2G46790	0	0	0	0	0	0	0	0	0	0	0	0	0	0	0	0	0	0	0	0	0	0	0	0	0	0	0	0	0	0	0	0	0	0	0	0	0	0	0	0	0	0	0	0	0	0	0	0	0
AT5G55840	0	0	0	0	0	0	0	0	0	0	0	0	0	0	0	0	0	0	0	0	0	0	0	0	0	0	0	0	0	0	0	0	0	0	0	0	0	0	0	0	0	0	0	0	0	0	0	0	0
AT2G25110	0	0	0	0	0	0	0	0	0	0	0	0	0	0	0	0	0	0	0	0	0	0	0	0	0	0	0	0	0	0	0	0	0	0	0	0	0	0	0	0	0	0	0	0	0	0	0	0	0
AT3G12320	0	0	0	0	0	0	0	0	0	0	0	0	0	0	0	0	0	0	0	0	0	0	0	0	0	0	0	0	0	0	0	0	0	0	0	0	0	0	0	0	0	0	0	0	0	0	0	0	0
AT3G63070	0	0	0	0	0	0	0	0	0	0	0	0	0	0	0	0	0	0	0	0	0	0	0	0	0	0	0	0	0	0	0	0	0	0	0	0	0	0	0	0	0	0	0	0	0	0	0	0	0
AT3G63060	0	0	0	0	0	0	0	0	0	0	0	0	0	0	0	0	0	0	0	0	0	0	0	0	0	0	0	0	0	0	0	0	0	0	0	0	0	0	0	0	0	0	0	0	0	0	0	0	0
AT1G27050	0	0	0	0	0	0	0	0	0	0	0	0	0	0	0	0	0	0	0	0	0	0	0	0	0	0	0	0	0	0	0	0	0	0	0	0	0	0	0	0	0	0	0	0	0	0	0	0	0
AT1G32060	0	0	0	0	0	0	0	0	0	0	0	0	0	0	0	0	0	0	0	0	0	0	0	0	0	0	0	0	0	0	0	0	0	0	0	0	0	0	0	0	0	0	0	0	0	0	0	0	0
AT3G60540	0	0	0	0	0	0	0	0	0	0	0	0	0	0	0	0	0	0	0	0	0	0	0	0	0	0	0	0	0	0	0	0	0	0	0	0	0	0	0	0	0	0	0	0	0	0	0	0	0
AT1G72820	0	0	0	0	0	0	0	0	0	0	0	0	0	0	0	0	0	0	0	0	0	0	0	0	0	0	0	0	0	0	0	0	0	0	0	0	0	0	0	0	0	0	0	0	0	0	0	0	0
AT5G41774	0	0	0	0	0	0	0	0	0	0	0	0	0	0	0	0	0	0	0	0	0	0	0	0	0	0	0	0	0	0	0	0	0	0	0	0	0	0	0	0	0	0	0	0	0	0	0	0	0
AT2G01300	0	0	0	0	0	0	0	0	0	0	0	0	0	0	0	0	0	0	0	0	0	0	0	0	0	0	0	0	0	0	0	0	0	0	0	0	0	0	0	0	0	0	0	0	0	0	0	0	0
AT2G30032	0	0	0	0	0	0	0	0	0	0	0	0	0	0	0	0	0	0	0	0	0	0	0	0	0	0	0	0	0	0	0	0	0	0	0	0	0	0	0	0	0	0	0	0	0	0	0	0	0
AT5G38420	0	0	0	0	0	0	0	0	0	0	0	0	0	0	0	0	0	0	0	0	0	0	0	0	0	0	0	0	0	0	0	0	0	0	0	0	0	0	0	0	0	0	0	0	0	0	0	0	0
AT1G02670	0	0	0	0	0	0	0	0	0	0	0	0	0	0	0	0	0	0	0	0	0	0	0	0	0	0	0	0	0	0	0	0	0	0	0	0	0	0	0	0	0	0	0	0	0	0	0	0	0
AT1G21270	0	0	0	0	0	0	0	0	0	0	0	0	0	0	0	0	0	0	0	0	0	0	0	0	0	0	0	0	0	0	0	0	0	0	0	0	0	0	0	0	0	0	0	0	0	0	0	0	0
AT1G72510	0	0	0	0	0	0	0	0	0	0	0	0	0	0	0	0	0	0	0	0	0	0	0	0	0	0	0	0	0	0	0	0	0	0	0	0	0	0	0	0	0	0	0	0	0	0	0	0	0
AT4G22592	0	0	0	0	0	0	0	0	0	0	0	0	0	0	0	0	0	0	0	0	0	0	0	0	0	0	0	0	0	0	0	0	0	0	0	0	0	0	0	0	0	0	0	0	0	0	0	0	0
AT1G15175	0	0	0	0	0	0	0	0	0	0	0	0	0	0	0	0	0	0	0	0	0	0	0	0	0	0	0	0	0	0	0	0	0	0	0	0	0	0	0	0	0	0	0	0	0	0	0	0	0
AT1G22767	0	0	0	0	0	0	0	0	0	0	0	0	0	0	0	0	0	0	0	0	0	0	0	0	0	0	0	0	0	0	0	0	0	0	0	0	0	0	0	0	0	0	0	0	0	0	0	0	0
AT2G14210	0	0	0	0	0	0	0	0	0	0	0	0	0	0	0	0	0	0	0	0	0	0	0	0	0	0	0	0	0	0	0	0	0	0	0	0	0	0	0	0	0	0	0	0	0	0	0	0	0
AT4G21280	0	0	0	0	0	0	0	0	0	0	0	0	0	0	0	0	0	0	0	0	0	0	0	0	0	0	0	0	0	0	0	0	0	0	0	0	0	0	0	0	0	0	0	0	0	0	0	0	0
AT3G20820	0	0	0	0	0	0	0	0	0	0	0	0	0	0	0	0	0	0	0	0	0	0	0	0	0	0	0	0	0	0	0	0	0	0	0	0	0	0	0	0	0	0	0	0	0	0	0	0	0
AT5G13640	0	0	0	0	0	0	0	0	0	0	0	0	0	0	0	0	0	0	0	0	0	0	0	0	0	0	0	0	0	0	0	0	0	0	0	0	0	0	0	0	0	0	0	0	0	0	0	0	0
AT5G13630	0	0	0	0	0	0	0	0	0	0	0	0	0	0	0	0	0	0	0	0	0	0	0	0	0	0	0	0	0	0	0	0	0	0	0	0	0	0	0	0	0	0	0	0	0	0	0	0	0
AT1G32200	0	0	0	0	0	0	0	0	0	0	0	0	0	0	0	0	0	0	0	0	0	0	0	0	0	0	0	0	0	0	0	0	0	0	0	0	0	0	0	0	0	0	0	0	0	0	0	0	0
AT3G11800	0	0	0	0	0	0	0	0	0	0	0	0	0	0	0	0	0	0	0	0	0	0	0	0	0	0	0	0	0	0	0	0	0	0	0	0	0	0	0	0	0	0	0	0	0	0	0	0	0
AT3G11780	0	0	0	0	0	0	0	0	0	0	0	0	0	0	0	0	0	0	0	0	0	0	0	0	0	0	0	0	0	0	0	0	0	0	0	0	0	0	0	0	0	0	0	0	0	0	0	0	0
AT3G26570	0	0	0	0	0	0	0	0	0	0	0	0	0	0	0	0	0	0	0	0	0	0	0	0	0	0	0	0	0	0	0	0	0	0	0	0	0	0	0	0	0	0	0	0	0	0	0	0	0
AT1G12900	0	0	0	0	0	0	0	0	0	0	0	0	0	0	0	0	0	0	0	0	0	0	0	0	0	0	0	0	0	0	0	0	0	0	0	0	0	0	0	0	0	0	0	0	0	0	0	0	0
AT4G38860	0	0	0	0	0	0	0	0	0	0	0	0	0	0	0	0	0	0	0	0	0	0	0	0	0	0	0	0	0	0	0	0	0	0	0	0	0	0	0	0	0	0	0	0	0	0	0	0	0
AT5G18170	0	0	0	0	0	0	0	0	0	0	0	0	0	0	0	0	0	0	0	0	0	0	0	0	0	0	0	0	0	0	0	0	0	0	0	0	0	0	0	0	0	0	0	0	0	0	0	0	0
AT2G21650	0	0	0	0	0	0	0	0	0	0	0	0	0	0	0	0	0	0	0	0	0	0	0	0	0	0	0	0	0	0	0	0	0	0	0	0	0	0	0	0	0	0	0	0	0	0	0	0	0
AT1G52290	0	0	0	0	0	0	0	0	0	0	0	0	0	0	0	0	0	0	0	0	0	0	0	0	0	0	0	0	0	0	0	0	0	0	0	0	0	0	0	0	0	0	0	0	0	0	0	0	0
AT1G18740	0	0	0	0	0	0	0	0	0	0	0	0	0	0	0	0	0	0	0	0	0	0	0	0	0	0	0	0	0	0	0	0	0	0	0	0	0	0	0	0	0	0	0	0	0	0	0	0	0
AT1G12420	0	0	0	0	0	0	0	0	0	0	0	0	0	0	0	0	0	0	0	0	0	0	0	0	0	0	0	0	0	0	0	0	0	0	0	0	0	0	0	0	0	0	0	0	0	0	0	0	0
AT1G68670	0	0	0	0	0	0	0	0	0	0	0	0	0	0	0	0	0	0	0	0	0	0	0	0	0	0	0	0	0	0	0	0	0	0	0	0	0	0	0	0	0	0	0	0	0	0	0	0	0
AT2G45850	0	0	0	0	0	0	0	0	0	0	0	0	0	0	0	0	0	0	0	0	0	0	0	0	0	0	0	0	0	0	0	0	0	0	0	0	0	0	0	0	0	0	0	0	0	0	0	0	0
AT2G07050	0	0	0	0	0	0	0	0	0	0	0	0	0	0	0	0	0	0	0	0	0	0	0	0	0	0	0	0	0	0	0	0	0	0	0	0	0	0	0	0	0	0	0	0	0	0	0	0	0
AT1G48300	0	0	0	0	0	0	0	0	0	0	0	0	0	0	0	0	0	0	0	0	0	0	0	0	0	0	0	0	0	0	0	0	0	0	0	0	0	0	0	0	0	0	0	0	0	0	0	0	0
AT2G36770	0	0	0	0	0	0	0	0	0	0	0	0	0	0	0	0	0	0	0	0	0	0	0	0	0	0	0	0	0	0	0	0	0	0	0	0	0	0	0	0	0	0	0	0	0	0	0	0	0
AT5G56860	0	0	0	0	0	0	0	0	0	0	0	0	0	0	0	0	0	0	0	0	0	0	0	0	0	0	0	0	0	0	0	0	0	0	0	0	0	0	0	0	0	0	0	0	0	0	0	0	0
AT1G33610	0	0	0	0	0	0	0	0	0	0	0	0	0	0	0	0	0	0	0	0	0	0	0	0	0	0	0	0	0	0	0	0	0	0	0	0	0	0	0	0	0	0	0	0	0	0	0	0	0
AT1G75460	0	0	0	0	0	0	0	0	0	0	0	0	0	0	0	0	0	0	0	0	0	0	0	0	0	0	0	0	0	0	0	0	0	0	0	0	0	0	0	0	0	0	0	0	0	0	0	0	0
AT5G38520	0	0	0	0	0	0	0	0	0	0	0	0	0	0	0	0	0	0	0	0	0	0	0	0	0	0	0	0	0	0	0	0	0	0	0	0	0	0	0	0	0	0	0	0	0	0	0	0	0
AT5G19200	0	0	0	0	0	0	0	0	0	0	0	0	0	0	0	0	0	0	0	0	0	0	0	0	0	0	0	0	0	0	0	0	0	0	0	0	0	0	0	0	0	0	0	0	0	0	0	0	0
AT1G47980	0	0	0	0	0	0	0	0	0	0	0	0	0	0	0	0	0	0	0	0	0	0	0	0	0	0	0	0	0	0	0	0	0	0	0	0	0	0	0	0	0	0	0	0	0	0	0	0	0
AT5G14690	0	0	0	0	0	0	0	0	0	0	0	0	0	0	0	0	0	0	0	0	0	0	0	0	0	0	0	0	0	0	0	0	0	0	0	0	0	0	0	0	0	0	0	0	0	0	0	0	0
AT1G64950	0	0	0	0	0	0	0	0	0	0	0	0	0	0	0	0	0	0	0	0	0	0	0	0	0	0	0	0	0	0	0	0	0	0	0	0	0	0	0	0	0	0	0	0	0	0	0	0	0
AT3G54890	0	0	0	0	0	0	0	0	0	0	0	0	0	0	0	0	0	0	0	0	0	0	0	0	0	0	0	0	0	0	0	0	0	0	0	0	0	0	0	0	0	0	0	0	0	0	0	0	0
AT5G22390	0	0	0	0	0	0	0	0	0	0	0	0	0	0	0	0	0	0	0	0	0	0	0	0	0	0	0	0	0	0	0	0	0	0	0	0	0	0	0	0	0	0	0	0	0	0	0	0	0
AT2G39870	0	0	0	0	0	0	0	0	0	0	0	0	0	0	0	0	0	0	0	0	0	0	0	0	0	0	0	0	0	0	0	0	0	0	0	0	0	0	0	0	0	0	0	0	0	0	0	0	0
AT4G20260	0	0	0	0	0	0	0	0	0	0	0	0	0	0	0	0	0	0	0	0	0	0	0	0	0	0	0	0	0	0	0	0	0	0	0	0	0	0	0	0	0	0	0	0	0	0	0	0	0
AT5G24810	0	0	0	0	0	0	0	0	0	0	0	0	0	0	0	0	0	0	0	0	0	0	0	0	0	0	0	0	0	0	0	0	0	0	0	0	0	0	0	0	0	0	0	0	0	0	0	0	0
AT5G19380	0	0	0	0	0	0	0	0	0	0	0	0	0	0	0	0	0	0	0	0	0	0	0	0	0	0	0	0	0	0	0	0	0	0	0	0	0	0	0	0	0	0	0	0	0	0	0	0	0
AT2G46150	0	0	0	0	0	0	0	0	0	0	0	0	0	0	0	0	0	0	0	0	0	0	0	0	0	0	0	0	0	0	0	0	0	0	0	0	0	0	0	0	0	0	0	0	0	0	0	0	0
AT3G20362	0	0	0	0	0	0	0	0	0	0	0	0	0	0	0	0	0	0	0	0	0	0	0	0	0	0	0	0	0	0	0	0	0	0	0	0	0	0	0	0	0	0	0	0	0	0	0	0	0
AT3G20365	0	0	0	0	0	0	0	0	0	0	0	0	0	0	0	0	0	0	0	0	0	0	0	0	0	0	0	0	0	0	0	0	0	0	0	0	0	0	0	0	0	0	0	0	0	0	0	0	0
AT1G59740	0	0	0	0	0	0	0	0	0	0	0	0	0	0	0	0	0	0	0	0	0	0	0	0	0	0	0	0	0	0	0	0	0	0	0	0	0	0	0	0	0	0	0	0	0	0	0	0	0
AT1G78250	0	0	0	0	0	0	0	0	0	0	0	0	0	0	0	0	0	0	0	0	0	0	0	0	0	0	0	0	0	0	0	0	0	0	0	0	0	0	0	0	0	0	0	0	0	0	0	0	0
AT1G16130	0	0	0	0	0	0	0	0	0	0	0	0	0	0	0	0	0	0	0	0	0	0	0	0	0	0	0	0	0	0	0	0	0	0	0	0	0	0	0	0	0	0	0	0	0	0	0	0	0
AT3G20720	0	0	0	0	0	0	0	0	0	0	0	0	0	0	0	0	0	0	0	0	0	0	0	0	0	0	0	0	0	0	0	0	0	0	0	0	0	0	0	0	0	0	0	0	0	0	0	0	0
AT3G20710	0	0	0	0	0	0	0	0	0	0	0	0	0	0	0	0	0	0	0	0	0	0	0	0	0	0	0	0	0	0	0	0	0	0	0	0	0	0	0	0	0	0	0	0	0	0	0	0	0
AT2G30530	0	0	0	0	0	0	0	0	0	0	0	0	0	0	0	0	0	0	0	0	0	0	0	0	0	0	0	0	0	0	0	0	0	0	0	0	0	0	0	0	0	0	0	0	0	0	0	0	0
AT5G35970	0	0	0	0	0	0	0	0	0	0	0	0	0	0	0	0	0	0	0	0	0	0	0	0	0	0	0	0	0	0	0	0	0	0	0	0	0	0	0	0	0	0	0	0	0	0	0	0	0
AT1G68890	0	0	0	0	0	0	0	0	0	0	0	0	0	0	0	0	0	0	0	0	0	0	0	0	0	0	0	0	0	0	0	0	0	0	0	0	0	0	0	0	0	0	0	0	0	0	0	0	0
AT1G07040	0	0	0	0	0	0	0	0	0	0	0	0	0	0	0	0	0	0	0	0	0	0	0	0	0	0	0	0	0	0	0	0	0	0	0	0	0	0	0	0	0	0	0	0	0	0	0	0	0
AT2G38290	0	0	0	0	0	0	0	0	0	0	0	0	0	0	0	0	0	0	0	0	0	0	0	0	0	0	0	0	0	0	0	0	0	0	0	0	0	0	0	0	0	0	0	0	0	0	0	0	0
AT3G51400	0	0	0	0	0	0	0	0	0	0	0	0	0	0	0	0	0	0	0	0	0	0	0	0	0	0	0	0	0	0	0	0	0	0	0	0	0	0	0	0	0	0	0	0	0	0	0	0	0
AT1G17220	0	0	0	0	0	0	0	0	0	0	0	0	0	0	0	0	0	0	0	0	0	0	0	0	0	0	0	0	0	0	0	0	0	0	0	0	0	0	0	0	0	0	0	0	0	0	0	0	0
AT3G06510	0	0	0	0	0	0	0	0	0	0	0	0	0	0	0	0	0	0	0	0	0	0	0	0	0	0	0	0	0	0	0	0	0	0	0	0	0	0	0	0	0	0	0	0	0	0	0	0	0
AT5G63420	0	0	0	0	0	0	0	0	0	0	0	0	0	0	0	0	0	0	0	0	0	0	0	0	0	0	0	0	0	0	0	0	0	0	0	0	0	0	0	0	0	0	0	0	0	0	0	0	0
AT1G45163	0	0	0	0	0	0	0	0	0	0	0	0	0	0	0	0	0	0	0	0	0	0	0	0	0	0	0	0	0	0	0	0	0	0	0	0	0	0	0	0	0	0	0	0	0	0	0	0	0
AT1G30360	0	0	0	0	0	0	0	0	0	0	0	0	0	0	0	0	0	0	0	0	0	0	0	0	0	0	0	0	0	0	0	0	0	0	0	0	0	0	0	0	0	0	0	0	0	0	0	0	0
AT2G03590	0	0	0	0	0	0	0	0	0	0	0	0	0	0	0	0	0	0	0	0	0	0	0	0	0	0	0	0	0	0	0	0	0	0	0	0	0	0	0	0	0	0	0	0	0	0	0	0	0
AT1G80970	0	0	0	0	0	0	0	0	0	0	0	0	0	0	0	0	0	0	0	0	0	0	0	0	0	0	0	0	0	0	0	0	0	0	0	0	0	0	0	0	0	0	0	0	0	0	0	0	0
AT1G15015	0	0	0	0	0	0	0	0	0	0	0	0	0	0	0	0	0	0	0	0	0	0	0	0	0	0	0	0	0	0	0	0	0	0	0	0	0	0	0	0	0	0	0	0	0	0	0	0	0
AT1G15002	0	0	0	0	0	0	0	0	0	0	0	0	0	0	0	0	0	0	0	0	0	0	0	0	0	0	0	0	0	0	0	0	0	0	0	0	0	0	0	0	0	0	0	0	0	0	0	0	0
AT5G40380	0	0	0	0	0	0	0	0	0	0	0	0	0	0	0	0	0	0	0	0	0	0	0	0	0	0	0	0	0	0	0	0	0	0	0	0	0	0	0	0	0	0	0	0	0	0	0	0	0
AT1G49130	0	0	0	0	0	0	0	0	0	0	0	0	0	0	0	0	0	0	0	0	0	0	0	0	0	0	0	0	0	0	0	0	0	0	0	0	0	0	0	0	0	0	0	0	0	0	0	0	0
AT4G25810	0	0	0	0	0	0	0	0	0	0	0	0	0	0	0	0	0	0	0	0	0	0	0	0	0	0	0	0	0	0	0	0	0	0	0	0	0	0	0	0	0	0	0	0	0	0	0	0	0
AT3G25690	0	0	0	0	0	0	0	0	0	0	0	0	0	0	0	0	0	0	0	0	0	0	0	0	0	0	0	0	0	0	0	0	0	0	0	0	0	0	0	0	0	0	0	0	0	0	0	0	0
AT1G26920	0	0	0	0	0	0	0	0	0	0	0	0	0	0	0	0	0	0	0	0	0	0	0	0	0	0	0	0	0	0	0	0	0	0	0	0	0	0	0	0	0	0	0	0	0	0	0	0	0
AT1G72610	0	0	0	0	0	0	0	0	0	0	0	0	0	0	0	0	0	0	0	0	0	0	0	0	0	0	0	0	0	0	0	0	0	0	0	0	0	0	0	0	0	0	0	0	0	0	0	0	0
AT5G10570	0	0	0	0	0	0	0	0	0	0	0	0	0	0	0	0	0	0	0	0	0	0	0	0	0	0	0	0	0	0	0	0	0	0	0	0	0	0	0	0	0	0	0	0	0	0	0	0	0
AT1G70944	0	0	0	0	0	0	0	0	0	0	0	0	0	0	0	0	0	0	0	0	0	0	0	0	0	0	0	0	0	0	0	0	0	0	0	0	0	0	0	0	0	0	0	0	0	0	0	0	0
AT5G24770	0	0	0	0	0	0	0	0	0	0	0	0	0	0	0	0	0	0	0	0	0	0	0	0	0	0	0	0	0	0	0	0	0	0	0	0	0	0	0	0	0	0	0	0	0	0	0	0	0
AT2G45180	0	0	0	0	0	0	0	0	0	0	0	0	0	0	0	0	0	0	0	0	0	0	0	0	0	0	0	0	0	0	0	0	0	0	0	0	0	0	0	0	0	0	0	0	0	0	0	0	0
AT2G46590	0	0	0	0	0	0	0	0	0	0	0	0	0	0	0	0	0	0	0	0	0	0	0	0	0	0	0	0	0	0	0	0	0	0	0	0	0	0	0	0	0	0	0	0	0	0	0	0	0
AT4G15236	0	0	0	0	0	0	0	0	0	0	0	0	0	0	0	0	0	0	0	0	0	0	0	0	0	0	0	0	0	0	0	0	0	0	0	0	0	0	0	0	0	0	0	0	0	0	0	0	0
AT4G03400	0	0	0	0	0	0	0	0	0	0	0	0	0	0	0	0	0	0	0	0	0	0	0	0	0	0	0	0	0	0	0	0	0	0	0	0	0	0	0	0	0	0	0	0	0	0	0	0	0
AT4G15230	0	0	0	0	0	0	0	0	0	0	0	0	0	0	0	0	0	0	0	0	0	0	0	0	0	0	0	0	0	0	0	0	0	0	0	0	0	0	0	0	0	0	0	0	0	0	0	0	0
AT3G02870	0	0	0	0	0	0	0	0	0	0	0	0	0	0	0	0	0	0	0	0	0	0	0	0	0	0	0	0	0	0	0	0	0	0	0	0	0	0	0	0	0	0	0	0	0	0	0	0	0
AT1G02860	0	0	0	0	0	0	0	0	0	0	0	0	0	0	0	0	0	0	0	0	0	0	0	0	0	0	0	0	0	0	0	0	0	0	0	0	0	0	0	0	0	0	0	0	0	0	0	0	0
AT2G29970	0	0	0	0	0	0	0	0	0	0	0	0	0	0	0	0	0	0	0	0	0	0	0	0	0	0	0	0	0	0	0	0	0	0	0	0	0	0	0	0	0	0	0	0	0	0	0	0	0
AT2G22482	0	0	0	0	0	0	0	0	0	0	0	0	0	0	0	0	0	0	0	0	0	0	0	0	0	0	0	0	0	0	0	0	0	0	0	0	0	0	0	0	0	0	0	0	0	0	0	0	0
AT1G04530	0	0	0	0	0	0	0	0	0	0	0	0	0	0	0	0	0	0	0	0	0	0	0	0	0	0	0	0	0	0	0	0	0	0	0	0	0	0	0	0	0	0	0	0	0	0	0	0	0
AT1G06040	0	0	0	0	0	0	0	0	0	0	0	0	0	0	0	0	0	0	0	0	0	0	0	0	0	0	0	0	0	0	0	0	0	0	0	0	0	0	0	0	0	0	0	0	0	0	0	0	0
AT4G08470	0	0	0	0	0	0	0	0	0	0	0	0	0	0	0	0	0	0	0	0	0	0	0	0	0	0	0	0	0	0	0	0	0	0	0	0	0	0	0	0	0	0	0	0	0	0	0	0	0
AT4G23470	0	0	0	0	0	0	0	0	0	0	0	0	0	0	0	0	0	0	0	0	0	0	0	0	0	0	0	0	0	0	0	0	0	0	0	0	0	0	0	0	0	0	0	0	0	0	0	0	0
AT2G37710	0	0	0	0	0	0	0	0	0	0	0	0	0	0	0	0	0	0	0	0	0	0	0	0	0	0	0	0	0	0	0	0	0	0	0	0	0	0	0	0	0	0	0	0	0	0	0	0	0
AT2G33390	0	0	0	0	0	0	0	0	0	0	0	0	0	0	0	0	0	0	0	0	0	0	0	0	0	0	0	0	0	0	0	0	0	0	0	0	0	0	0	0	0	0	0	0	0	0	0	0	0
AT3G46280	0	0	0	0	0	0	0	0	0	0	0	0	0	0	0	0	0	0	0	0	0	0	0	0	0	0	0	0	0	0	0	0	0	0	0	0	0	0	0	0	0	0	0	0	0	0	0	0	0
AT3G18773	0	0	0	0	0	0	0	0	0	0	0	0	0	0	0	0	0	0	0	0	0	0	0	0	0	0	0	0	0	0	0	0	0	0	0	0	0	0	0	0	0	0	0	0	0	0	0	0	0
AT2G23300	0	0	0	0	0	0	0	0	0	0	0	0	0	0	0	0	0	0	0	0	0	0	0	0	0	0	0	0	0	0	0	0	0	0	0	0	0	0	0	0	0	0	0	0	0	0	0	0	0
AT2G18560	0	0	0	0	0	0	0	0	0	0	0	0	0	0	0	0	0	0	0	0	0	0	0	0	0	0	0	0	0	0	0	0	0	0	0	0	0	0	0	0	0	0	0	0	0	0	0	0	0
AT3G12930	0	0	0	0	0	0	0	0	0	0	0	0	0	0	0	0	0	0	0	0	0	0	0	0	0	0	0	0	0	0	0	0	0	0	0	0	0	0	0	0	0	0	0	0	0	0	0	0	0
AT3G15840	0	0	0	0	0	0	0	0	0	0	0	0	0	0	0	0	0	0	0	0	0	0	0	0	0	0	0	0	0	0	0	0	0	0	0	0	0	0	0	0	0	0	0	0	0	0	0	0	0
AT5G02950	0	0	0	0	0	0	0	0	0	0	0	0	0	0	0	0	0	0	0	0	0	0	0	0	0	0	0	0	0	0	0	0	0	0	0	0	0	0	0	0	0	0	0	0	0	0	0	0	0
AT5G36950	0	0	0	0	0	0	0	0	0	0	0	0	0	0	0	0	0	0	0	0	0	0	0	0	0	0	0	0	0	0	0	0	0	0	0	0	0	0	0	0	0	0	0	0	0	0	0	0	0
AT1G31173	0	0	0	0	0	0	0	0	0	0	0	0	0	0	0	0	0	0	0	0	0	0	0	0	0	0	0	0	0	0	0	0	0	0	0	0	0	0	0	0	0	0	0	0	0	0	0	0	0
AT4G31550	0	0	0	0	0	0	0	0	0	0	0	0	0	0	0	0	0	0	0	0	0	0	0	0	0	0	0	0	0	0	0	0	0	0	0	0	0	0	0	0	0	0	0	0	0	0	0	0	0
AT4G30280	0	0	0	0	0	0	0	0	0	0	0	0	0	0	0	0	0	0	0	0	0	0	0	0	0	0	0	0	0	0	0	0	0	0	0	0	0	0	0	0	0	0	0	0	0	0	0	0	0
AT3G23250	0	0	0	0	0	0	0	0	0	0	0	0	0	0	0	0	0	0	0	0	0	0	0	0	0	0	0	0	0	0	0	0	0	0	0	0	0	0	0	0	0	0	0	0	0	0	0	0	0
AT5G13710	0	0	0	0	0	0	0	0	0	0	0	0	0	0	0	0	0	0	0	0	0	0	0	0	0	0	0	0	0	0	0	0	0	0	0	0	0	0	0	0	0	0	0	0	0	0	0	0	0
AT4G23300	0	0	0	0	0	0	0	0	0	0	0	0	0	0	0	0	0	0	0	0	0	0	0	0	0	0	0	0	0	0	0	0	0	0	0	0	0	0	0	0	0	0	0	0	0	0	0	0	0
AT4G23290	0	0	0	0	0	0	0	0	0	0	0	0	0	0	0	0	0	0	0	0	0	0	0	0	0	0	0	0	0	0	0	0	0	0	0	0	0	0	0	0	0	0	0	0	0	0	0	0	0
AT2G03010	0	0	0	0	0	0	0	0	0	0	0	0	0	0	0	0	0	0	0	0	0	0	0	0	0	0	0	0	0	0	0	0	0	0	0	0	0	0	0	0	0	0	0	0	0	0	0	0	0
AT5G57180	0	0	0	0	0	0	0	0	0	0	0	0	0	0	0	0	0	0	0	0	0	0	0	0	0	0	0	0	0	0	0	0	0	0	0	0	0	0	0	0	0	0	0	0	0	0	0	0	0
[truncated: 264 more columns]

## Sheet: Figure 8b
Conserve	species	ratio
X5	SL	0.803922
X4	SL	0.653543
X3	SL	0.369565
X2	SL	0.309764
X1	SL	0.144762
X5	NB	0.883333
X4	NB	0.666667
X3	NB	0.456376
X2	NB	0.365741
X1	NB	0.170068
X5	AT	0.658915
X4	AT	0.49
X3	AT	0.443709
X2	AT	0.307317
X1	AT	0.117333
X5	OS	0.5
X4	OS	0.183673
X3	OS	0.177778
X2	OS	0
X1	OS	0
X5	ZM	0.733333
X4	ZM	0.70339
X3	ZM	0.515152
X2	ZM	0.262931
X1	ZM	0.226695

## Sheet: Figure 8c
SG1 (subgenome 1)	SG2	group	correlation
Zm00001d001857	Zm00001d026599	paired	0.988665
Zm00001d001865	Zm00001d026594	paired	0.671347
Zm00001d002024	Zm00001d026483	paired	0.392088
Zm00001d002573	Zm00001d026050	paired	0.139705
Zm00001d003190	Zm00001d025753	paired	0.79773
Zm00001d014557	Zm00001d036534	paired	0.828025
Zm00001d017682	Zm00001d051511	paired	0.61027
Zm00001d017706	Zm00001d051532	paired	0.0215231
Zm00001d018428	Zm00001d051977	paired	0.485799
Zm00001d019518	Zm00001d005446	paired	0.999428
Zm00001d020872	Zm00001d005989	paired	0.597581
Zm00001d020877	Zm00001d005996	paired	0.984063
Zm00001d021512	Zm00001d006389	paired	0.75109
Zm00001d021703	Zm00001d006540	paired	0.994072
Zm00001d021906	Zm00001d006663	paired	0.994897
Zm00001d021959	Zm00001d006715	paired	0.227363
Zm00001d022017	Zm00001d006753	paired	0.841217
Zm00001d022314	Zm00001d007037	paired	0.407987
Zm00001d023371	Zm00001d044694	paired	0.756915
Zm00001d023887	Zm00001d041701	paired	0.688352
Zm00001d027731	Zm00001d048424	paired	0.673857
Zm00001d027851	Zm00001d048317	paired	0.698771
Zm00001d028307	Zm00001d047993	paired	0.999212
Zm00001d028675	Zm00001d047779	paired	0.477564
Zm00001d029164	Zm00001d047480	paired	0.689062
Zm00001d032197	Zm00001d050403	paired	0.999632
Zm00001d033719	Zm00001d013443	paired	0.99133
Zm00001d033797	Zm00001d013406	paired	0.999816
Zm00001d034160	Zm00001d013202	paired	0.608267
Zm00001d034298	Zm00001d013130	paired	0.698272
Zm00001d034372	Zm00001d013109	paired	0.785018
Zm00001d034494	Zm00001d013057	paired	0.835625
Zm00001d035134	Zm00001d049651	paired	0.853983
Zm00001d035135	Zm00001d049650	paired	0.986897
Zm00001d038528	Zm00001d010635	paired	0.209098
Zm00001d038969	Zm00001d009510	paired	0.427567
Zm00001d038998	Zm00001d009555	paired	0.633609
Zm00001d039040	Zm00001d009589	paired	0.993775
Zm00001d039258	Zm00001d009028	paired	0.98576
Zm00001d039492	Zm00001d008808	paired	0.764225
Zm00001d040463	Zm00001d008230	paired	0.780912
Zm00001d042026	Zm00001d011819	paired	0.972851
Zm00001d042363	Zm00001d012049	paired	0.993894
Zm00001d042933	Zm00001d012427	paired	0.711944
Zm00001d043474	Zm00001d012746	paired	0.940231
Zm00001d043573	Zm00001d011758	paired	0.665356
Zm00001d043915	Zm00001d011560	paired	0.895431
Zm00001d044100	Zm00001d011451	paired	0.474585
Zm00001d045124	Zm00001d035818	paired	0.900154
Zm00001d045202	Zm00001d036300	paired	0.83919
Zm00001d045661	Zm00001d037327	paired	0.970081
Zm00001d045784	Zm00001d037381	paired	0.838876
Zm00001d046961	Zm00001d036650	paired	0.60989
Zm00001d048998	Zm00001d007267	paired	0.995092
Zm00001d001982	Zm00001d026510	Orpha sg1	0.993577
Zm00001d001997	Zm00001d026492	Orpha sg1	0.753143
Zm00001d002006	Zm00001d026490	Orpha sg1	0.707961
Zm00001d002051	Zm00001d026472	Orpha sg1	0.614942
Zm00001d002325	Zm00001d026295	Orpha sg1	0.523786
Zm00001d002332	Zm00001d026290	Orpha sg1	0.499443
Zm00001d002358	Zm00001d026277	Orpha sg1	0.330752
Zm00001d002388	Zm00001d026257	Orpha sg1	0.685263
Zm00001d002592	Zm00001d026060	Orpha sg1	0.296774
Zm00001d002704	Zm00001d026154	Orpha sg1	0.388144
Zm00001d002826	Zm00001d025947	Orpha sg1	0.84873
Zm00001d002956	Zm00001d025903	Orpha sg1	0.204621
Zm00001d003250	Zm00001d025717	Orpha sg1	0.647334
Zm00001d003266	Zm00001d025710	Orpha sg1	0.75641
Zm00001d003334	Zm00001d025667	Orpha sg1	0.552352
Zm00001d003356	Zm00001d025654	Orpha sg1	0.0564819
Zm00001d003434	Zm00001d025586	Orpha sg1	0.261092
Zm00001d004361	Zm00001d025043	Orpha sg1	0.412481
Zm00001d014377	Zm00001d036593	Orpha sg1	0.729787
Zm00001d014525	Zm00001d036543	Orpha sg1	0.871543
Zm00001d014587	Zm00001d036529	Orpha sg1	0.235755
Zm00001d015084	Zm00001d053939	Orpha sg1	0.102204
Zm00001d015091	Zm00001d053952	Orpha sg1	0.922503
Zm00001d015298	Zm00001d053867	Orpha sg1	0.368248
Zm00001d015354	Zm00001d053815	Orpha sg1	0.397616
Zm00001d015515	Zm00001d053746	Orpha sg1	0.725173
Zm00001d015856	Zm00001d053685	Orpha sg1	0.997864
Zm00001d016052	Zm00001d053369	Orpha sg1	0.765806
Zm00001d016561	Zm00001d050557	Orpha sg1	0.904284
Zm00001d016755	Zm00001d050698	Orpha sg1	0.586008
Zm00001d016783	Zm00001d050723	Orpha sg1	0.625616
Zm00001d016895	Zm00001d050837	Orpha sg1	0.386237
Zm00001d017168	Zm00001d051043	Orpha sg1	0.027112
Zm00001d017205	Zm00001d051081	Orpha sg1	0.731514
Zm00001d017241	Zm00001d051114	Orpha sg1	0.67026
Zm00001d017279	Zm00001d051166	Orpha sg1	0.494935
Zm00001d017366	Zm00001d051239	Orpha sg1	0.701119
Zm00001d017379	Zm00001d051250	Orpha sg1	0.482168
Zm00001d017397	Zm00001d051302	Orpha sg1	0.0453134
Zm00001d017482	Zm00001d051360	Orpha sg1	0.203294
Zm00001d017505	Zm00001d051383	Orpha sg1	0.670005
Zm00001d017657	Zm00001d051505	Orpha sg1	0.120502
Zm00001d017766	Zm00001d051556	Orpha sg1	0.99995
Zm00001d017767	Zm00001d051561	Orpha sg1	0.95572
Zm00001d017773	Zm00001d051568	Orpha sg1	0.678097
Zm00001d017985	Zm00001d052289	Orpha sg1	0.458744
Zm00001d017986	Zm00001d052288	Orpha sg1	0.933313
Zm00001d018064	Zm00001d052243	Orpha sg1	0.598626
Zm00001d018103	Zm00001d052212	Orpha sg1	0.946092
Zm00001d018204	Zm00001d052144	Orpha sg1	0.713612
Zm00001d018247	Zm00001d052118	Orpha sg1	0.782561
Zm00001d018499	Zm00001d051900	Orpha sg1	0.584553
Zm00001d018779	Zm00001d007857	Orpha sg1	0.997599
Zm00001d019091	Zm00001d007767	Orpha sg1	0.724041
Zm00001d020100	Zm00001d005609	Orpha sg1	0.748845
Zm00001d020137	Zm00001d005622	Orpha sg1	0.358623
Zm00001d020425	Zm00001d005733	Orpha sg1	0.196052
Zm00001d020429	Zm00001d005735	Orpha sg1	0.61482
Zm00001d020610	Zm00001d005807	Orpha sg1	0.0743444
Zm00001d020639	Zm00001d005826	Orpha sg1	0.134589
Zm00001d020714	Zm00001d005888	Orpha sg1	0.896501
Zm00001d020741	Zm00001d005905	Orpha sg1	0.376979
Zm00001d020807	Zm00001d005957	Orpha sg1	0.428313
Zm00001d020926	Zm00001d006016	Orpha sg1	0.986163
Zm00001d020950	Zm00001d006032	Orpha sg1	0.840552
Zm00001d021058	Zm00001d006096	Orpha sg1	0.0391547
Zm00001d021231	Zm00001d006179	Orpha sg1	0.0574187
Zm00001d021288	Zm00001d006211	Orpha sg1	0.390454
Zm00001d021303	Zm00001d006217	Orpha sg1	0.517636
Zm00001d021389	Zm00001d006331	Orpha sg1	0.277305
Zm00001d021401	Zm00001d006320	Orpha sg1	0.843944
Zm00001d021577	Zm00001d006450	Orpha sg1	0.00443795
Zm00001d021627	Zm00001d006489	Orpha sg1	0.704713
Zm00001d021763	Zm00001d006587	Orpha sg1	0.997873
Zm00001d021839	Zm00001d006626	Orpha sg1	0.980938
Zm00001d021882	Zm00001d006650	Orpha sg1	0.999869
Zm00001d021951	Zm00001d006705	Orpha sg1	0.0352014
Zm00001d021958	Zm00001d006714	Orpha sg1	0.924743
Zm00001d022234	Zm00001d007015	Orpha sg1	0.655042
Zm00001d022594	Zm00001d006257	Orpha sg1	0.984953
Zm00001d027334	Zm00001d048510	Orpha sg1	0.830767
Zm00001d027387	Zm00001d048495	Orpha sg1	0.304935
Zm00001d027709	Zm00001d048412	Orpha sg1	0.513566
Zm00001d027841	Zm00001d048324	Orpha sg1	0.963915
Zm00001d027856	Zm00001d048310	Orpha sg1	0.0766388
Zm00001d028055	Zm00001d048134	Orpha sg1	0.0850341
Zm00001d028094	Zm00001d048146	Orpha sg1	0.779965
Zm00001d028400	Zm00001d047938	Orpha sg1	0.41198
Zm00001d028533	Zm00001d047855	Orpha sg1	0.338307
Zm00001d028565	Zm00001d047840	Orpha sg1	0.817891
Zm00001d028616	Zm00001d047806	Orpha sg1	0.029581
Zm00001d028620	Zm00001d047804	Orpha sg1	0.699255
Zm00001d028713	Zm00001d047754	Orpha sg1	0.941131
Zm00001d028727	Zm00001d047749	Orpha sg1	0.788317
Zm00001d028786	Zm00001d047707	Orpha sg1	0.94581
Zm00001d028806	Zm00001d047698	Orpha sg1	0.128531
Zm00001d028808	Zm00001d047696	Orpha sg1	0.625995
Zm00001d029010	Zm00001d047539	Orpha sg1	0.870363
Zm00001d029920	Zm00001d047104	Orpha sg1	0.676546
Zm00001d029996	Zm00001d047068	Orpha sg1	0.485769
Zm00001d030110	Zm00001d014423	Orpha sg1	0.27969
Zm00001d030849	Zm00001d041334	Orpha sg1	0.471583
Zm00001d031049	Zm00001d041476	Orpha sg1	0.128073
Zm00001d031316	Zm00001d052840	Orpha sg1	0.851879
Zm00001d031444	Zm00001d052889	Orpha sg1	0.447591
Zm00001d032032	Zm00001d053210	Orpha sg1	0.146081
Zm00001d032152	Zm00001d050417	Orpha sg1	0.780594
Zm00001d032164	Zm00001d050436	Orpha sg1	0.249881
Zm00001d032249	Zm00001d050350	Orpha sg1	0.592018
Zm00001d032475	Zm00001d013869	Orpha sg1	0.686219
Zm00001d033090	Zm00001d013787	Orpha sg1	0.687977
Zm00001d033363	Zm00001d013743	Orpha sg1	0.512717
Zm00001d033496	Zm00001d013655	Orpha sg1	0.398574
Zm00001d033606	Zm00001d013498	Orpha sg1	0.225942
Zm00001d033623	Zm00001d013493	Orpha sg1	0.300473
Zm00001d033943	Zm00001d013311	Orpha sg1	0.548903
Zm00001d034015	Zm00001d013268	Orpha sg1	0.149146
Zm00001d034031	Zm00001d013264	Orpha sg1	0.088647
Zm00001d034080	Zm00001d013241	Orpha sg1	0.553338
Zm00001d034197	Zm00001d013175	Orpha sg1	0.879232
Zm00001d034365	Zm00001d013114	Orpha sg1	0.18553
Zm00001d034388	Zm00001d013098	Orpha sg1	0.406032
Zm00001d034469	Zm00001d013069	Orpha sg1	0.995971
Zm00001d034527	Zm00001d013042	Orpha sg1	0.104473
Zm00001d034543	Zm00001d013039	Orpha sg1	0.994581
Zm00001d034562	Zm00001d013030	Orpha sg1	0.601159
Zm00001d034591	Zm00001d013014	Orpha sg1	0.157165
Zm00001d034601	Zm00001d013003	Orpha sg1	0.6756
Zm00001d034634	Zm00001d012973	Orpha sg1	0.916081
Zm00001d034640	Zm00001d012969	Orpha sg1	0.356164
Zm00001d035140	Zm00001d049642	Orpha sg1	0.955271
Zm00001d035317	Zm00001d041732	Orpha sg1	0.939402
Zm00001d035475	Zm00001d010970	Orpha sg1	0.760064
Zm00001d037515	Zm00001d009820	Orpha sg1	0.505286
Zm00001d037790	Zm00001d010403	Orpha sg1	0.999897
Zm00001d038117	Zm00001d010481	Orpha sg1	0.71743
Zm00001d038341	Zm00001d010108	Orpha sg1	0.0705978
Zm00001d038358	Zm00001d010056	Orpha sg1	0.774008
Zm00001d038536	Zm00001d010639	Orpha sg1	0.951449
Zm00001d038585	Zm00001d010676	Orpha sg1	0.300039
Zm00001d038717	Zm00001d010751	Orpha sg1	0.64429
Zm00001d038982	Zm00001d009541	Orpha sg1	0.401137
Zm00001d039011	Zm00001d009568	Orpha sg1	0.319822
Zm00001d039103	Zm00001d009647	Orpha sg1	0.103445
Zm00001d039310	Zm00001d008984	Orpha sg1	0.0754109
Zm00001d039310	Zm00001d008987	Orpha sg1	0.407486
Zm00001d039427	Zm00001d008875	Orpha sg1	0.363412
Zm00001d039591	Zm00001d008825	Orpha sg1	0.313561
Zm00001d040107	Zm00001d008455	Orpha sg1	0.115097
Zm00001d040286	Zm00001d008333	Orpha sg1	0.998462
Zm00001d040292	Zm00001d008329	Orpha sg1	0.0960083
Zm00001d040398	Zm00001d008265	Orpha sg1	1
Zm00001d040468	Zm00001d008227	Orpha sg1	0.214763
Zm00001d042127	Zm00001d011881	Orpha sg1	0.222768
Zm00001d042148	Zm00001d011890	Orpha sg1	0.0579699
Zm00001d042180	Zm00001d011904	Orpha sg1	0.280924
Zm00001d042213	Zm00001d011918	Orpha sg1	0.994824
Zm00001d042473	Zm00001d012138	Orpha sg1	0.312314
Zm00001d042479	Zm00001d012145	Orpha sg1	0.833883
Zm00001d042643	Zm00001d012240	Orpha sg1	0.776351
Zm00001d042664	Zm00001d012254	Orpha sg1	0.945186
Zm00001d042665	Zm00001d012255	Orpha sg1	0.681564
Zm00001d042684	Zm00001d012259	Orpha sg1	0.366556
Zm00001d042779	Zm00001d012296	Orpha sg1	0.513193
Zm00001d042905	Zm00001d012408	Orpha sg1	0.620885
Zm00001d042940	Zm00001d012431	Orpha sg1	0.822895
Zm00001d043043	Zm00001d012494	Orpha sg1	0.828745
Zm00001d043069	Zm00001d012512	Orpha sg1	0.706991
Zm00001d043070	Zm00001d012513	Orpha sg1	0.997751
Zm00001d043087	Zm00001d012520	Orpha sg1	0.704853
Zm00001d043094	Zm00001d012527	Orpha sg1	0.0380104
Zm00001d043149	Zm00001d012550	Orpha sg1	0.394395
Zm00001d043175	Zm00001d012561	Orpha sg1	0.572415
Zm00001d043178	Zm00001d012562	Orpha sg1	0.138183
Zm00001d043193	Zm00001d012576	Orpha sg1	0.838637
Zm00001d043220	Zm00001d012594	Orpha sg1	0.50243
Zm00001d043232	Zm00001d012602	Orpha sg1	0.920549
Zm00001d043274	Zm00001d012627	Orpha sg1	0.293604
Zm00001d043480	Zm00001d012743	Orpha sg1	0.237465
Zm00001d043621	Zm00001d011734	Orpha sg1	0.0700473
Zm00001d043864	Zm00001d011599	Orpha sg1	0.555497
Zm00001d043898	Zm00001d011576	Orpha sg1	0.239811
Zm00001d043921	Zm00001d011555	Orpha sg1	0.0675587
Zm00001d044076	Zm00001d011468	Orpha sg1	0.274547
Zm00001d044099	Zm00001d011454	Orpha sg1	0.857895
Zm00001d044156	Zm00001d011419	Orpha sg1	0.131841
Zm00001d044156	Zm00001d011420	Orpha sg1	0.114042
Zm00001d044171	Zm00001d011403	Orpha sg1	0.750217
Zm00001d044302	Zm00001d011198	Orpha sg1	0.855694
Zm00001d044431	Zm00001d011304	Orpha sg1	0.0965916
Zm00001d044495	Zm00001d011174	Orpha sg1	0.679074
Zm00001d045051	Zm00001d037095	Orpha sg1	0.679259
Zm00001d045309	Zm00001d036228	Orpha sg1	0.197857
Zm00001d045611	Zm00001d035869	Orpha sg1	0.724942
Zm00001d045620	Zm00001d035859	Orpha sg1	0.978472
Zm00001d048683	Zm00001d007709	Orpha sg1	0.0370262
Zm00001d049016	Zm00001d007274	Orpha sg1	0.395477
Zm00001d052653	Zm00001d007421	Orpha sg1	0.874596
Zm00001d053028	Zm00001d004785	Orpha sg1	0.232441
Zm00001d001784	Zm00001d026652	Orpha sg2	0.783655
Zm00001d001790	Zm00001d026641	Orpha sg2	0.824353
Zm00001d001850	Zm00001d026603	Orpha sg2	0.0619742
Zm00001d001915	Zm00001d026554	Orpha sg2	0.635243
Zm00001d001936	Zm00001d026542	Orpha sg2	0.67061
Zm00001d002256	Zm00001d026337	Orpha sg2	0.427009
Zm00001d002312	Zm00001d026306	Orpha sg2	0.164077
Zm00001d002313	Zm00001d026306	Orpha sg2	0.094104
Zm00001d002364	Zm00001d026271	Orpha sg2	0.905103
Zm00001d002405	Zm00001d026252	Orpha sg2	0.775411
Zm00001d002476	Zm00001d026203	Orpha sg2	0.941095
Zm00001d002530	Zm00001d026026	Orpha sg2	0.0275456
Zm00001d002811	Zm00001d025953	Orpha sg2	0.297679
Zm00001d002958	Zm00001d025901	Orpha sg2	0.487389
Zm00001d003041	Zm00001d025842	Orpha sg2	0.322283
Zm00001d003162	Zm00001d025770	Orpha sg2	0.69778
Zm00001d003176	Zm00001d025757	Orpha sg2	0.595049
Zm00001d003509	Zm00001d025548	Orpha sg2	0.195472
Zm00001d003611	Zm00001d025461	Orpha sg2	0.36797
Zm00001d003712	Zm00001d025401	Orpha sg2	0.50459
Zm00001d003852	Zm00001d025310	Orpha sg2	0.198689
Zm00001d004547	Zm00001d024937	Orpha sg2	0.476792
Zm00001d014564	Zm00001d036535	Orpha sg2	0.959122
Zm00001d014773	Zm00001d036416	Orpha sg2	0.999831
Zm00001d014842	Zm00001d036370	Orpha sg2	0.0599385
Zm00001d015778	Zm00001d053642	Orpha sg2	0.850023
Zm00001d015785	Zm00001d053648	Orpha sg2	0.560157
Zm00001d016072	Zm00001d053377	Orpha sg2	0.808467
Zm00001d016103	Zm00001d053393	Orpha sg2	0.584568
Zm00001d017096	Zm00001d050970	Orpha sg2	0.781288
Zm00001d017403	Zm00001d051307	Orpha sg2	0.728542
Zm00001d017412	Zm00001d051309	Orpha sg2	0.793462
Zm00001d017881	Zm00001d051676	Orpha sg2	0.999712
Zm00001d017956	Zm00001d051803	Orpha sg2	0.273891
Zm00001d017978	Zm00001d051814	Orpha sg2	0.869985
Zm00001d018061	Zm00001d052247	Orpha sg2	0.187817
Zm00001d018072	Zm00001d052239	Orpha sg2	0.961994
Zm00001d018111	Zm00001d052200	Orpha sg2	0.321166
Zm00001d018122	Zm00001d052189	Orpha sg2	0.265385
Zm00001d018383	Zm00001d052025	Orpha sg2	0.975126
Zm00001d018685	Zm00001d007959	Orpha sg2	0.302407
Zm00001d018931	Zm00001d007830	Orpha sg2	0.538414
Zm00001d019078	Zm00001d007773	Orpha sg2	0.292519
Zm00001d020071	Zm00001d005594	Orpha sg2	0.827927
Zm00001d020568	Zm00001d005783	Orpha sg2	0.186083
Zm00001d020613	Zm00001d005811	Orpha sg2	0.611018
Zm00001d020688	Zm00001d005865	Orpha sg2	0.113843
Zm00001d020804	Zm00001d005951	Orpha sg2	0.561726
Zm00001d020951	Zm00001d006034	Orpha sg2	0.66495
Zm00001d020965	Zm00001d006041	Orpha sg2	0.699898
Zm00001d021345	Zm00001d006351	Orpha sg2	0.00917895
Zm00001d021442	Zm00001d006293	Orpha sg2	0.38519
Zm00001d021579	Zm00001d006454	Orpha sg2	0.593362
Zm00001d021609	Zm00001d006472	Orpha sg2	0.836867
Zm00001d021746	Zm00001d006574	Orpha sg2	0.125333
Zm00001d021787	Zm00001d006595	Orpha sg2	0.6595
Zm00001d021790	Zm00001d006597	Orpha sg2	0.938872
Zm00001d021817	Zm00001d006614	Orpha sg2	0.936862
Zm00001d021915	Zm00001d006673	Orpha sg2	0.338508
Zm00001d021946	Zm00001d006701	Orpha sg2	0.591375
Zm00001d021995	Zm00001d006739	Orpha sg2	0.387285
Zm00001d022201	Zm00001d006917	Orpha sg2	0.825232
Zm00001d022416	Zm00001d007097	Orpha sg2	0.442873
Zm00001d022546	Zm00001d007196	Orpha sg2	0.133531
Zm00001d023289	Zm00001d044662	Orpha sg2	0.155145
Zm00001d024507	Zm00001d049494	Orpha sg2	0.996569
Zm00001d027430	Zm00001d048472	Orpha sg2	0.456862
Zm00001d027998	Zm00001d048224	Orpha sg2	0.0200448
Zm00001d028231	Zm00001d048066	Orpha sg2	0.108749
Zm00001d028282	Zm00001d048021	Orpha sg2	0.0343501
Zm00001d028370	Zm00001d047969	Orpha sg2	0.254023
Zm00001d028392	Zm00001d047942	Orpha sg2	0.490121
Zm00001d028406	Zm00001d047931	Orpha sg2	0.926093
Zm00001d028416	Zm00001d047917	Orpha sg2	0.196758
Zm00001d028671	Zm00001d047780	Orpha sg2	0.6697
Zm00001d028709	Zm00001d047757	Orpha sg2	0.833792
Zm00001d028784	Zm00001d047709	Orpha sg2	0.650501
Zm00001d028811	Zm00001d047694	Orpha sg2	0.917802
Zm00001d028870	Zm00001d047664	Orpha sg2	0.64779
Zm00001d028982	Zm00001d047560	Orpha sg2	0.140358
Zm00001d028995	Zm00001d047554	Orpha sg2	0.824736
Zm00001d029047	Zm00001d047533	Orpha sg2	0.967461
Zm00001d029242	Zm00001d047442	Orpha sg2	0.970749
Zm00001d029378	Zm00001d047204	Orpha sg2	0.779313
Zm00001d029649	Zm00001d048566	Orpha sg2	0.762446
Zm00001d031187	Zm00001d041221	Orpha sg2	0.10613
Zm00001d031545	Zm00001d049768	Orpha sg2	0.73094
Zm00001d032027	Zm00001d053215	Orpha sg2	0.0557245
Zm00001d032031	Zm00001d053211	Orpha sg2	0.646671
Zm00001d032438	Zm00001d013834	Orpha sg2	0.119836
Zm00001d032481	Zm00001d013879	Orpha sg2	0.0449497
Zm00001d032576	Zm00001d013937	Orpha sg2	0.573816
Zm00001d032740	Zm00001d014060	Orpha sg2	0.071111
Zm00001d032744	Zm00001d014060	Orpha sg2	0.218448
Zm00001d033091	Zm00001d013795	Orpha sg2	0.938891
Zm00001d033467	Zm00001d013627	Orpha sg2	0.962108
Zm00001d033705	Zm00001d013452	Orpha sg2	0.438561
Zm00001d033839	Zm00001d013376	Orpha sg2	0.830073
Zm00001d033922	Zm00001d013324	Orpha sg2	0.79271
Zm00001d034107	Zm00001d013231	Orpha sg2	0.504511
Zm00001d034130	Zm00001d013210	Orpha sg2	0.931556
Zm00001d034178	Zm00001d013192	Orpha sg2	0.135361
Zm00001d034179	Zm00001d013191	Orpha sg2	0.998126
Zm00001d034283	Zm00001d013146	Orpha sg2	0.999056
Zm00001d034427	Zm00001d013080	Orpha sg2	0.99685
Zm00001d034512	Zm00001d013050	Orpha sg2	0.0713224
Zm00001d035035	Zm00001d049713	Orpha sg2	0.500824
Zm00001d038155	Zm00001d010314	Orpha sg2	0.974538
Zm00001d038190	Zm00001d010282	Orpha sg2	0.978657
Zm00001d038374	Zm00001d010528	Orpha sg2	0.921139
Zm00001d038537	Zm00001d010640	Orpha sg2	0.31235
Zm00001d038563	Zm00001d010652	Orpha sg2	0.819237
Zm00001d038792	Zm00001d010796	Orpha sg2	0.992351
Zm00001d038936	Zm00001d009497	Orpha sg2	0.844023
Zm00001d038981	Zm00001d009539	Orpha sg2	0.704888
Zm00001d039010	Zm00001d009567	Orpha sg2	0.876772
Zm00001d039394	Zm00001d008909	Orpha sg2	0.0863913
Zm00001d039408	Zm00001d008892	Orpha sg2	0.782717
Zm00001d039606	Zm00001d008772	Orpha sg2	0.103536
Zm00001d039687	Zm00001d008706	Orpha sg2	0.995293
Zm00001d039702	Zm00001d008692	Orpha sg2	0.42491
Zm00001d040059	Zm00001d008495	Orpha sg2	0.117714
Zm00001d040340	Zm00001d008285	Orpha sg2	0.0787901
Zm00001d042049	Zm00001d011833	Orpha sg2	0.998351
Zm00001d042051	Zm00001d011834	Orpha sg2	0.636942
Zm00001d042214	Zm00001d011919	Orpha sg2	0.2788
Zm00001d042309	Zm00001d011994	Orpha sg2	0.960587
Zm00001d042314	Zm00001d012007	Orpha sg2	0.999994
Zm00001d042353	Zm00001d012036	Orpha sg2	0.992922
Zm00001d042361	Zm00001d012047	Orpha sg2	0.798615
Zm00001d042441	Zm00001d012102	Orpha sg2	0.993127
Zm00001d042603	Zm00001d012206	Orpha sg2	0.171513
Zm00001d042731	Zm00001d012277	Orpha sg2	0.346504
Zm00001d042811	Zm00001d012321	Orpha sg2	0.715227
Zm00001d043104	Zm00001d012532	Orpha sg2	0.99596
Zm00001d043119	Zm00001d012539	Orpha sg2	0.162646
Zm00001d043131	Zm00001d012544	Orpha sg2	0.0663237
Zm00001d043205	Zm00001d012585	Orpha sg2	0.418983
Zm00001d043249	Zm00001d012607	Orpha sg2	0.929851
Zm00001d043269	Zm00001d012618	Orpha sg2	0.863956
Zm00001d043270	Zm00001d012619	Orpha sg2	0.0841435
Zm00001d043307	Zm00001d012647	Orpha sg2	0.814152
Zm00001d043324	Zm00001d012644	Orpha sg2	0.358902
Zm00001d043399	Zm00001d012700	Orpha sg2	0.728661
Zm00001d043477	Zm00001d012744	Orpha sg2	0.257788
Zm00001d043606	Zm00001d011741	Orpha sg2	0.816493
Zm00001d044918	Zm00001d037181	Orpha sg2	0.142932
Zm00001d045136	Zm00001d037495	Orpha sg2	0.926355
Zm00001d045220	Zm00001d036283	Orpha sg2	0.95873
Zm00001d045338	Zm00001d036197	Orpha sg2	0.00908841
Zm00001d045519	Zm00001d036010	Orpha sg2	0.262805
Zm00001d045537	Zm00001d035962	Orpha sg2	0.247952
Zm00001d045679	Zm00001d037318	Orpha sg2	0.0814105
Zm00001d046564	Zm00001d036736	Orpha sg2	0.0546719
Zm00001d046592	Zm00001d036748	Orpha sg2	0.777581
Zm00001d046888	Zm00001d036676	Orpha sg2	0.105901
Zm00001d046936	Zm00001d036668	Orpha sg2	0.156432
Zm00001d053119	Zm00001d007477	Orpha sg2	0.0321919
Zm00001d053181	Zm00001d004848	Orpha sg2	0.861939
Zm00001d043270	Zm00001d012619	Orpha sg2
Zm00001d043307	Zm00001d012647	Orpha sg2
Zm00001d043324	Zm00001d012644	Orpha sg2
Zm00001d043399	Zm00001d012700	Orpha sg2
Zm00001d043477	Zm00001d012744	Orpha sg2
Zm00001d043606	Zm00001d011741	Orpha sg2
Zm00001d044918	Zm00001d037181	Orpha sg2
Zm00001d045136	Zm00001d037495	Orpha sg2
Zm00001d045220	Zm00001d036283	Orpha sg2
Zm00001d045338	Zm00001d036197	Orpha sg2
Zm00001d045519	Zm00001d036010	Orpha sg2
Zm00001d045537	Zm00001d035962	Orpha sg2
Zm00001d045679	Zm00001d037318	Orpha sg2
Zm00001d046564	Zm00001d036736	Orpha sg2
Zm00001d046592	Zm00001d036748	Orpha sg2
Zm00001d046888	Zm00001d036676	Orpha sg2
Zm00001d046936	Zm00001d036668	Orpha sg2
Zm00001d053119	Zm00001d007477	Orpha sg2
Zm00001d053181	Zm00001d004848	Orpha sg2

[truncated: 7 more sheets: Suppl Figure 2, Suppl Figure 3, Suppl Figure 6, Suppl Figure 8a, Suppl Figure 8b, Suppl Figure 8c, Suppl Figure 8d]
